# Supplementary material for: Revealing the dynamic landscape of drug-drug interactions through network analysis
Source: Front Pharmacol. 2023 Oct 3;14:1211491. doi: 10.3389/fphar.2023.1211491 (PMC10583566; doi:10.3389/fphar.2023.1211491)
Supplement: Supplementary file 1 [file Table2.xlsx]

## Sheet: PK
group1	group2	odds_ratio
A	B	3.43014
A	C	4.09371
A	D	3.46538
A	G	3.08454
A	H	3.07987
A	J	2.808
A	L	2.8877
A	M	3.6541
A	N	5.53879
A	R	3.7261
A	S	3.13277
A	V	3.59383
B	C	5.07579
B	D	3.53432
B	G	3.49245
B	H	4.82316
B	J	2.05221
B	L	2.78239
B	M	3.52278
B	N	2.00208
B	R	2.21466
B	S	2.74992
B	V	6.16688
C	D	2.85972
C	G	3.74832
C	H	2.98162
C	J	1.71843
C	L	2.90234
C	M	2.68721
C	N	3.62096
C	R	3.23822
C	S	2.83073
C	V	4.08992
D	G	3.03174
D	H	3.74177
D	J	5.23088
D	L	4.11134
D	M	2.3566
D	N	1.67876
D	P	4.76783
D	R	2.76721
D	S	3.81314
D	V	2.93001
G	H	6.57473
G	J	2.52037
G	L	3.44516
G	M	2.52221
G	N	2.01456
G	R	2.38853
G	S	3.18418
G	V	4.05339
H	V	12.3355
J	L	2.78734
J	N	2.17227
J	P	8.40053
J	R	2.10931
J	S	4.80515
L	N	1.46436
L	R	1.78869
L	S	5.42906
M	N	5.3878
M	R	2.79616
M	S	3.0522
N	R	4.38107
N	S	3.12812
P	S	6.62514
R	S	3.45019

## Sheet: PD
group1	group2	odds_ratio
A	B	1.61121
A	C	1.71461
A	G	1.68769
A	M	1.83009
A	N	2.56734
A	R	1.69959
A	S	1.24232
A	V	1.60226
B	C	1.5872
B	D	2.23262
B	G	1.44325
B	H	2.09878
B	J	1.73799
B	S	1.53459
B	V	1.83794
C	G	1.68998
C	H	2.11444
C	M	1.29091
C	N	1.91224
C	R	1.75524
C	V	1.59914
D	G	1.35859
D	J	3.50515
D	P	2.01424
D	S	2.94056
G	N	1.58599
J	P	2.42586
J	S	3.34114
L	P	2.65848
M	N	2.33352
M	R	1.5889
M	V	1.95545
N	R	1.61789
N	S	1.2334
N	V	1.47196
P	S	2.71945
P	V	3.83353
R	S	1.51822

## Sheet: Complete
group1	group2	odds_ratio
A	C	1.19731
A	M	1.24668
A	N	1.62852
A	R	1.18443
B	C	1.17711
B	D	1.41203
C	N	1.22021
D	J	2.03884
D	S	1.73905
J	S	1.97926
L	P	1.66447
M	N	1.70164
P	S	1.99402
P	V	2.57532
