# Supplementary material for: Revealing the dynamic landscape of drug-drug interactions through network analysis
Source: Front Pharmacol. 2023 Oct 3;14:1211491. doi: 10.3389/fphar.2023.1211491 (PMC10583566; doi:10.3389/fphar.2023.1211491)
Supplement: Supplementary file 2 [file Table3.xlsx]

## Sheet: PK
nodes	slope_degree	slope_betweenness	slope_eigenvector
Ketoconazole	5.27954	1947.11	0.0239829
Ritonavir	3.8184	974.585	0.0232187
Rifampin	6.11995	3342.52	0.020999
Itraconazole	3.24942	716.386	0.018765
Clarithromycin	2.026	316.856	0.0172343
Cyclosporine	3.60013	1444.34	0.0155905
Midazolam	2.63346	653.176	0.015509
Omeprazole	2.40013	571.694	0.0149901
Azithromycin	3.82548	1547.08	0.0144201
Atorvastatin	1.92291	512.13	0.0138607
Tacrolimus	2.27336	406.079	0.0134422
Simvastatin	1.75264	322.113	0.0129154
Efavirenz	1.98378	265.064	0.0124774
Voriconazole	1.56757	177.13	0.0123809
Erythromycin	2.05714	427.052	0.0122081
Fluvoxamine	1.97259	389.178	0.0119899
Carbamazepine	2.97529	961.436	0.011774
Saquinavir	1.31647	104.096	0.0116726
Fluoxetine	1.98803	377.55	0.0114449
Fluconazole	1.78134	352.302	0.011055
Fexofenadine	0.876448	75.2975	0.0106241
Methadone	1.76345	393.376	0.0101452
Paclitaxel	1.71943	382.238	0.0100295
Repaglinide	1.00154	97.0202	0.00991274
Indinavir	0.970399	25.8128	0.00975738
Testosterone	1.13063	421.569	0.00971922
Lopinavir	1.32806	53.7149	0.00949451
Clopidogrel	1.20051	240.063	0.0094021
Dexamethasone	1.63269	909.319	0.00928571
Sirolimus	0.861776	82.6936	0.00922672
Oxycodone	0.862033	48.4636	0.00910503
Pravastatin	1.00064	67.1928	0.00887427
Venlafaxine	1.06782	129.612	0.00876083
Rifabutin	0.971171	52.7775	0.00842617
Rosuvastatin	1.11699	171.504	0.00840138
Clozapine	1.30618	225.809	0.00831904
Posaconazole	0.811068	42.0263	0.00828886
Quetiapine	0.944659	67.9832	0.00826793
Sildenafil	0.86242	53.2154	0.00811957
Ciprofloxacin	1.80553	767.223	0.00811119
Metformin	1.48867	456.694	0.00805269
Diclofenac	1.47593	284.486	0.00803175
Morphine	2.2444	1007.35	0.00790588
Paroxetine	1.60206	194.018	0.00786803
Imatinib	1.06358	72.4144	0.00779912
Nelfinavir	0.787773	20.1108	0.00776648
Everolimus	0.740154	64.3054	0.00775697
Quercetin	1.47349	398.483	0.00775283
Risperidone	0.75843	81.0318	0.00761484
Irinotecan	0.862033	150.205	0.00749415
Nevirapine	0.931532	43.7542	0.00749174
Liver Extract	2.98121	1850.96	0.00743407
Amprenavir	0.683655	12.2263	0.00737291
Gemfibrozil	1.28005	94.8648	0.00729663
Dextromethorphan	1.11313	125.793	0.00727659
Tamoxifen	0.940283	241.644	0.00713611
Aliskiren	0.557529	28.0089	0.00710627
Diltiazem	1.52535	364.929	0.007006
Atazanavir	0.95148	57.7119	0.00699584
Lovastatin	0.758172	53.3016	0.00672014
Troleandomycin	0.930373	45.2363	0.00668441
Erlotinib	0.605663	31.2912	0.0065726
Zolpidem	0.510039	10.5799	0.00653059
Fluvastatin	0.673359	20.2827	0.00640004
Buprenorphine	0.727027	80.2473	0.00637088
Bosentan	0.578378	48.4556	0.00631931
Lansoprazole	0.872844	86.6748	0.0061711
Rivaroxaban	0.571943	58.2222	0.00613856
Cilostazol	0.646718	73.3522	0.00610384
Telaprevir	0.497426	15.3907	0.00609635
Verapamil	2.46409	937.812	0.00593151
Glyburide	0.910167	101.215	0.00585857
Buspirone	0.484813	27.8222	0.00582938
Docetaxel	0.755985	63.6807	0.00580466
Ivermectin	0.567053	83.7598	0.0056562
Lamotrigine	0.748263	31.6906	0.00563222
Bupropion	0.944402	81.6245	0.00559728
Tramadol	0.711712	102.43	0.00556032
Ticagrelor	0.422265	18.2588	0.00551147
Darunavir	0.73166	13.7958	0.00548035
Propofol	1.00129	111.109	0.00538576
Doxorubicin	1.65508	621.175	0.00538053
Terfenadine	0.660103	23.6137	0.00536281
Cisapride	0.645946	55.9565	0.00533569
Etoposide	0.790476	180.605	0.00532007
Olanzapine	0.697297	43.2897	0.00531247
Fentanyl	0.64955	65.2476	0.00516225
Cocaine	1.18237	151.941	0.00513293
Mefloquine	0.437194	113.014	0.00513025
Serotonin	1.37593	293.831	0.00509502
Vinblastine	0.713771	57.4479	0.00507581
Telithromycin	0.452124	23.6721	0.00505982
Losartan	0.629344	83.8577	0.00499973
Nefazodone	0.554183	61.6224	0.0049624
Naringin	0.449292	5.10821	0.00495522
Valproate	2.15328	814.659	0.00493103
Zolmitriptan	0.571557	85.1239	0.00489993
Alfentanil	0.496396	24.6117	0.00485606
Esomeprazole	0.708237	69.94	0.0048246
Celecoxib	0.654955	65.4213	0.00480735
Raltegravir	0.783398	94.7759	0.00478488
Amlodipine	0.561133	22.0763	0.00472183
Glutamate	1.54736	561.111	0.00468154
Pitavastatin	0.364607	3.52194	0.00456925
Zonisamide	0.385199	24.8062	0.00454674
Ketamine	0.654698	96.7715	0.00452954
Progesterone	0.579022	196.025	0.00451719
Quinine	0.784041	141.735	0.00447658
Piperine	0.532046	33.6608	0.00447376
Sertraline	0.819305	30.2303	0.00447372
Aripiprazole	0.714929	55.8963	0.00446534
Gefitinib	0.5713	45.4376	0.00444982
Mibefradil	0.443243	10.1388	0.00444907
Etravirine	0.698584	27.54	0.00442755
Montelukast	0.571171	28.1728	0.0044032
Edoxaban	0.289189	3.00081	0.00434661
Domperidone	0.330116	10.8656	0.00430736
Pioglitazone	0.70296	50.3416	0.00430624
Artemether	0.401287	7.80507	0.00423656
Levetiracetam	0.479923	12.0067	0.00422648
Zidovudine	0.492278	84.0526	0.00418929
Maraviroc	0.441699	5.11213	0.00417825
Glutathione	0.794337	302.565	0.00415965
Lidocaine	1.08945	298.07	0.00414762
Dopamine	2.40528	1363.03	0.00411499
Cerivastatin	0.443501	6.48369	0.00408797
Adenosine Triphosphate	1.54286	800.317	0.00399009
Terbinafine	0.422265	17.231	0.00396423
Rosiglitazone	0.507851	68.6722	0.00393082
Mirtazapine	0.320206	6.40783	0.00387426
Rilpivirine	0.297941	4.17216	0.00387049
Caffeine	1.46486	429.464	0.00381669
Boceprevir	0.480952	64.7581	0.00378901
Curcumin	0.669241	47.2537	0.00378842
Placebo	0.846461	150.657	0.00378027
Prasugrel	0.279537	2.40081	0.00370814
Citalopram	0.58121	15.0626	0.00369728
Talinolol	0.348777	43.7109	0.00369565
Ropivacaine	0.324453	7.18545	0.00367511
Sorafenib	0.553539	39.0512	0.00365331
Triazolam	0.637709	45.0549	0.00364712
Protein C	1.22728	321.118	0.00364559
Oxymorphone	0.211712	1.0414	0.00361477
Nifedipine	1.3834	340.657	0.00360957
Troglitazone	0.527027	21.0247	0.00360785
Clonidine	1.07722	107.141	0.00356742
Tolvaptan	0.22574	3.51537	0.00356307
Alprazolam	0.596139	139.002	0.00352605
Sevoflurane	0.955985	153.27	0.00350701
Prednisolone	0.427928	90.6341	0.00349394
Methotrexate	1.21969	383.647	0.00347067
Daunorubicin	0.648391	132.789	0.0034677
Linezolid	0.348134	116.123	0.00343965
Phenytoin	2.51042	992.294	0.00342376
Lapatinib	0.366281	23.3015	0.00340919
Desloratadine	0.25148	11.285	0.00338846
Digoxin	2.93024	1663.44	0.00336024
Topiramate	0.585199	81.5188	0.00335366
Sitagliptin	0.423295	48.9962	0.00331772
Factor X	0.482754	53.6177	0.00330386
Ezetimibe	0.496396	101.548	0.00330157
Enrofloxacin	0.405019	24.5779	0.00328479
Levofloxacin	0.427799	17.798	0.00328362
Roflumilast	0.197169	1.11518	0.00327458
Oxcarbazepine	0.357529	10.6332	0.00319361
Nilotinib	0.201931	0.596956	0.00319203
Levothyroxine	0.492921	45.0398	0.00315077
Zopiclone	0.213642	4.67279	0.00314224
Escitalopram	0.372587	35.3133	0.00312294
Desipramine	0.663578	90.5096	0.00311243
Meloxicam	0.35444	18.2278	0.00309992
Loratadine	0.330888	16.2781	0.00309819
Promethazine	0.374646	24.3269	0.00309442
Glimepiride	0.365251	5.96418	0.00307891
Delavirdine	0.311326	-3.72734	0.00306659
Nimodipine	0.378893	14.4983	0.00305936
Dasatinib	0.330888	11.1683	0.00305528
Saxagliptin	0.206306	0.707183	0.00301728
Canagliflozin	0.215187	4.33675	0.00300176
Mirabegron	0.246847	8.25481	0.00300153
Ranolazine	0.277091	2.82941	0.00297916
Gentamicin	0.625354	202.13	0.00296133
Apixaban	0.256499	6.15364	0.00295158
Tenofovir	0.461647	22.3107	0.00292509
Nicotine	1.16499	196.88	0.00291137
Ziprasidone	0.226898	7.23234	0.0029101
Acyclovir	0.310553	55.7799	0.00290219
Rufinamide	0.304762	1.03673	0.00284899
Almotriptan	0.200515	3.29198	0.00283726
Armodafinil	0.260618	2.36039	0.00281609
Cortisone	0.388803	27.2165	0.00281603
Mosapride	0.153925	0.156977	0.0028132
Pyrilamine	0.490347	28.6572	0.0028119
Valsartan	0.397426	32.054	0.00280763
Donepezil	0.294723	5.33141	0.00276633
Duloxetine	0.454569	18.1612	0.00275514
Zuclopenthixol	0.192407	0.525651	0.00273645
Albendazole	0.382754	204.209	0.0027268
Topotecan	0.456499	87.2953	0.00272652
Metoclopramide	0.422523	55.8333	0.00272085
Epirubicin	0.358816	61.1956	0.00271108
Aprepitant	0.338224	9.39239	0.00270303
Estradiol	0.89897	245.064	0.00270176
Epinephrine	0.793951	117.346	0.00268904
Oxybutynin	0.220978	4.1772	0.00266123
Ambrisentan	0.185586	6.74553	0.00264061
Sunitinib	0.311712	26.1898	0.00262849
Fenofibrate	0.456628	20.9648	0.0026259
Acenocoumarol	0.369884	11.0198	0.00261374
Abiraterone	0.197555	3.41241	0.00261025
Vincristine	0.259717	13.1914	0.00258412
Primaquine	0.219949	2.95482	0.00258043
Resveratrol	0.438867	68.0528	0.00254421
Loperamide	0.327799	30.3536	0.00247579
Etoricoxib	0.198842	1.34564	0.00247252
Mifepristone	0.194852	17.6362	0.00246472
Silymarin	0.295882	6.79107	0.00245863
Riluzole	0.47323	73.2476	0.00245359
Menthol	0.275161	113.528	0.00243645
Bosutinib	0.148134	1.22603	0.00241749
Telmisartan	0.344273	19.3315	0.00241063
Cisplatin	0.979279	255.84	0.00240703
Nateglinide	0.236422	49.6262	0.00240165
Quinidine	1.50541	371.026	0.00239714
Milnacipran	0.228314	8.14518	0.00237207
Roxithromycin	0.16435	1.28021	0.00236386
Rabeprazole	0.302188	11.4525	0.00235283
Bedaquiline	0.25547	52.6777	0.00232572
Imipramine	0.80695	164.241	0.00232066
Perazine	0.248906	0.731358	0.00231232
Tamsulosin	0.228057	2.30452	0.00230337
Lamivudine	0.362548	81.9253	0.00229535
Tetracycline	0.405019	37.0384	0.00227165
Bisoprolol	0.17825	2.90865	0.00226605
Venetoclax	0.109138	0	0.00225734
Nicardipine	0.370399	11.089	0.00225025
Linagliptin	0.179537	5.22604	0.00224546
Praziquantel	0.107851	-1.64432	0.00224474
Netupitant	0.133848	0	0.00222449
Pantoprazole	0.443629	79.2608	0.0022113
Selegiline	0.254054	9.6796	0.00220103
Promazine	0.257529	5.94643	0.00219503
Gatifloxacin	0.326898	11.7157	0.00218339
Carnitine	0.18018	11.8284	0.00217373
Timolol	0.261004	81.4462	0.00217288
Naloxegol	0.130631	0.149533	0.00217282
Tizanidine	0.293436	9.583	0.00216824
Gemcitabine	0.543887	28.5945	0.00216118
Ibrutinib	0.133333	1.19583	0.002148
Carboplatin	0.317117	61.9321	0.00212874
Methylprednisolone	0.307336	65.8576	0.00212597
Dapsone	0.364221	59.6491	0.00212566
Doravirine	0.199743	32.7025	0.00212535
Nitric Oxide	0.546075	59.2959	0.00212501
Miconazole	0.318919	57.9277	0.00211801
Eribulin	0.158687	2.54782	0.00211663
Trabectedin	0.112098	0	0.0021017
Pyrantel	0.122265	0	0.0020757
Lumefantrine	0.296396	1.07441	0.00206915
Ranitidine	0.921107	222.497	0.0020675
Vecuronium	0.3713	46.7692	0.00205516
Ceftriaxone	0.321236	21.0886	0.00205115
Gabapentin	0.257658	45.5133	0.00203578
Cyclophosphamide	0.496782	32.539	0.00201728
Astemizole	0.390991	13.2097	0.0020043
Ebastine	0.173488	11.8149	0.00199787
Clotrimazole	0.194337	5.58229	0.00199573
Carvedilol	0.354826	15.9587	0.00198198
Chloroquine	0.645045	206.518	0.00197245
Sparfloxacin	0.29305	3.45035	0.0019239
Macitentan	0.123295	2.77773	0.00190219
Vitamin E	0.312484	100.089	0.00190126
Moxifloxacin	0.283012	9.57534	0.0018954
Olmesartan	0.187773	3.37726	0.00189372
Sulfamethoxazole	0.272587	8.68306	0.00188688
Choline	0.164736	19.9111	0.00188158
Phenacetin	0.418404	50.559	0.0018744
Midostaurin	0.0796654	0	0.00187257
Dolasetron	0.0741313	0.242796	0.00186578
Tolbutamide	0.949807	397.623	0.00186282
Nilvadipine	0.0810811	-0.00103514	0.00185946
Capecitabine	0.23269	6.9038	0.00185041
Atomoxetine	0.230888	2.64364	0.00184614
Adefovir	0.216731	3.32124	0.00184163
Crizotinib	0.101931	4.82676	0.00182615
Diosmin	0.203732	0.855857	0.00182297
Vandetanib	0.118275	0.369852	0.00180755
Apremilast	0.0824968	0.89533	0.00180701
Modafinil	0.255212	5.14103	0.0017961
Tirilazad	0.143115	0.211653	0.0017906
Debrisoquin	0.248134	5.32804	0.00178247
Cetirizine	0.214801	1.92281	0.00177717
Colchicine	0.327542	126.349	0.00176373
Dipyridamole	0.356371	72.7268	0.00175506
Arachidonate	0.405019	90.3657	0.00174484
Ruxolitinib	0.0939511	0.0468281	0.00174326
Marbofloxacin	0.115315	0.185188	0.00173973
Norfloxacin	0.338739	68.5207	0.00173338
Dolutegravir	0.252767	6.94505	0.00173166
Ropinirole	0.115315	0.901395	0.00172573
Nebivolol	0.163835	1.03006	0.00171964
Fluorescein	0.288546	25.2455	0.00169571
Felodipine	0.317246	14.5882	0.00169247
Solifenacin	0.0831403	0	0.00168681
Bortezomib	0.183784	2.41605	0.00168258
Amphotericin B	0.142728	3.52202	0.00167571
Ponatinib	0.093565	0.199484	0.0016683
Fosamprenavir	0.227413	0.863098	0.00165467
Methoxsalen	0.148906	2.04922	0.00164821
Exenatide	0.199614	5.16109	0.00163429
Ivacaftor	0.147233	2.52325	0.00163332
Thiopental	0.362291	2.81513	0.00160465
Bupivacaine	0.273359	-20.7239	0.00160208
Thalidomide	0.155212	1.00388	0.0015962
Trazodone	0.245946	9.71157	0.00159433
Mesylate	0.0930502	0.118634	0.00159386
Empagliflozin	0.194337	4.81418	0.0015934
Axitinib	0.126898	0.465235	0.00159297
Ethinyl Estradiol	0.367439	51.721	0.00159172
Fostamatinib	0.159459	1.11451	0.00158124
Trimethoprim	0.547876	94.0544	0.00157212
Varenicline	0.119949	1.58342	0.00156563
Rutin	0.181081	48.0557	0.00155544
Budesonide	0.157786	65.5479	0.00154587
Dronedarone	0.207336	1.02974	0.00154494
Bile Salts	0.168468	0.765387	0.00154446
Vortioxetine	0.13166	4.58601	0.00152378
Oxygen	0.14852	15.8734	0.00152253
Cobimetinib	0.117246	0.558016	0.00151007
Flunitrazepam	0.176963	0.311678	0.0015082
Norepinephrine	1.16988	326.388	0.00149782
Formic Acid	0.21879	10.9925	0.00149025
Irbesartan	0.213514	76.5445	0.00148765
Colesevelam	0.22574	0.737189	0.00147499
Rocuronium	0.282625	28.3492	0.00146802
Selexipag	0.112741	0.0756648	0.00145632
Glutamine	0.410039	46.4857	0.0014506
Warfarin	2.44363	1367.55	0.00144519
Pemetrexed	0.287001	14.7069	0.00144419
Zafirlukast	0.226384	11.2327	0.00143558
Tofacitinib	0.0840412	0.0780887	0.00142963
Oxolamine	0.0823681	0	0.0014254
Cabozantinib	0.0576577	0	0.00141453
Romidepsin	0.0576577	0	0.00141453
Enzalutamide	0.146847	31.4884	0.00141091
Vancomycin	0.436937	78.44	0.00140428
Lacidipine	0.132819	0.417026	0.00140328
Cinacalcet	0.197683	61.4813	0.00140283
Isoflurane	0.999356	235.37	0.00140099
Glucose	0.782754	199.571	0.00138882
Propafenone	0.586486	61.9792	0.00138345
Guanfacine	0.0954955	0.677807	0.00138218
Abacavir	0.196654	7.74335	0.00138202
Afatinib	0.0670528	0.0765292	0.00138042
Bromperidol	0.102317	0.0592439	0.00137447
Dapagliflozin	0.157658	4.34997	0.00136693
Silybin	0.359846	32.4865	0.00136438
Raloxifene	0.193822	2.57315	0.0013579
Imipenem	0.296911	1.18841	0.00135313
Tolterodine	0.115701	0.752507	0.00134107
Doxycycline	0.140412	46.4135	0.00133345
Floxacillin	0.206306	14.6286	0.00132852
Sulfasalazine	0.269112	20.0548	0.00132765
Methylphenidate	0.255727	7.24424	0.00132579
Toremifene	0.118533	10.0948	0.00132426
Medetomidine	0.34852	58.1394	0.0013236
Fesoterodine	0.0931789	0.0921384	0.00132216
Tigecycline	0.104891	10.881	0.00132129
Famotidine	0.42973	37.9278	0.00131937
Sulfobromophthalein	0.0804376	35.3773	0.00131565
Amitriptyline	0.619434	87.4163	0.00129932
Mycophenolate Mofetil	0.311068	7.02873	0.00129686
Methamphetamine	0.502059	31.077	0.00129682
Ibuprofen	0.929472	309.723	0.00128903
Cabergoline	0.127156	0.497994	0.00128739
Oseltamivir	0.195495	4.25756	0.00128544
Daclatasvir	0.0867439	0.147061	0.00128351
Levomilnacipran	0.0864865	0.523642	0.00128296
Vildagliptin	0.122265	0.146583	0.00128257
Noscapine	0.129344	4.25341	0.00127925
Calcitriol	0.238095	12.819	0.00127912
Ondansetron	0.273745	19.9488	0.00127887
Piperazine	0.0741313	2.34692	0.0012725
Proguanil	0.189833	2.43063	0.00126816
Eliglustat	0.0966538	0.586833	0.00126503
Moclobemide	0.231403	15.9357	0.00126103
Entrectinib	0.0880309	0.412727	0.00124467
Caspofungin	0.0876448	1.38706	0.00123479
Pyrazinamide	0.161133	1.94289	0.00123007
Spironolactone	0.236808	38.3964	0.00123004
Docosahexaenoate	0.107851	0.233313	0.00122868
Sevelamer	0.151737	1.77035	0.00122842
Vilazodone	0.0625483	0	0.00122829
Didanosine	0.266924	6.85059	0.00122686
Paliperidone	0.167696	1.47171	0.00122429
Flumazenil	0.201287	5.80041	0.00121815
Idelalisib	0.0576577	0	0.00121473
Ergot Alkaloids	0.0996139	2.97716	0.00121127
Pazopanib	0.198456	5.55258	0.00121094
Candesartan	0.116088	2.52528	0.00121029
Fingolimod	0.0595882	0	0.00121019
Apalutamide	0.101931	0.476411	0.00120555
Minocycline	0.252381	5.36447	0.00120424
Amphetamine	0.219949	55.4384	0.00120296
Haloperidol	0.417375	166.587	0.00119487
Amifostine	0.186486	0.998116	0.00119405
Melatonin	0.257786	-7.90299	0.00119136
Micafungin	0.0801802	0	0.00117973
Malathion	0.159331	1.56295	0.00117508
Ivosidenib	0.0947233	0.524582	0.00117373
Alitretinoin	0.0741313	0	0.00117099
Hydroxypropylcellulose	0.075547	0.122412	0.00116756
Perampanel	0.0664093	0.0638605	0.00116187
Ephedrine	0.13269	4.71539	0.00116161
Vinorelbine	0.132175	-3.96277	0.00116147
Thiotepa	0.185457	1.69602	0.00115886
Ganciclovir	0.172587	-0.397987	0.00115874
Mycophenolic Acid	0.114672	0.626081	0.00115413
Cytarabine	0.147876	2.27844	0.00115275
Moxidectin	0.0823681	0.408021	0.00115171
Adenosine	0.569112	253.192	0.00115008
Ornidazole	0.041184	0	0.00114284
Finasteride	0.107979	59.088	0.00113953
Cannabidiol	0.321236	30.6365	0.00113684
Ivabradine	0.0890605	0.848911	0.00113353
Clindamycin	0.0965251	9.78334	0.00113106
Methimazole	0.131789	26.6954	0.00112533
Chlorpheniramine	0.148391	3.01643	0.00112361
Orlistat	0.118275	3.38639	0.0011225
Androstenedione	0.060103	0.477459	0.00108454
Tocilizumab	0.0705277	0.0500554	0.00108175
Oxytocin	0.197169	0.550581	0.00107903
Levamisole	0.210296	19.2402	0.00107643
Deferasirox	0.0429858	0.355612	0.00107199
Acamprosate	0.12278	2.96425	0.00107097
Neratinib	0.0894466	0.144618	0.00105725
Nisoldipine	0.171429	6.18479	0.00105717
Dofetilide	0.0519949	7.13063	0.00105589
Ofloxacin	0.31583	10.2234	0.00105492
Ribociclib	0.0769627	0.423831	0.0010497
Tiagabine	0.145817	1.33653	0.00104254
Amiodarone	0.802059	156.916	0.00103848
Elvitegravir	0.177735	0.864161	0.00103745
Naproxen	0.533848	67.9865	0.00103725
Dexmedetomidine	0.241055	41.2942	0.00102713
Mitoxantrone	0.516474	214.801	0.00102683
Scopolamine	0.143887	5.96705	0.00102675
Gliclazide	0.139254	3.90432	0.00102579
Nintedanib	0.0853282	3.22237	0.00101961
Acetylcholine	0.606306	92.7463	0.00101824
Saccharomyces Cerevisiae	0.129858	5.44453	0.00101014
Glycyrrhizic Acid	0.177992	6.48815	0.000992825
Interleukin-1, Beta	0.211583	53.4819	0.000985861
Grepafloxacin	0.0750322	0	0.0009839
Siponimod	0.0563707	0	0.000983661
Novobiocin	0.242471	79.5863	0.000972496
Cobicistat	0.14556	4.75437	0.00097094
Dantrolene	0.114672	0.830834	0.000968606
Simeprevir	0.046332	0	0.00096823
Vemurafenib	0.0666667	0.283429	0.000968125
Interferon Type Ii	0.0828829	1.27696	0.000961586
Letermovir	0.0804376	0.127266	0.000960007
Ramipril	0.200644	2.82868	0.00095811
Metoprolol	0.979923	199.033	0.000956348
Fosaprepitant	0.0741313	0	0.0009561
Idarubicin	0.0724582	0	0.000950103
Istradefylline	0.0649936	0.0480186	0.000946334
Stavudine	0.123681	0.774263	0.000945098
Tacrine	0.0666667	0.168796	0.00094366
Levodopa	0.279279	30.828	0.000936766
Trifluoperazine	0.164221	6.55088	0.00093462
Thioridazine	0.330888	0.537089	0.000920638
Ospemifene	0.033462	0	0.000920011
Yohimbine	0.17825	57.7457	0.000916068
Desvenlafaxine	0.101931	0.804408	0.000916068
Zileuton	0.148777	0.703312	0.000910142
Clofarabine	0.0384813	0	0.000905546
Nitrous Oxide	0.214286	-4.45074	0.000905244
Lomefloxacin	0.251351	10.4632	0.000904264
Cephalexin	0.343115	175.119	0.000903386
Clomipramine	0.247362	7.2208	0.000902956
Ixabepilone	0.0405405	0	0.000902871
Liraglutide	0.127027	3.1642	0.000902369
Somatostatin	0.155598	12.4019	0.000901237
Trovafloxacin	0.0688546	0	0.000894535
Probucol	0.107207	60.0961	0.000894265
Sofosbuvir	0.144144	82.739	0.000893767
Rolapitant	0.0763192	0.765255	0.00089227
Artesunate	0.102059	0.85323	0.000891686
Glycine	0.328571	22.2475	0.000890388
Emedastine	0.0396396	0	0.000888934
Collagen Type I	0.0877735	0.0963297	0.000885463
Zotepine	0.110553	0.119557	0.000884475
Uridine	0.185328	20.5582	0.000882249
Interleukin-6	0.147104	3.19295	0.000881887
Cefepime	0.0812098	0.830642	0.000880111
Cefotaxime	0.11982	5.85443	0.000877545
Entacapone	0.138739	0.880322	0.000874559
Pregabalin	0.142085	7.52264	0.000873983
Naldemedine	0.0509653	0	0.00086982
Leucovorin	0.041184	0.401789	0.000864641
Estrogens	0.415573	65.6375	0.000863046
Magnesium	0.399871	58.6311	0.000862441
Estazolam	0.103346	2.8957	0.000860312
Leptin	0.156885	1.32924	0.00085868
Busulfan	0.160232	76.8626	0.000857911
Bezafibrate	0.153539	6.30402	0.000857816
Isradipine	0.129086	0.154297	0.000855673
Emtricitabine	0.046332	0.162285	0.000851744
Tolmetin	0.0625483	0	0.000845194
Codeine	0.210039	3.06171	0.000841842
Loxapine	0.041184	0	0.000838021
Dabrafenib	0.0664093	0.102024	0.000836544
Urea	0.186358	15.3453	0.000831129
Rna	0.391506	220.365	0.000827035
Thiamine	0.348134	59.4609	0.000826757
Panobinostat	0.0370656	0	0.000824842
Acarbose	0.173102	25.0081	0.000824546
Moxonidine	0.126898	1.85171	0.00082387
Furosemide	1.03012	458.139	0.000820958
Benzbromarone	0.0570142	0.243835	0.000819057
Elagolix	0.072973	14.2329	0.00081284
Atovaquone	0.133719	2.59444	0.000812564
Basiliximab	0.117761	0.931167	0.000809779
Spinosad	0.0741313	0.337224	0.000809041
Leucine	0.228185	-18.6328	0.00080737
Gallic Acid	0.153024	52.0036	0.000805158
Febuxostat	0.124839	1.0105	0.000803682
Daptomycin	0.16834	2.63726	0.000802198
Etofibrate	0.0396396	0	0.000801286
Benzoate	0.25251	110.839	0.000796111
Regorafenib	0.0508366	0.288386	0.00079338
Teniposide	0.123295	-0.187155	0.000792904
Suvorexant	0.0329472	0	0.000784171
Rofecoxib	0.162806	2.19345	0.000783982
Gemifloxacin	0.111197	0.332716	0.000783674
Darolutamide	0.0494208	0	0.000781747
Clofazimine	0.105534	0.20832	0.000778329
Ketorolac	0.118147	0.981543	0.000777956
Sucralfate	0.516602	50.0529	0.000772091
Peppermint Oil	0.0405405	0	0.000771226
Pimobendan	0.0416988	0	0.000764826
Etanercept	0.0415701	0	0.000762019
Rifaximin	0.0782497	0	0.000760233
Acetazolamide	0.124582	44.5552	0.000760197
Fusidate	0.0975547	3.53547	0.000757643
Imidapril	0.0731017	0	0.000755583
Lindane	0.0456885	0	0.000755571
Remifentanil	0.303475	78.5106	0.000753927
Methotrimeprazine	0.115573	-0.0971289	0.000753814
Eluxadoline	0.0576577	0.838852	0.000751992
Iron Polysaccharide	0.033462	0	0.000751823
Glycopyrronium	0.033462	0	0.000751823
Ertapenem	0.111969	3.0772	0.000750796
Zanubrutinib	0.0432432	0.0460876	0.000750671
Eltrombopag	0.120978	0.209566	0.000746648
Celiprolol	0.0823681	0.148606	0.000742967
Collagen	0.357014	108.562	0.000742777
Isosorbide	0.0405405	7.11497	0.000735512
Lysozyme	0.160875	9.10279	0.000735061
Talc	0.0604891	1.12652	0.000732114
Lactulose	0.0911197	4.17752	0.0007285
Theanine	0.167825	3.41187	0.000727824
Pexidartinib	0.056242	0.247944	0.000726357
Hesperidin	0.0801802	0	0.000724306
Ergotamine	0.0750322	0.273762	0.000723622
Sanguinarine	0.0647362	0.439465	0.000723397
Hydrocortisone	0.159202	8.92376	0.000720492
Dicyclomine	0.0405405	0.346633	0.000719299
Ampicillin	0.282239	95.4139	0.000715712
Ammonium Chloride	0.0997426	1.91857	0.000715161
Fluticasone	0.12278	34.5604	0.000711468
Cannabinol	0.153282	3.20856	0.000711218
Aceclofenac	0.0353925	0	0.000709735
Tocopherol	0.0676963	36.3501	0.00070755
Etretinate	0.0353925	1.66824	0.000707179
Acetic Acid	0.179022	61.2597	0.00070369
Trastuzumab	0.0833977	0	0.000700812
Isoniazid	0.54749	106.64	0.000700663
Enfuvirtide	0.0831403	3.97426	0.000698831
Ticlopidine	0.2287	4.55962	0.000695441
Etodolac	0.129472	1.97938	0.000692604
Pramipexole	0.0934363	2.41668	0.000692581
Calcium Carbonate	0.161647	3.1937	0.000691611
Riociguat	0.111969	1.24929	0.00069156
Ertugliflozin	0.0364221	0	0.000686937
Bromocriptine	0.110167	-3.52568	0.000686443
Amikacin	0.244916	-0.689114	0.000685433
Trimeprazine	0.122523	0.184876	0.000684139
Canrenone	0.0767053	2.75531	0.000682936
Eravacycline	0.0329472	0	0.000681547
P-Aminohippurate	0.352124	31.5745	0.000677739
Gamma-Aminobutyrate	0.229601	59.1133	0.00067479
Canthaxanthin	0.0353925	0	0.000673123
Reboxetine	0.0812098	0	0.000671738
Tropisetron	0.0576577	0	0.000671421
Nafcillin	0.0988417	2.14808	0.000669566
Xylitol	0.0416988	0.99756	0.000664633
Chymosin	0.0415701	0	0.000662048
Polyethylene Glycols	0.0870013	193.236	0.000660803
Lacosamide	0.134363	2.42876	0.00065833
Tryptophan	0.318404	61.7997	0.000658157
Tipranavir	0.0800515	0	0.000656306
Vigabatrin	0.149936	1.64534	0.0006416
Bromfenac	0.033462	0	0.000639484
Mesoridazine	0.0353925	0	0.000636351
Levocetirizine	0.0580438	0.0686108	0.000629067
Arginine	0.317761	84.4306	0.000621899
Moricizine	0.0975547	0.625371	0.000616089
Enalaprilat	0.111712	9.58542	0.000612811
Cyclodextrins	0.254955	101.09	0.000604768
Olaparib	0.0662806	0.651026	0.00059485
Hydrogen	0.0384813	0	0.000592182
Memantine	0.120592	2.52151	0.000591759
Pholcodine	0.0405405	0	0.000588455
Pasireotide	0.0312741	0	0.000582427
Butalbital	0.0384813	0	0.000582195
Rasagiline	0.0657658	0.238947	0.000581974
Dichloroacetate	0.179923	4.31686	0.000579398
Tianeptine	0.0980695	0.650176	0.000578445
Calcium Acetate	0.0782497	0.114365	0.000577397
Pimozide	0.0929215	-0.312942	0.000575304
Glycyrrhetinic Acid	0.0670528	0.0527835	0.000573018
Ulipristal	0.0669241	0.144405	0.000570718
Tegaserod	0.0396396	0	0.000566293
Paritaprevir	0.156757	7.53657	0.000565528
Thrombin	0.196396	117.713	0.000563456
Abt-925	0.0760618	2.48895	0.000560667
Nimesulide	0.159459	2.70307	0.000558698
Pyrimethamine	0.112098	0.323692	0.000555958
Proline	0.148391	2.55121	0.000553413
Mecamylamine	0.10592	0.055646	0.000553124
Edrophonium	0.0658945	2.08786	0.000551401
Letrozole	0.0906049	0.480878	0.000546935
Evans Blue	0.0731017	1.58008	0.000543938
Collagenase	0.0574003	1.64214	0.000542605
Rizatriptan	0.041184	0	0.000542522
Lorlatinib	0.0342342	0.175239	0.000541395
Tenofovir Disoproxil	0.135393	0.182235	0.000541078
Lenalidomide	0.0312741	0	0.000540634
Bismuth	0.0625483	-21.2936	0.00053937
Acetate	0.162162	48.0884	0.000537033
Tadalafil	0.135393	0.785188	0.000536591
Carbon Dioxide	0.0353925	-1.64262	0.00053612
Fluoride Ion	0.160232	9.55128	0.000533826
Gamithromycin	0.0199485	0	0.000533441
Ixazomib	0.0199485	0	0.000533441
Glasdegib	0.0199485	0	0.000533441
Ipriflavone	0.140798	3.47151	0.000532041
Fomepizole	0.0353925	0	0.000530107
Prothrombin	0.110553	10.8279	0.000528857
Propantheline	0.0718147	0.889764	0.000526539
Gilteritinib	0.0254826	0	0.000525856
Brigatinib	0.0254826	0	0.000525856
Talazoparib	0.0254826	0	0.000525856
Parathyroid Hormone	0.17722	41.6778	0.000524654
Flupenthixol	0.0750322	2.74236	0.000523108
Plasmin	0.128057	9.34879	0.000522339
Methyl Salicylate	0.0384813	0	0.000522007
Levosimendan	0.0384813	0	0.000522007
Lactate	0.240541	14.4072	0.000521936
Superoxide Dismutase	0.162677	5.29327	0.000520852
Trospium	0.062677	0.0715061	0.00052025
Penicillin G	0.520721	117.386	0.000520202
Zalcitabine	0.15148	0.731283	0.000519781
Diphenhydramine	0.319434	84.8074	0.000514145
Lemborexant	0.0395109	0.226537	0.000514015
Metylperon	0.0823681	0.0247198	0.000510955
Mepivacaine	0.0405405	-11.98	0.000510589
Levocarnitine	0.132561	6.34762	0.000508921
Amantadine	0.178764	18.7285	0.000508476
Tezacaftor	0.0329472	0	0.000507944
Semaglutide	0.0584299	0.222045	0.00050545
Hydromorphone	0.078121	0.439916	0.000502977
Oxymetazoline	0.046332	0.700108	0.000502322
Avatrombopag	0.039897	0	0.000502045
Ferric Pyrophosphate	0.0769627	1.02117	0.000501448
5-Hydroxytryptophan	0.080695	-15.9889	0.000500955
Beta-Alanine	0.0981982	1.66103	0.000499574
Saccharin	0.0740026	0.188925	0.000499167
Nalbuphine	0.0353925	0	0.000497564
Suramin	0.144402	49.8147	0.000497078
Formaldehyde	0.0648649	0.602157	0.000495668
Clonazepam	0.143243	-4.73714	0.000495282
Brivaracetam	0.0288288	0	0.000493418
Calcium Polycarbophil	0.0810811	0.651545	0.000487144
Hydrochloric Acid	0.0724582	11.5733	0.000486952
Galantamine	0.0616474	0.0550889	0.00048545
Mercaptopurine	0.114286	112.1	0.000484996
Acetylcysteine	0.232175	96.8072	0.00048479
Eplerenone	0.132432	1.11209	0.000484007
Palbociclib	0.0449163	0.109653	0.000481913
Phentermine	0.114028	0.269496	0.000480633
Levorphanol	0.0598456	0.130641	0.00047667
Colistin	0.181725	15.4868	0.000476584
Isotretinoin	0.0960103	2.78864	0.0004764
Tenofovir Alafenamide	0.0329472	0	0.00047538
Methsuximide	0.0801802	0.0436377	0.000472997
Sibutramine	0.0741313	0.248069	0.000470732
Peginterferon Alfa-2a	0.0416988	0	0.000470238
Stanozolol	0.0954955	1.84122	0.00046879
Sorbitol	0.141313	2.54457	0.000468179
Formoterol	0.133719	27.1853	0.000465519
Phenazopyridine	0.0415701	0	0.000464928
Lecithin	0.23668	15.2099	0.00046467
Peginterferon Alfa-2b	0.041184	0	0.000464533
Mefenamate	0.159331	6.42546	0.000464375
Corticotropin-Releasing Hormone	0.041184	2.39848	0.000463335
Fenoprofen	0.060103	0.658139	0.000462504
Fluorometholone	0.0539254	60.8362	0.000460008
Physostigmine	0.054955	-1.28773	0.000459785
Temazepam	0.0805663	0.468075	0.000459176
Perhexiline	0.116988	3.23035	0.000451988
Tertatolol	0.0127413	0	0.000450253
Mitotane	0.0866152	0.265828	0.000443711
Etomidate	0.0589447	1.9932	0.000442625
Lactoferrin	0.0786358	1.2674	0.000442447
Pramlintide	0.0823681	0.225877	0.000441645
Danazol	0.0643501	-0.344659	0.000440635
Quinate	0.0797941	0.431942	0.000438793
Oxaliplatin	0.202317	9.28495	0.000437787
Sotalol	0.103346	0.106894	0.000433434
Griseofulvin	0.137194	49.6346	0.000429646
Mesna	0.0769627	2.54965	0.00042849
Naltrexone	0.140798	0.626989	0.000426698
Ouabain	0.337194	20.5269	0.000426669
Ammonia	0.0396396	0.904253	0.000424854
Alvimopan	0.0384813	0	0.000424591
Butyrate	0.0818533	47.6256	0.000422813
Josamycin	0.0702703	1.34696	0.000418379
Osimertinib	0.0590734	0.10197	0.000414683
Sulfisoxazole	0.124196	5.67686	0.000413861
Vitamin D	0.0813385	0.647668	0.00041101
Potassium Chloride	0.101158	0.375552	0.000410179
Azathioprine	0.111454	3.02811	0.000409123
Pinacidil	0.0866152	1.18347	0.000408678
Quazepam	0.041184	0	0.000408653
Belinostat	0.0492921	0.683809	0.000408099
Vindesine	0.11583	-19.9948	0.000405612
Hyaluronate	0.0924067	5.30166	0.000399443
Trimipramine	0.0719434	0.255507	0.00039932
Flutamide	0.121364	21.392	0.000397605
Hyaluronidase	0.0405405	0	0.000394994
Molsidomine	0.0405405	0	0.000387763
Ascorbate	0.106306	-2.90749	0.000384034
Tibolone	0.0384813	0	0.000382358
Brain-Derived Neurotrophic Factor	0.041184	0	0.000381512
Flupirtine	0.041184	0	0.000381257
Tolcapone	0.0985843	0	0.000376223
Xenon	0.117761	0.446464	0.000375371
Eicosapentaenoate	0.0384813	0	0.000373279
Meropenem	0.129472	3.16614	0.000373173
Medroxyprogesterone	0.0539254	0.273292	0.000372318
Nalidixate	0.060103	43.9933	0.000371543
Rifamycin Sv	0.0199485	0	0.000370609
Aspartic Acid	0.0481338	0.192591	0.000370351
Vitamin B6	0.0384813	0	0.000365986
Nitrogen	0.0969112	2.88336	0.000365714
Oat Bran	0.0370656	0	0.000364948
Niacin	0.0868726	2.94819	0.000364483
Lobeline	0.0396396	0	0.000362274
Aniracetam	0.0396396	0	0.000362274
Dezocine	0.0396396	0	0.000362274
Capsaicin	0.147104	61.8187	0.000361905
Propionate	0.0980695	5.76683	0.000360423
Levonorgestrel	0.129987	6.62467	0.000357789
Grazoprevir	0.0494208	0.0337426	0.000357458
Tranylcypromine	0.24556	5.73917	0.000356109
Butorphanol	0.215573	8.64969	0.000356013
Ceftibuten	0.0353925	0	0.000355356
Cisatracurium	0.0792793	0.0191119	0.000352016
Etonogestrel	0.115573	0.361536	0.000351883
Doripenem	0.0370656	0	0.000351007
Nystatin	0.0687259	4.66164	0.000349683
Bexarotene	0.0353925	0	0.000348311
Eletriptan	0.0164736	0	0.000346307
Citric Acid	0.0951094	56.6861	0.000341693
Pentoxifylline	0.084556	0.236187	0.00034132
Propiverine	0.023166	0	0.000341156
Delafloxacin	0.023166	0	0.000341156
Tazobactam	0.155341	1.62998	0.000338803
Cefadroxil	0.113514	-3.35715	0.000337795
Oxiracetam	0.0254826	0	0.000337675
Pregnenolone	0.0648649	0.322995	0.000336912
Tilidine	0.0396396	0	0.000336832
Sacubitril	0.0127413	0	0.000336613
Articaine	0.0370656	0	0.000336149
Iodamide	0.0261261	0	0.000333981
Oxybate	0.0370656	0	0.000333321
Immunoglobulin A	0.0312741	0	0.00033304
Asenapine	0.0353925	0	0.000332197
Lornoxicam	0.0972973	1.1008	0.0003295
Nitrendipine	0.315701	27.4987	0.000328869
Diethylstilbestrol	0.0127413	-1.57168	0.000325807
Alginic Acid	0.0405405	0	0.000322249
Erdafitinib	0.0254826	0	0.000320917
Selinexor	0.0254826	0	0.000320917
Alpha 1-Antitrypsin	0.060103	3.08346	0.000316722
Cilastatin	0.0863578	0.6227	0.00031568
Xylazine	0.116602	1.92865	0.000314396
Fosinopril	0.13166	3.31864	0.000313361
Dexmethylphenidate	0.023166	0	0.000313286
Levobupivacaine	0.0669241	0	0.00031026
Riboflavin	0.0925354	-13.8861	0.000309534
Dihydroergotamine	0.0707851	0.18266	0.000309018
Trihexyphenidyl	0.0353925	0	0.000308943
Indapamide	0.116216	1.10335	0.000305861
Luteinizing Hormone	0.0760618	26.9425	0.000305395
Trichloroacetaldehyde	0.0769627	3.12523	0.000301759
Decitabine	0.0164736	0	0.000301538
Sugammadex	0.169755	1.55813	0.000299552
Mivacurium	0.154183	-4.88662	0.000298995
Prochlorperazine	0.0616474	0	0.000298685
Permethrin	0.070399	0.323231	0.000296321
Granisetron	0.067825	0.180008	0.000295855
Maprotiline	0.0797941	0.333726	0.000293444
Captodiamine	0.033462	0	0.000290753
Colestipol	0.079408	-44.4591	0.000290551
Lesinurad	0.0694981	0.46532	0.000285289
Trientine	0.0741313	1.85236	0.00028495
Clevidipine	0.078121	0.538735	0.000281756
Sulfamethazine	0.0972973	1.50904	0.000278994
Prothionamide	0.0164736	0	0.000277956
Tartrate	0.0288288	0	0.000277636
Pomalidomide	0.0288288	0	0.000274688
Ramelteon	0.0288288	0	0.000274688
Lurasidone	0.039897	0.343035	0.000274283
Formate	0.0576577	0.723367	0.000273252
Farnesol	0.0261261	0	0.000271625
Vismodegib	0.0261261	0	0.000271625
Bevacizumab	0.0384813	0	0.000271125
Avibactam	0.0857143	6.21583	0.000267082
Thyrotropin-Releasing Hormone	0.0415701	0	0.000266737
Alosetron	0.0396396	0	0.000262497
Iloprost	0.0453024	0	0.000261354
Sulfamethizole	0.115444	0.0873194	0.000260483
Acetone	0.0683398	1.01042	0.000259568
Cefotiam	0.0460746	0.470211	0.000254435
Clobazam	0.217632	6.09298	0.000254407
Cefuroxime	0.033462	0	0.000253592
Enoxacin	0.13269	3.79918	0.000253386
Lomitapide	0.0261261	0	0.000252283
Sulfadiazine	0.0814672	0.189753	0.000252002
Serine	0.0312741	1.24379	0.000251785
Carbon Monoxide	0.0312741	0.326965	0.000250689
Amprolium	0.0576577	0.878372	0.000247988
Oxolinic Acid	0.0576577	0.609285	0.000244884
Leuprolide	0.0415701	52.3735	0.0002448
Lanthanum	0.0817246	1.95531	0.000244246
Sulfapyridine	0.0384813	0	0.000241929
Taurine	0.319048	67.2729	0.00024181
Linoleate	0.0800515	0.735899	0.000241118
Cangrelor	0.0353925	0	0.000240858
Aminolevulinic Acid	0.0384813	0	0.00024048
Loxoprofen	0.0728443	0.188451	0.000238168
Inositol	0.276062	-7.95466	0.000236229
Phenformin	0.0576577	0	0.000236193
Cyanide	0.0988417	61.0311	0.000229923
Gadoxetate	0.00875161	0	0.000229791
Piperocaine	0.0288288	0	0.000227617
Pergolide	0.0288288	0	0.000227617
Esmolol	0.16731	5.40237	0.000226869
Titanium	0.0823681	0	0.000226231
Sertindole	0.0353925	0	0.000225025
Etidocaine	0.0288288	3.5559	0.000223507
Miglitol	0.0396396	0	0.000223042
Coumarin	0.102703	1.82622	0.000220293
Trandolapril	0.0312741	0	0.000219469
Gliquidone	0.0127413	0	0.00021761
Sarilumab	0.023166	0	0.000216975
Soybean Oil	0.0929215	4.36671	0.000216342
Nefopam	0.0741313	0.154712	0.000215774
Epidermal Growth Factor	0.133076	1.34265	0.000215688
Nitroprusside	0.0498069	0.60306	0.000215254
Octreotide	0.0643501	0.113744	0.000211709
Bicalutamide	0.0312741	0	0.000211021
Danofloxacin	0.0724582	0.13763	0.000208736
Carnosine	0.0604891	5.8787	0.000206795
Triamcinolone	0.0927928	0.590453	0.000203883
Lenvatinib	0.0217503	0.0312003	0.000203825
Biperiden	0.0972973	56.3439	0.000203435
Carteolol	0.0741313	0	0.000203299
Milrinone	0.0666667	0.45157	0.000202852
Cariprazine	0.0494208	0.307161	0.00020179
Cyamemazine	0.0384813	0	0.000201475
Arbutamine	0.0312741	0	0.000201319
Inamrinone	0.0405405	0	0.000199949
Linolenate	0.0405405	0	0.00019975
Aluminum Oxide	0.0823681	1.02213	0.000199557
Glyoxal	0.033462	0	0.000199528
Aminosalicylic Acid	0.033462	0	0.000198323
Dacomitinib	0.0357786	0	0.000198176
Estrogens, Conjugated (Usp)	0.0199485	0	0.00019801
Chlorzoxazone	0.0956242	1.94512	0.00019649
Niflumic Acid	0.157272	3.97422	0.000194222
Dasabuvir	0.0537967	0.235298	0.000194026
Atropine	0.269369	40.7805	0.000193823
Disopyramide	0.178636	19.4732	0.000193343
Methylene Blue	0.0415701	0	0.000192101
Ritodrine	0.0416988	0	0.000190404
Kinetin	0.0512227	1.38004	0.000190036
Golimumab	0.0396396	0	0.000189245
Lorcaserin	0.023166	0	0.000187781
Felbamate	0.0727156	0.38278	0.000187554
Larotrectinib	0.00900901	0	0.000187544
Ramucirumab	0.0261261	0	0.000185898
Chitosan	0.190219	219.074	0.000184548
Baricitinib	0.023166	0	0.000184156
Ifosfamide	0.116988	2.52282	0.00018414
Trilostane	0.0405405	0	0.000183969
Lincomycin	-1.20024e-17	0	0.000183818
Dodecyl Sulfate	0.0833977	6.15301	0.000183595
Desflurane	0.0985843	0.642665	0.00018269
Atenolol	0.318662	10.1717	0.000182412
Acetylcarnitine	0.039897	-6.82047	0.000182214
Lisuride	0.0353925	0	0.000181733
Alpelisib	0.00875161	0	0.00018167
Upadacitinib	0.0504505	0.222965	0.000179964
Entecavir	0.0796654	0.20497	0.000179424
Acitretin	0.0288288	0	0.000178641
Sumatriptan	0.123681	13.3834	0.000178472
Quinapril	0.107851	0.53533	0.000178049
Hydrogen Peroxide	0.149292	40.4482	0.000177346
Phenelzine	0.096139	-12.6754	0.000174182
Cetuximab	0.060103	13.1488	0.000172899
Cholestyramine Resin	0.271557	-21.1358	0.000172852
Hepatitis B Surface Antigen Vaccine	0.0288288	0	0.000172703
Selenomethionine	0.0718147	0	0.000171071
Sodium Fluoride	0.0740026	0.621739	0.000170484
Fedratinib	0.0491634	0.15581	0.000170305
Pefloxacin	0.127027	3.63526	0.000170178
Lycopene	0.0415701	0	0.000169565
Ceritinib	0.0287001	0.0397047	0.000169018
Deoxycholate	0.0808237	0.538155	0.000168508
Cefixime	0.154311	10.9803	0.000168019
Albumin Human, Usp	0.123681	6.43542	0.000167179
Estramustine	0.0370656	0	0.000166131
Magnesium Hydroxide	0.511712	109.715	0.000164004
Flufenamate	0.033462	0	0.000163827
Argatroban	0.0821107	0.624476	0.000163377
Psyllium	0.0741313	0.185413	0.000161278
Asparaginase	0.0460746	24.6	0.000160706
Aminoglutethimide	0.0127413	0	0.00015766
Abemaciclib	0.0127413	0	0.000157611
Cefprozil	0.0261261	0	0.000157056
Thiamylal	0.0590734	-0.0512543	0.00015598
Dulaglutide	0.0164736	0	0.000155566
Succinylcholine	0.0842986	19.5151	0.000154409
Maltose	0.0750322	0.686724	0.000154294
Mupirocin	0.0694981	35.8201	0.00015209
Pentazocine	0.0516088	15.9897	0.000151972
Bentonite	0.0353925	36.8944	0.000150234
Betaine	0.0460746	0	0.000149908
Halofantrine	0.0396396	0	0.000149213
Cysteamine	0.0571429	30.365	0.000147899
Lacticaseibacillus Rhamnosus	0.00875161	0	0.000147408
Ethynodiol	-1.20024e-17	0	0.000147355
Chlorophyll	0.0312741	0	0.000146868
Imidocarb	0.0353925	0	0.000146866
Tiaprofenate	0.0625483	1.5693	0.000146299
Patiromer	0.023166	0	0.000145979
Epigallocatechin Gallate	0.0602317	0.0955131	0.000145025
Pyridoxine	0.119176	0.790527	0.000144394
Relebactam	0.0329472	0	0.000143863
Oxytetracycline	0.0415701	0	0.00014382
Cinnarizine	0.0127413	0	0.000140941
Deferiprone	0.0441441	0.188186	0.000140926
Sodium Polystyrene Sulfonate	0.0384813	0	0.000140772
Lomustine	0.046332	-0.100615	0.000140583
Megestrol	0.033462	0	0.00013934
Rivastigmine	0.023166	0	0.000138544
Ergonovine	0.0353925	0.985194	0.000137856
Rasburicase	0.0396396	0	0.000135868
Mexiletine	0.477992	15.9925	0.000133977
Heroin	0.0656371	-0.626845	0.000132875
Romifidine	0.033462	0	0.000132875
Oleanolate	0.0312741	0	0.000132604
Tyrosine	0.128185	34.1036	0.000131525
Vanadium	0.0707851	0.270421	0.000131137
Xylometazoline	0.0288288	0	0.000129625
Acetohexamide	0.0405405	0	0.000129145
Ferulate	0.0949807	11.2309	0.000128704
Azlocillin	0.0127413	0	0.00012846
Inulin	0.198198	8.6356	0.000126449
Ribavirin	0.0370656	0	0.000126158
Eslicarbazepine	0.054955	0	0.000126111
Bleomycin	0.0164736	0	0.000126076
Lasalocid	0.0396396	0	0.000125896
Sodium Hydroxide	0.0405405	0	0.000125155
Dalfampridine	0.0199485	0	0.00012514
Chorionic Gonadotropin	0.0499356	-25.4944	0.000124616
Phenprocoumon	0.175161	6.51742	0.000124416
Exemestane	0.0833977	4.8385	0.000124243
Cefdinir	0.0960103	-3.21821	0.000120732
Cefiderocol	0.0199485	0	0.000120097
Hemin	0.0312741	0.497211	0.000117178
Tylosin	0.115573	99.0357	0.000115523
Tapentadol	0.0462033	0.0992685	0.000114302
Acalabrutinib	0.00900901	0	0.000114084
Alginate	0.0960103	3.24421	0.000113128
Glecaprevir	0.0127413	0	0.000112994
Pibrentasvir	0.0127413	0	0.000112994
Aprotinin	0.0405405	0	0.000112729
Lumacaftor	0.0199485	0	0.000111977
Rucaparib	0.0127413	0	0.000110639
Azilsartan	0.0127413	0	0.000109715
Methoxamine	0.0519949	0.0455184	0.000108817
Dipyrone	0.0127413	0	0.000108586
Polysorbate 20	0.0441441	0.0116215	0.000107285
Lead Acetate	0.084556	57.7112	0.000106399
Tenapanor	0.023166	0	0.000106296
Zaleplon	0.0254826	0	0.000106057
Buserelin	0.0938224	16.075	0.0001043
Dobutamine	0.10103	-9.97853	0.000103928
Benzalkonium	0.041184	0	0.000103466
Acepromazine	0.0462033	0.47509	0.00010345
Zofenopril	0.0396396	0	0.000102552
Pyridostigmine	0.0782497	0.802595	0.000100904
Metronidazole	0.345946	30.2929	0.000100776
Immunoglobulin G	0.0539254	1.01954	0.000100772
Vardenafil	0.0199485	0	0.000100548
Nandrolone	0.0353925	0	0.000100422
Tromethamine	0.0261261	0	0.000100266
Enasidenib	0.00900901	0	9.99863e-05
Lofepramine	0.023166	0	9.93392e-05
Doxazosin	0.0312741	0	9.77544e-05
Cyclothiazide	0.0312741	0	9.75618e-05
Lutein	0.0615187	0.172672	9.70924e-05
Pseudoephedrine	0.0595882	30.9911	9.61382e-05
Cefaclor	0.0396396	0	9.61048e-05
Trehalose	0.0164736	0	9.52799e-05
Valacyclovir	0.0823681	60.8362	9.47536e-05
Talniflumate	0.0741313	0	9.46689e-05
Glucuronate	0.039897	0.026955	9.43952e-05
Stevioside	0.0415701	0	9.40204e-05
Citrulline	0.0800515	0.336348	9.32215e-05
Eugenol	0.0767053	12.3825	9.30606e-05
Sonidegib	0.0261261	0	9.28625e-05
Isoleucine	0.041184	0.185712	9.25561e-05
Valine	0.041184	0.185712	9.25561e-05
Elbasvir	0.0329472	0	9.1607e-05
Flunarizine	0.0543115	-0.43959	9.07014e-05
Trimethadione	0.046332	0	8.94252e-05
Glipizide	0.0664093	29.0221	8.86204e-05
Tolfenamic Acid	0.0638353	0.618792	8.81465e-05
Histidine	0.0622909	0.30336	8.68798e-05
Fenbendazole	0.0683398	0.364055	8.62631e-05
Cystine	0.0611326	1.37365	8.59759e-05
Diethyldithiocarbamate	0.0288288	0.12579	8.53282e-05
Fluindione	0.0384813	0	8.50846e-05
Ubiquinol	0.0384813	0	8.48301e-05
Estrone	0.0822394	1.47842	8.43748e-05
Brodimoprim	0.0312741	0	8.31334e-05
Squalene	-1.20024e-17	0	8.30228e-05
Streptozocin	0.041184	0	8.30131e-05
Clenbuterol	0.0815959	2.40777	8.21093e-05
Cicletanine	0.0370656	0	8.1431e-05
Nitroglycerin	0.108752	3.63538	8.09855e-05
Flunixin	0.0940798	2.45774	8.02383e-05
Propylthiouracil	-1.20024e-17	0	7.96845e-05
Hydroquinone	-1.20024e-17	0	7.96845e-05
Lisinopril	0.100386	1.36574	7.93964e-05
Escherichia Coli	0.0319176	-25.4792	7.9178e-05
Aclarubicin	0.0164736	0	7.84512e-05
	0.0045045	0	7.50012e-05
Icosapent Ethyl	0.0288288	0	7.39285e-05
Maropitant	0.0519949	0	7.36996e-05
Ambroxol	0.0705277	22.9767	7.29203e-05
Telbivudine	0.0415701	0	7.28223e-05
Methicillin	0.0164736	0	7.26428e-05
Atosiban	0.0416988	0	7.23576e-05
Palifermin	0.0288288	0	7.21117e-05
Campesterol	0.0288288	0	7.18296e-05
Salicylamide	0	-9.7441	7.0672e-05
Ciclopirox	-1.20024e-17	0	7.03407e-05
Propentofylline	0.0261261	0	6.938e-05
Loracarbef	0.0522523	-0.054013	6.87534e-05
Dimethicone	0.0353925	0	6.74476e-05
Calcipotriene	0.0384813	0	6.73847e-05
Anthralin	0.0384813	0	6.73847e-05
Solriamfetol	0.00875161	0	6.7286e-05
Cenobamate	0.0045045	0	6.57495e-05
Pantothenic Acid	0.0503218	5.00907	6.56949e-05
Carisoprodol	0.0261261	0	6.36493e-05
Nicergoline	0.033462	0	6.33696e-05
Altrenogest	0.0499356	25.7579	6.31645e-05
Aprindine	0.0353925	0.087967	6.12917e-05
Rifamycins	0.0288288	0	6.12473e-05
Nicotinamide Adenine Dinucleotide (Nad)	0.0370656	0	6.05539e-05
Mepirodipine	0.023166	0	5.95004e-05
Von Willebrand Factor	0.0415701	0	5.85099e-05
Lonazolac	0.0164736	0	5.79221e-05
Betamethasone	0.039897	-0.419984	5.57825e-05
Benserazide	0.0669241	0	5.50388e-05
Proparacaine	0.0164736	0	5.49859e-05
Bretylium	-1.20024e-17	0	5.4582e-05
Thiothixene	0.0499356	0.0454045	5.37564e-05
Niclosamide	0.0127413	0	5.30311e-05
Fosphenytoin	0.0353925	0	5.2883e-05
Cyproterone	0.0199485	0	5.10762e-05
Dihydralazine	-2.40048e-17	-2.66936	4.97126e-05
Parthenolide	0.0127413	0	4.95115e-05
Salmeterol	0.158816	47.9433	4.83266e-05
Baclofen	0.234878	10.2582	4.79862e-05
Glutethimide	0.041184	0.267211	4.67837e-05
Ledipasvir	0.0164736	0	4.66227e-05
Dactinomycin	-1.20024e-17	0	4.56674e-05
Beractant	0.0396396	0	4.35351e-05
Sodium Nitrite	0.0175032	-0.395525	4.3193e-05
Piperacillin	0.237838	2.68291	4.29919e-05
Pralidoxime	0.0384813	0	4.29659e-05
Torsemide	0.0405405	0	4.2465e-05
Pegaspargase	0.0045045	0	4.17431e-05
Hydrocodone	0.0127413	0	4.14704e-05
Fenfluramine	0.0945946	40.1781	3.98461e-05
Atipamezole	0.0288288	0	3.74165e-05
Nortriptyline	0.295882	7.78302	3.69497e-05
Cholic Acid	0.0312741	0	3.65426e-05
Doramectin	0.0288288	0	3.63111e-05
Corticotropin	0.0415701	0	3.56303e-05
Molybdenum	0.0405405	0	3.5519e-05
Darbepoetin Alfa	0.0370656	0	3.50278e-05
Alanine	0.060103	0	3.39604e-05
Octanoic Acid	-2.40048e-17	-0.0214849	3.33971e-05
Corn Oil	0.0405405	0	3.31277e-05
Terazosin	0.0312741	0	3.17899e-05
Ferrous Sulfate	0.0943372	4.79153	3.1763e-05
Fluorouracil	0.00875161	0	3.11046e-05
Prednisone	0.273874	22.2206	2.99951e-05
Fludarabine	0.033462	0	2.96048e-05
Beclomethasone	0.0415701	0	2.92261e-05
Mometasone	0.0415701	0	2.92261e-05
Ciclesonide	0.0415701	0	2.92261e-05
Sodium Thiosulfate	0	62.008	2.89587e-05
Cefditoren	0.0384813	0	2.87377e-05
Moexipril	0.0312741	0	2.83164e-05
Ciprofibrate	0.0353925	0	2.82229e-05
Maleate	0.0415701	-1.07533	2.79572e-05
Cabazitaxel	0.0199485	0	2.77529e-05
Interleukin-4	0.0312741	0	2.75759e-05
Biotin	0.0831403	47.5325	2.74189e-05
Fondaparinux	0.0396396	0	2.67218e-05
Ubrogepant	0.0217503	0.378425	2.61139e-05
Pentamidine	0.0837838	59.201	2.43452e-05
Temozolomide	0.024453	0.195086	2.41214e-05
Norgestrel	0.0666667	40.0985	2.40541e-05
Magnesium Gluconate	0.0415701	0	2.3866e-05
Pentylenetetrazole	0.0199485	0	2.29921e-05
Chlormezanone	0.033462	0	2.29471e-05
Laurate	0.0570142	0.323671	2.28519e-05
Sertaconazole	0.00875161	0	2.2296e-05
Sarecycline	0.0127413	0	2.22822e-05
Cefpirome	0.023166	0	2.17997e-05
Sodium Ascorbate	0.0312741	0	2.16567e-05
Chlorhexidine	0.0454311	-8.06681	2.12727e-05
Polystyrene Sulfonate	0.0045045	0	2.1239e-05
Caseins	0.0164736	0	1.97194e-05
Hypochlorite	0.0687259	-8.1123	1.9588e-05
Adenine	0.0199485	0.443391	1.93383e-05
Nicorandil	0.0512227	0.151637	1.91276e-05
Lactitol	0.0415701	0	1.88734e-05
Balsalazide	0.0396396	0	1.86489e-05
Bacitracin	0.00875161	-0.216639	1.80799e-05
Olsalazine	0.033462	0	1.78582e-05
Blinatumomab	0.0164736	0	1.67054e-05
Edaravone	0.0127413	0	1.65153e-05
1,2-Dipalmitoylphosphatidylcholine	-1.20024e-17	0	1.63102e-05
Brexpiprazole	0.0127413	0	1.627e-05
Carboxymethylcellulose	0.0566281	100.98	1.61783e-05
Dibucaine	0.0353925	0	1.58597e-05
Indocyanine Green	0.0561133	-0.199473	1.56388e-05
Fosfomycin	0.120077	-3.69068	1.56097e-05
Norgestimate	0.00875161	0	1.53183e-05
Mecobalamin	-1.20024e-17	0	1.48812e-05
Fendiline	-1.20024e-17	0	1.44674e-05
Prenylamine	-1.20024e-17	0	1.44674e-05
Guanabenz	0.0786358	-3.36939	1.43017e-05
Zinc Sulfate	0.0405405	0	1.42651e-05
Fleroxacin	0.0199485	0	1.40534e-05
Threonine	-1.20024e-17	0	1.37257e-05
Paraldehyde	0.0254826	0.0252895	1.33611e-05
Thimerosal	0.0127413	0	1.3045e-05
Lactase	0.0127413	0	1.30203e-05
Corn Starch	0.0199485	0	1.29348e-05
Lactose	0.0199485	0	1.29348e-05
Silicon	0.0405405	0	1.20956e-05
Ethionamide	0.0164736	0	1.20394e-05
Limonene	0.0812098	3.54277	1.19449e-05
Phytosterols	0.0261261	0	1.14178e-05
Ruthenium	0.041184	0	1.12479e-05
Alteplase	0.0384813	0	1.06516e-05
Valdecoxib	0.0532819	20.0512	1.04507e-05
Ursolate	0.0288288	0	1.03424e-05
Chlortetracycline	0.0164736	0	9.36285e-06
Gestodene	0.0127413	0	9.09616e-06
Succinic Acid	0.00875161	0	8.90175e-06
Auranofin	0.0460746	3.13114	8.66016e-06
Pancreatin	0.0487773	-0.199387	7.98735e-06
Arsenate	0.0254826	20.0512	7.60987e-06
Aluminum Chloride	0.0384813	0	7.10943e-06
Bictegravir	0.0045045	0	6.60741e-06
Phenylhydrazine	0.0288288	0	6.34449e-06
Tocamphyl	0.0261261	0	6.32608e-06
Chlorthalidone	-1.20024e-17	0	6.05305e-06
Letosteine	0.0576577	0.00503926	5.65471e-06
Remoxipride	0.023166	0	5.4052e-06
Cellulose	0.0667954	110.731	5.28205e-06
Safflower Oil	0.0175032	0	5.27393e-06
Resorcinol	0.0199485	0	4.97263e-06
Calcium Citrate	0.0425997	0.108957	4.45522e-06
Thiostrepton	0.023166	0	4.09801e-06
Amisulpride	0.0045045	0	4.02279e-06
Mebeverine	0.033462	0	3.39718e-06
Florfenicol	0.0666667	40.0933	3.25151e-06
Mycophenolate	0.041184	0	2.68957e-06
Econazole	0.0045045	0	2.6544e-06
Carbomer	0.0312741	0	2.08613e-06
Indacaterol	0.0396396	0	1.80121e-06
Quinacrine	0.033462	0	1.67776e-06
Tedizolid	0.0199485	0	1.29759e-06
Nifurtimox	0.0396396	0	1.28162e-06
Norelgestromin	0.0353925	0	6.47308e-07
Diethylpropion	0.046332	50.5133	4.47384e-07
Toloxatone	0.0199485	0	4.01605e-07
Parecoxib	0.0405405	0	2.76132e-07
Sodium Selenate	0.0127413	0	2.01105e-07
Cellulase	0.0405405	0	1.51657e-07
Palm Oil	0.00875161	0	1.4674e-07
Pyrethrins	0.0261261	0	1.16875e-07
Sodium Iodide	0.033462	0	8.11587e-08
Thiamphenicol	0.0261261	0	5.29955e-08
Methylcellulose	0.023166	0	1.23814e-08
Pamidronate	0.0288288	0	4.51027e-20
Insulin Glargine	0.0415701	0	4.44655e-20
Glucosamine	0.0353925	0	4.44282e-20
Pirinitramide	0.0415701	0	4.14648e-20
Dronabinol	0.0415701	0	4.12765e-20
Quinupristin	0.0415701	0	3.96983e-20
Dicalcium Phosphate	0.0353925	0	3.89975e-20
Famciclovir	0.041184	0	3.79983e-20
Penciclovir	0.041184	0	3.7864e-20
Tiludronate	0.0288288	0	3.6607e-20
Dalfopristin	0.0415701	0	3.5836e-20
Insulin-Like Growth Factor 2	0.0415701	0	3.52494e-20
Fulvestrant	0.0261261	0	2.95459e-20
Rituximab	0.0312741	0	2.76759e-20
Bendamustine	0.0357786	0.0045045	2.0152e-20
Tipiracil	0.023166	0	1.92763e-20
Anastrozole	0.0261261	0	1.81523e-20
Trifluridine	0.023166	0	1.78347e-20
Povidone	0.0199485	0	1.48884e-20
Docusate	0.0199485	0	1.2023e-20
Olodaterol	0.0199485	0	1.00995e-20
Tiotropium	0.0199485	0	9.50819e-21
Niraparib	0	0	0
5-Methoxypsoralen	0	0	0
Amifampridine	0	0	0
Alectinib	0	0	0
Clorsulon	0	0	0
C1 Esterase Inhibitor	0	0	0
Velpatasvir	0	0	0
Lercanidipine	0	0	0
Ofatumumab	0.0045045	0	0
Teicoplanin	-1.20024e-17	0	-3.806e-20
Tegafur	-1.20024e-17	0	-3.90279e-20
Bacillus Subtilis	-1.20024e-17	0	-4.42692e-20
Uracil	-1.20024e-17	0	-6.19543e-20
Pilocarpine	0.173616	4.03407	-8.72126e-07
Pirenzepine	0.103346	1.51281	-1.17327e-06
Thiocyanate	0.033462	50.5236	-1.51637e-06
Tetracaine	0.080695	-8.34468	-2.34513e-06
Amdinocillin	-1.20024e-17	0	-5.74865e-06
Pyruvate	0.231274	28.6484	-5.86604e-06
Clomiphene	-1.20024e-17	0	-6.59181e-06
Indobufen	-1.20024e-17	0	-7.13242e-06
Ceftazidime	0.0862291	-0.702506	-7.16175e-06
Iprindole	0.0164736	0	-7.2796e-06
Trypsin	0	-4.93675	-9.33002e-06
Hippurate	0.0903475	51.6954	-1.00946e-05
Bacampicillin	-1.20024e-17	0	-1.10305e-05
Methyldopa	0.0045045	-1.86773	-1.29677e-05
Reserpine	0.114543	15.9791	-1.38393e-05
Guaifenesin	0.052381	0.805516	-1.40167e-05
Sufentanil	0.0532819	0.171164	-1.41995e-05
Aspartame	-1.20024e-17	0	-1.51205e-05
Cycloserine	0.00875161	0	-1.53193e-05
Bisacodyl	-2.40048e-17	0.322281	-1.59128e-05
Nizatidine	0.106564	29.8576	-1.69242e-05
Phosphatidylserine	0.111454	3.62324	-1.78045e-05
Chloroprocaine	-2.40048e-17	-20.9172	-1.81104e-05
Cromolyn	0.023166	-0.124474	-1.82635e-05
Decanoic Acid	-1.20024e-17	0	-1.85784e-05
Creatinine	0.569498	173.733	-1.88539e-05
Amezinium	-1.20024e-17	0	-1.89502e-05
Sulbactam	0.084556	-5.18355	-2.20954e-05
Simethicone	-1.20024e-17	0	-2.23182e-05
Tyramine	0.0289575	11.0452	-2.47181e-05
Cephapirin	0.0837838	6.43717	-2.545e-05
Sulfanilamide	-1.20024e-17	0	-2.62957e-05
Unithiol	-1.20024e-17	0	-2.62957e-05
Gallamine	-2.40048e-17	-5.90628	-2.69068e-05
Zinc Aspartate	-1.20024e-17	0	-2.69253e-05
Sodium Bicarbonate	0.0812098	-24.0647	-2.71972e-05
Carbidopa	0.0733591	6.45809	-2.78618e-05
Sulfuric Acid	-1.20024e-17	0	-3.00928e-05
Amoxicillin	0.350579	88.7911	-3.17365e-05
Sisomicin	-1.20024e-17	0	-3.26217e-05
Botulinum Toxin Type A	0.041184	0.620891	-3.3159e-05
Amylase	0.023166	-0.5889	-3.40903e-05
Cetrimide	-1.20024e-17	0	-3.41463e-05
Desmopressin	0.0458172	0.375105	-3.59235e-05
Nitrofurantoin	0.0164736	0.0583987	-3.61673e-05
Hydroxyurea	-1.20024e-17	0	-3.76149e-05
Tripelennamine	0.0127413	0.0180614	-3.83853e-05
Enoxaparin	0.0199485	0	-3.84847e-05
Fiber	-1.20024e-17	0	-3.95918e-05
Carbenoxolone	-1.20024e-17	0	-4.30252e-05
Terodiline	-1.20024e-17	0	-4.30653e-05
Phosphorus	0.0637066	67.816	-4.31924e-05
Mephobarbital	0.0199485	0.059234	-4.33737e-05
Cyclamate	-1.20024e-17	0	-4.41131e-05
Misoprostol	0.0810811	-0.697503	-4.43364e-05
Nomifensine	0.0415701	0.466033	-4.56168e-05
Kaolin	0.033462	52.7707	-5.13303e-05
Phenylpropanolamine	0.126512	12.7649	-5.18523e-05
Sulfaethidole	-1.20024e-17	0	-5.28204e-05
Cadmium	0.641699	182.016	-6.01504e-05
Phosphatidylinositols	0.0710425	-5.06826	-6.02095e-05
Veralipride	0.00875161	0	-6.22966e-05
Pyridoxal	-1.20024e-17	0	-6.30451e-05
Amoxapine	0.0472329	0.262086	-6.4062e-05
Cephalothin	0.0370656	27.5269	-6.56092e-05
Phenoxybenzamine	-1.20024e-17	0	-6.68373e-05
Fenoterol	0.0657658	4.13921	-6.71036e-05
Sulthiame	0.0261261	0	-6.72602e-05
Stiripentol	0.0954955	0.358229	-6.75896e-05
Thallium	0.0127413	0	-6.89832e-05
Chlorpropamide	0.10103	34.7159	-7.10845e-05
Piribedil	-1.20024e-17	0	-7.16003e-05
Aztreonam	0.0415701	-2.11062	-7.26858e-05
Alprenolol	-2.40048e-17	0.176304	-7.7227e-05
Bronopol	0.0045045	0	-8.42009e-05
Sucrose	0.0544402	-2.04759	-8.62393e-05
Sodium Sulfite	-1.20024e-17	0	-8.922e-05
Midodrine	-1.20024e-17	0	-8.96571e-05
Dextroamphetamine	-1.20024e-17	0	-8.96571e-05
Elastin	0.0312741	0.528684	-9.14707e-05
Penbutolol	-1.20024e-17	0	-9.2074e-05
Amodiaquine	0.0462033	0.176641	-9.39927e-05
Erythorbate	-1.20024e-17	0	-9.43116e-05
Prazosin	0.251995	19.2712	-9.51799e-05
Pipemidate	0.0045045	0	-9.56886e-05
Methysergide	0	-10.1386	-9.61989e-05
Neostigmine	0.078121	1.33732	-9.75282e-05
Kanamycin	0.0199485	-2.75197	-9.75684e-05
Sodium Phosphate	0.0045045	0	-9.90946e-05
Secretin	0.0522523	46.5492	-0.000100677
Tannic Acid	-2.40048e-17	0.177197	-0.000102819
Silver Nitrate	0.0164736	0.398433	-0.00010361
Tubocurarine	-2.40048e-17	-0.226271	-0.000105276
Enoximone	-1.20024e-17	0	-0.00010553
Hexobendine	-1.20024e-17	0	-0.00010553
Procainamide	0.402831	40.7768	-0.000110136
Ticarcillin	0.0357786	-25.1588	-0.000111307
Acriflavine	-1.20024e-17	0	-0.000113247
Trichlormethiazide	0.0045045	0	-0.000115064
Lysine	0.102188	-7.5258	-0.000115444
Digitoxin	0.0767053	-9.08546	-0.000116969
S-Adenosylmethionine	0.0904762	2.103	-0.000118642
Mannitol	0.0504505	3.02691	-0.000119507
Methohexital	-2.40048e-17	0	-0.000119673
Temafloxacin	0.0763192	0.692858	-0.000119955
Cyclacillin	0	27.0591	-0.000121435
Encainide	0.0175032	0	-0.000125694
Terbutaline	0.0576577	-1.41357	-0.000127431
Benztropine	-1.20024e-17	0	-0.000128028
Phytic Acid	-1.20024e-17	0	-0.000129939
Streptomycin	-2.40048e-17	-0.171124	-0.000133144
Cefmetazole	0.0319176	-0.0385012	-0.000133264
Dimethyl Sulfoxide	0	-0.178525	-0.00013593
Benazepril	0.0045045	0	-0.000136
Methoxyphenamine	0.00875161	0	-0.00013819
Tellurium	-1.20024e-17	0	-0.000139313
Carrageenan	-1.20024e-17	0	-0.000139313
Norethindrone	0.20296	27.8092	-0.000143842
Dicumarol	0.00875161	0.621618	-0.000143907
Zinc	0.776834	417.612	-0.000144901
Neomycin	0.0261261	-1.83377	-0.000145819
Chenodeoxycholate	0.041184	0.584703	-0.000148062
Meptazinol	-1.20024e-17	0	-0.000148298
Propylene Glycol	0.0532819	14.5196	-0.000151414
Carbachol	0.242471	27.5538	-0.000154232
Glucose-6-Phosphate	0	-6.17278	-0.000155359
Cefamandole	0.023166	-5.14788	-0.000155745
Enflurane	0.19305	28.1741	-0.000156551
Piroxicam	0.350193	79.9654	-0.000165475
Procaine	0.0415701	1.79948	-0.000165769
Cifenline	0.0164736	0	-0.000167495
Idrocilamide	-1.20024e-17	0	-0.00016804
Procarbazine	0.0312741	1.23727	-0.000168723
Oleate	0.0570142	0.702174	-0.000169671
Ethambutol	0.0610039	1.64684	-0.000176794
Dicloxacillin	0.0570142	25.2235	-0.000178938
Clopamide	-1.20024e-17	0	-0.000179269
Clofibrate	0.0553411	0.539853	-0.00018197
Dehydroemetine	-1.20024e-17	0	-0.00018703
Probenecid	1.44929	979.019	-0.000188572
Dirithromycin	0.0462033	-3.56607	-0.000193629
Metyrapone	0.125483	60.6351	-0.000194092
Piperonyl Butoxide	0.0880309	45.3713	-0.000195195
Mazindol	0	-2.16546	-0.000196723
Amineptin	0.0252252	-0.410642	-0.00019709
Practolol	-1.20024e-17	0	-0.000198678
Rilmenidine	0.00875161	0	-0.000203615
Carprofen	0.0405405	1.54119	-0.000204778
Phenylalanine	0.0312741	27.7179	-0.00020794
Perphenazine	0.0422136	-0.388983	-0.000209971
Cyproheptadine	0.00875161	-11.8316	-0.000216841
Diazoxide	0.0405405	-11.9243	-0.000217037
Palmitate	0.0574003	0.0174015	-0.000217213
Suprofen	-1.20024e-17	0	-0.000219957
Thiabendazole	0.0416988	0	-0.000221747
Cilazapril	0.0254826	-14.4063	-0.000224369
Lynestrenol	-1.20024e-17	0	-0.000224582
Aspartate	0.0821107	-3.41412	-0.000226601
Protamines	0.0396396	0	-0.000228214
Flurbiprofen	0.209781	0.936743	-0.000236801
Cefoperazone	0.0539254	5.55896	-0.00023803
Cephradine	0.0783784	-0.559529	-0.000238696
Tetrabenazine	0	-1.50805	-0.000247254
Antithrombin Iii	-2.40048e-17	0	-0.000249405
Pepsin A	0.0416988	-0.536657	-0.000252924
Ethylenediaminetetraacetate	-1.20024e-17	0	-0.000254936
Ethacrynate	0.0405405	0.430025	-0.000255083
Methacholine	0.0254826	-2.91591	-0.000258408
Sulfalene	0.0045045	-1.54724	-0.000258615
Enalapril	0.183655	9.51438	-0.000261234
Allopurinol	0.243501	2.21696	-0.000261456
Vitamin K	0.111712	8.42993	-0.000266154
Tenoxicam	0.0505792	0.41618	-0.000268456
Tobramycin	0.16731	-33.9552	-0.000269255
Cefotetan	0.0127413	-0.14279	-0.00027646
Ornithine	0.033462	0.958169	-0.000282276
Ketoprofen	0.337066	95.3923	-0.000288545
Oxacillin	0.217632	43.8968	-0.000293649
Catalase	0.179408	8.11102	-0.000296585
Rifapentine	0.133977	1.67436	-0.000302321
Polymyxin B	0.00875161	-23.1277	-0.000304329
Dextran	0.103732	-0.835568	-0.00030542
Dyphylline	-1.20024e-17	0	-0.000307761
Cinoxacin	-1.20024e-17	0	-0.000307761
Chlorothiazide	-1.20024e-17	0	-0.000307761
Cloxacillin	-1.20024e-17	0	-0.000307761
Cefsulodin	-1.20024e-17	0	-0.000307761
Pivampicillin	-1.20024e-17	0	-0.000307761
Ammonium	-1.20024e-17	0	-0.000307761
Magnesium Citrate	-2.40048e-17	-1.59926	-0.000308774
Phosphatidylethanolamines	0.0539254	-3.01208	-0.000309218
Mestranol	-2.40048e-17	-0.203241	-0.000310574
Orphenadrine	-1.20024e-17	0	-0.000312973
Poloxamer	-2.40048e-17	0.337577	-0.000313742
Khellin	-1.20024e-17	0	-0.000315758
Acebutolol	-1.20024e-17	0	-0.000315758
Triphosphate	-2.40048e-17	27.4255	-0.000318406
Penicillamine	0.0132561	-12.9747	-0.000322341
Dopexamine	0.0299871	-0.445909	-0.000325341
Podofilox	0.0199485	-3.04238	-0.000326286
Pargyline	0.0288288	0.0963892	-0.000327791
Amiloride	0.449678	123.514	-0.000333396
Iopanoate	-1.20024e-17	0	-0.000335528
Ibopamine	-1.20024e-17	0	-0.000338942
Metolazone	-1.20024e-17	0	-0.000338942
Atracurium	0.105019	4.76099	-0.00033973
Trimethaphan	-1.20024e-17	0	-0.000344732
Triprolidine	-1.20024e-17	0	-0.000344732
Stearate	0.0199485	-11.6247	-0.00035279
Ajmaline	-1.20024e-17	0	-0.000358398
Iodine	0.125869	-2.37739	-0.000361291
Mezlocillin	0.00875161	16.7073	-0.000372694
Fructose	0.184556	41.9989	-0.000377512
Sodium Sulfate	-2.40048e-17	-6.8202	-0.000379543
Nadolol	0.0175032	0.0554269	-0.000385748
Citrate	0.0492921	-3.58073	-0.000386816
Bepridil	0.0353925	0.739085	-0.000388911
Ceftizoxime	-2.40048e-17	-0.880727	-0.000391272
Indoramin	0.00875161	0	-0.000401648
Azelastine	0.0486486	0.982844	-0.000402575
Iopanoic Acid	-1.20024e-17	0	-0.000408141
Ascorbic Acid	0.325097	140.982	-0.000411113
Niacinamide	0.0431145	22.6343	-0.000413048
Pancuronium	0.189189	0.572086	-0.00041589
Theobromine	0.0519949	0.76934	-0.000416517
Minoxidil	0.0697555	1.56386	-0.00042317
Carbenicillin	4.80096e-17	-8.49621	-0.000439602
Sulfinpyrazone	0.0405405	-0.0350615	-0.000442263
Mebendazole	0.0657658	0.285417	-0.00044637
Viloxazine	0.0199485	-0.135011	-0.00044694
Magnesium Carbonate	-1.20024e-17	0	-0.000449705
Mianserin	0.102703	0.945194	-0.000450923
Sulpiride	0.0406692	-7.69683	-0.000453536
Alizapride	-1.20024e-17	0	-0.00045881
Bromopride	-1.20024e-17	0	-0.00045881
Rubidium	-1.20024e-17	0	-0.00045881
Chloramphenicol	0.320206	102.333	-0.000461457
Apomorphine	0.0707851	73.5524	-0.000468603
Clavulanate	0.253411	80.662	-0.000489814
Sodium Chloride	0.0045045	-3.5684	-0.000496209
Aminophylline	0.132432	-0.787087	-0.000504357
Barbital	-2.40048e-17	-0.0173855	-0.000514008
Doxapram	0.00875161	-0.253047	-0.000519826
Fluphenazine	0.0370656	1.08975	-0.000531473
Fludrocortisone	0.0370656	9.10704	-0.000534396
Mitomycin	0.00875161	0.500844	-0.000550191
Flubendazole	-1.20024e-17	0	-0.000552683
Albuterol	0.042471	23.5192	-0.000558304
Folic Acid	0.0441441	-2.97237	-0.000564589
Selenite	0.0127413	39.2018	-0.000566279
Methionine	0.0615187	-31.7419	-0.000579989
Papaverine	4.80096e-17	-2.39852	-0.000580367
Sulfadimethoxine	0.00875161	-8.42794	-0.000591697
Melphalan	0.0903475	-42.8255	-0.000595097
Amsacrine	0.00875161	0	-0.000609231
Allantoin	0	-1.58853	-0.000629733
Cefoxitin	0	-3.28058	-0.000645706
Pentagastrin	0.0929215	-1.53423	-0.000668991
Fenethylline	-1.20024e-17	0	-0.000674234
Sulfathiazole	-1.20024e-17	0	-0.000674234
Ethosuximide	0.0312741	1.01315	-0.000679292
Vitamin K3	0.0127413	0.155316	-0.000680709
Naloxone	0.313127	88.0266	-0.000685531
Zomepirac	4.80096e-17	-4.08241	-0.000688787
Lorazepam	0.178893	98.5052	-0.000709781
Vitamin A	0.224067	1.83671	-0.000716389
Strychnine	0.102059	1.69889	-0.00072419
Brotizolam	-1.20024e-17	0	-0.00075231
Cefazolin	0.11879	12.9299	-0.000761878
Droperidol	-4.80096e-17	-4.68299	-0.000781219
Moxalactam	-2.40048e-17	-9.31706	-0.000791025
Piretanide	0.0172458	0.384653	-0.000797766
Iproniazid	-2.40048e-17	-0.260364	-0.000802011
Diazepam	1.00888	93.9738	-0.000802852
Propoxyphene	0.0872587	1.12864	-0.000806318
Mephenytoin	0.0333333	-5.60585	-0.000820227
Dihydroergotoxine	-2.40048e-17	-1.65888	-0.000841967
Carbaryl	0.0045045	0	-0.000865371
Phentolamine	0.041184	-3.09116	-0.000874552
Oxyphenbutazone	0	0	-0.000896883
Primidone	0.160232	0.579203	-0.00094231
Doxepin	0.0835264	0.760444	-0.000963172
Cysteine	0.106692	27.5617	-0.000981965
Flecainide	0.170656	5.1744	-0.00100495
Diflunisal	0.0288288	0.458646	-0.00101472
Magnesium Oxide	0.0199485	-0.423409	-0.00102018
Lithium	0.813256	220.13	-0.00102799
Fenoldopam	0.00875161	-2.10618	-0.00103882
Hexobarbital	0.0453024	-78.7754	-0.00103883
Captopril	0.15251	20.5272	-0.00104711
Glucagon	0.229858	72.9277	-0.00105627
Meprobamate	-2.40048e-17	0	-0.00106181
Progabide	-2.40048e-17	0	-0.00107961
Oxaprozin	0.0288288	0	-0.0010876
Aspirin	0.663835	156.213	-0.00109098
Ketanserin	0.084556	1.24394	-0.00111888
Potassium	0.497426	199.049	-0.00113171
Labetalol	0.094852	60.9864	-0.00114472
Selenium	0.18121	91.7704	-0.00115139
Phenol	0.0199485	-1.00109	-0.0011514
Chlorpromazine	0.373874	68.7298	-0.0011522
Secobarbital	0	-1.39797	-0.00115412
Benzphetamine	-1.20024e-17	0	-0.00115421
Nitrazepam	0.0288288	-0.755063	-0.00118863
Phenylephrine	0.19704	0.476813	-0.00118999
Bumetanide	0.0199485	1.65787	-0.00119591
Sulindac	0.042471	-0.826663	-0.00128879
Trichloroacetate	0	-1.20919	-0.00132849
Magnesium Trisilicate	9.60193e-17	-2.48888	-0.00134637
Water	0.492407	154.781	-0.00135357
Bethanechol	0.0666667	0.320071	-0.00138828
Copper	0.327413	189.327	-0.00138986
Angiotensin Ii	0.243115	45.7482	-0.00145857
Apazone	0.0127413	-1.8014	-0.00147875
Hydralazine	0.0563707	-7.06725	-0.00151761
Mercury	0.167439	69.1576	-0.00151853
Methaqualone	0	-2.44393	-0.00154158
Ipecac	0	-0.0781582	-0.00155789
Hydrochlorothiazide	0.125611	0.577522	-0.00156284
Ethylmorphine	0.0976834	97.8862	-0.00157296
Oxazepam	0.154183	45.5948	-0.00157517
Methanol	0.606178	130.657	-0.0016178
Isoproterenol	0.383655	42.8218	-0.00162557
Hydroxyzine	0.052381	0.598022	-0.00166495
Acetaminophen	0.771171	165.508	-0.00167751
Tocainide	0.0494208	-0.657481	-0.00172658
Bromazepam	0.0164736	0	-0.00178778
Chlormethiazole	-2.40048e-17	0	-0.00190652
Aluminum Hydroxide	0.407079	26.8363	-0.00191948
Triamterene	0.0045045	-15.5977	-0.00203754
Dinoprost	0.472329	65.8584	-0.00208137
Pentobarbital	0.167954	28.1308	-0.00209332
Pindolol	0.039897	1.18923	-0.00214345
Meperidine	0.162548	-29.1067	-0.00220732
Salicylic Acid	0.382883	144.42	-0.00234779
Chlordiazepoxide	-9.60193e-17	-9.52548	-0.00237669
Methoxyflurane	0	-0.649756	-0.00244542
Activated Charcoal	0.12278	2.25212	-0.00252962
Halothane	0.487259	106.131	-0.00257931
Charcoal	0.0045045	-9.07054	-0.0025843
Heparin	0.209781	179.107	-0.00294082
Sodium	0.585328	206.608	-0.00297705
Histamine	0.518533	112.889	-0.0032071
Phenobarbital	0.985586	233.364	-0.00322452
Theophylline	1.27233	426.441	-0.00347687
Indomethacin	0.7139	171.073	-0.00368675
Aminopyrine	0.112355	14.8191	-0.00379382
Propranolol	0.836937	162.342	-0.00392982
Phenylbutazone	0.174903	32.8715	-0.00401925
Ethanol	2.19807	1290.61	-0.00414538
Disulfiram	0.229987	20.4248	-0.00423109
Antipyrine	0.290476	19.1795	-0.00439107
Cimetidine	2.58237	1611.7	-0.00621038

## Sheet: PD
nodes	slope_degree	slope_betweenness	slope_eigenvector
Fluoxetine	3.93822	688.042	0.0125095
Cisplatin	5.74981	2649.93	0.012432
Glutamate	3.37632	666.448	0.0115889
Melatonin	2.92638	543.192	0.0113303
Nitric Oxide	2.94183	540.391	0.0108293
Valproate	3.76358	777.165	0.0107508
Dexamethasone	4.0296	1198.5	0.010601
Sildenafil	2.46885	320.706	0.0100476
Carbamazepine	3.24067	803.268	0.00992203
Curcumin	3.03707	455.813	0.00976042
Propofol	2.63102	313.006	0.00953761
Doxorubicin	5.51274	2618.86	0.00949392
Tramadol	2.02986	123.368	0.00833173
Sevoflurane	1.71223	145.928	0.00802616
Paclitaxel	3.41905	709.75	0.00795175
Gabapentin	1.85972	141.391	0.00735668
Simvastatin	3.05277	696.623	0.00729657
Resveratrol	1.99305	480.672	0.00712402
Estradiol	1.61506	260.275	0.0070849
Nicotine	3.0592	442.348	0.00693777
Cyclosporine	2.74646	529.063	0.00690773
Adenosine Triphosphate	3.16474	835.705	0.00672268
Glyburide	1.81622	138.831	0.00671033
Celecoxib	1.96486	197.861	0.00655206
Iodine	3.65882	1019.95	0.00653935
Venlafaxine	1.39279	21.6094	0.00652631
Atorvastatin	2.38739	475.083	0.00640914
Ciprofloxacin	2.96203	1219.21	0.00631132
Ondansetron	1.19125	48.0412	0.00625117
Risperidone	1.43887	49.7357	0.00623263
Quercetin	1.98172	299.772	0.00613396
Diclofenac	1.99048	300.254	0.00608544
Dexmedetomidine	1.27979	39.9423	0.00608212
Gemcitabine	2.90592	634.802	0.00606983
Metformin	2.38237	575.549	0.00606095
Catalase	1.46976	281.541	0.00605757
Tamoxifen	2.1444	641.219	0.00602611
Fluvoxamine	1.36744	152.43	0.00599221
Capsaicin	1.67259	117.555	0.00595114
Superoxide Dismutase	1.40412	72.8601	0.00592614
Clarithromycin	2.23398	325.774	0.00586857
Isoflurane	1.64337	197.063	0.00585404
Erythromycin	1.8471	475.973	0.00580768
Fluconazole	2.49923	567.15	0.00580493
Midazolam	1.87876	217.653	0.00566061
Clozapine	1.79369	194.689	0.00560249
Ascorbic Acid	1.91145	393.3	0.00553399
Paroxetine	1.60296	152.169	0.00550203
Warfarin	3.46036	1698.15	0.00547075
Docetaxel	2.59781	471.837	0.00544299
Acetaminophen	1.62162	236.476	0.00540478
Interleukin-1, Beta	1.29743	193.647	0.00533003
Hydrogen Peroxide	1.6184	414.769	0.00520908
Lamotrigine	1.55804	88.2696	0.00517392
Topiramate	1.25972	23.6279	0.00515433
Bortezomib	2.29241	386.32	0.00513329
Aripiprazole	0.801544	7.42597	0.00510422
Imatinib	2.13423	208.123	0.00509778
Citalopram	1.59318	176.91	0.00495968
Progesterone	1.51326	89.7513	0.0049154
Zinc	1.38597	315.496	0.00489047
Rofecoxib	1.1314	35.6347	0.00487469
Losartan	1.46268	196.343	0.00485649
Nimesulide	0.99601	99.8331	0.00483812
Olanzapine	1.14788	53.3271	0.00482683
Sulpiride	1.30888	47.3011	0.00482599
Itraconazole	1.88945	273.658	0.00482259
Liver Extract	1.71261	465.891	0.00464994
Minocycline	1.22085	160.263	0.00464941
Protein C	1.5112	419.284	0.0045353
Dextromethorphan	0.757915	74.047	0.00448011
Rifampin	3.38494	1555.69	0.00443062
Glycine	1.39395	176.328	0.004343
Cadmium	1.38018	191.681	0.00431962
Testosterone	1.36628	360.413	0.00429742
Reboxetine	0.837838	6.25629	0.00423792
Nifedipine	2.38546	599.389	0.00423131
Amlodipine	1.52304	171.396	0.00416757
Carbenoxolone	0.690347	22.1542	0.00416474
Bupropion	1.13501	54.5838	0.0041568
Suramin	0.981725	154.593	0.00413372
Levetiracetam	0.872973	13.9885	0.00412783
Leptin	1.24736	241.158	0.00410131
Trimetazidine	0.583784	1.96537	0.00405805
Vitamin E	1.5906	443.956	0.00403973
Gentamicin	2.53385	1146.83	0.00398703
Lovastatin	1.47748	131.603	0.00398472
Vincristine	1.72999	300.753	0.0039603
Magnesium	1.29665	245.371	0.00396
Etoposide	1.55058	256.013	0.00392572
Sorafenib	1.8027	174.942	0.00388456
Sertraline	1.72548	136.767	0.00388293
Rocuronium	1.15972	50.6208	0.00384354
Donepezil	0.889575	18.5318	0.00384053
Gefitinib	1.72458	99.3071	0.00382147
Felbamate	0.883012	12.187	0.00381966
Diltiazem	1.86667	250.811	0.00381546
Duloxetine	0.842214	15.7779	0.00378824
Oxycodone	0.975804	110.528	0.00378332
Finasteride	0.612999	10.7335	0.0037822
Flumazenil	0.885972	6.99447	0.00377247
Buspirone	0.875933	7.87523	0.00376124
Naproxen	1.07709	130.634	0.00374993
Nitroprusside	1.31467	91.5548	0.00374785
Nimodipine	0.811712	64.6492	0.00373721
Amphotericin B	1.82136	300.76	0.00369419
Memantine	0.713256	19.6777	0.0036667
Ascorbate	0.995367	57.9269	0.0036315
Aspirin	3.15019	1351.51	0.00359245
Tropisetron	0.49408	1.80085	0.00357927
Methylene Blue	0.924968	27.3888	0.00355996
Mirtazapine	0.692793	10.5369	0.00355805
Interleukin-6	0.563578	5.32119	0.00352278
Piroxicam	0.693179	99.1947	0.00352031
Moxonidine	0.659846	16.0098	0.00350756
Carrageenan	0.820978	20.1092	0.0034943
Methotrexate	1.36306	306.439	0.00346073
Milnacipran	0.58314	6.79213	0.00344718
Carboplatin	1.49189	64.8195	0.00343199
Thalidomide	0.896268	26.6219	0.00340023
Ezogabine	0.557143	6.27744	0.00336166
Nicardipine	1.05457	83.3352	0.00335398
Trastuzumab	1.39228	126.852	0.00330723
Glutathione	1.14955	256.469	0.00327687
Estrogens	1.36911	144.8	0.00326613
Chloroquine	1.79176	527.72	0.00326367
Phenytoin	2.18198	433.743	0.00325775
Tacrolimus	1.11763	109.045	0.00321294
Oxaliplatin	1.5426	187.642	0.00321167
Pioglitazone	1.08777	213.588	0.00316656
Carvedilol	0.697941	46.7007	0.00315126
Ibuprofen	1.46834	234.573	0.00313921
Rosuvastatin	1.04453	86.2732	0.00313283
Doxycycline	1.20901	175.309	0.00311662
Fluvastatin	1.22136	81.9262	0.00310764
Octreotide	0.715058	55.5193	0.00310396
Isradipine	0.696654	13.5019	0.00310108
Remifentanil	0.616988	13.253	0.0030897
Factor X	1.09035	264.89	0.00307012
Glucose	1.68855	312.443	0.0030473
Levofloxacin	1.61815	190.862	0.00303928
Clopidogrel	1.60618	373.119	0.00300723
Cisapride	0.502831	15.1022	0.00299925
Atomoxetine	0.370528	2.52624	0.00299013
Dipyrone	0.404505	29.7898	0.00298069
Triazolam	0.586873	-34.6769	0.00294093
Caffeine	2.98211	859.05	0.00293703
Meloxicam	0.693565	38.3026	0.00292756
Ketorolac	0.68314	73.1597	0.00292295
Collagen	1.38134	334.381	0.00286791
Tyrosine	0.667954	57.1511	0.00286659
Epidermal Growth Factor	0.921364	76.0775	0.00282618
Everolimus	1.36525	147.601	0.00279977
Ciclopirox	0.907079	90.3061	0.00277899
Baclofen	1.19961	44.1126	0.00277043
Bupivacaine	1.34067	99.1518	0.00276959
Linezolid	1.4435	107.938	0.00272909
Dasatinib	1.374	87.6709	0.0027075
Enalapril	0.992278	92.5445	0.00270536
Tiagabine	0.648649	7.26467	0.00270105
Creatine	0.447233	24.5476	0.0026969
Galantamine	0.551866	5.2361	0.0026853
Ritonavir	1.71261	376.657	0.00264909
Prednisolone	0.996782	280.437	0.00260546
Riluzole	0.496268	6.00518	0.00260051
Sucrose	0.736422	14.8228	0.00258958
Ifenprodil	0.315701	-43.3377	0.00258907
Erlotinib	1.30463	120.497	0.00258873
Ketoconazole	1.11351	112.781	0.00258584
Dichloroacetate	0.757014	41.7706	0.00257916
Ketamine	2.22587	264.097	0.00255503
Lithium	1.40772	231.929	0.00253433
Pregabalin	0.778507	48.8942	0.00253092
Modafinil	0.420077	4.47482	0.00252028
Zolpidem	0.601158	8.68916	0.00250928
Mefloquine	0.935006	71.4873	0.00250629
Isoniazid	1.01918	70.263	0.00248881
Varenicline	0.350579	0.526548	0.0024873
Epirubicin	0.827799	24.7421	0.00248282
Pramipexole	0.5287	4.89943	0.00247853
Lorazepam	0.566667	5.41164	0.00247258
Molsidomine	0.481725	2.98615	0.00242617
Voriconazole	1.32664	129.59	0.00241659
Escitalopram	0.60399	88.9455	0.002414
Calcitriol	0.841441	87.7585	0.0024111
Amiodarone	1.34093	297.662	0.00240669
Quetiapine	0.65148	17.4913	0.00240013
Pemetrexed	0.880952	26.1447	0.00239427
Copper	0.764479	10.2907	0.00237268
Sufentanil	0.619048	5.9464	0.00235202
Acetylcysteine	0.905148	156.01	0.00233883
Atipamezole	0.395238	3.36099	0.00233372
Tianeptine	0.392021	1.39492	0.00232935
Medetomidine	0.540154	3.36834	0.00231024
Nicorandil	0.623037	12.6928	0.00230227
Valsartan	0.709653	44.3007	0.00230153
Ethanol	4.74299	2395.83	0.00229854
Ketoprofen	0.511583	19.5301	0.00229814
Adenosine	2.01622	327.941	0.00229161
Pentoxifylline	0.583398	44.5665	0.00226553
Ropivacaine	0.382754	4.34336	0.00223325
Etomidate	0.632432	16.4246	0.00222951
Tacrine	0.470399	4.18671	0.00221704
Temozolomide	1.07696	121.558	0.00221608
Ethosuximide	0.447362	5.60748	0.00220513
Nitroglycerin	1.0601	172.028	0.0021939
Butorphanol	0.491248	44.1997	0.0021635
Taurine	0.836165	126.278	0.00214953
Oxcarbazepine	0.570399	36.2066	0.00213501
Vecuronium	0.842986	58.4448	0.00212505
Amikacin	0.899871	126.045	0.00211492
Heparin	1.24916	659.353	0.00210033
Rosiglitazone	0.5426	11.3808	0.00209612
Placebo	1.4148	398.864	0.0020867
Candesartan	0.577735	12.8909	0.00208405
Topotecan	1.04505	92.0959	0.00207942
Vinorelbine	0.59112	15.4371	0.00207709
Azithromycin	1.62329	312.936	0.00207689
Thiopental	0.662677	1.56672	0.00207436
Oseltamivir	0.51583	118.308	0.00207291
Naltrexone	1.16036	39.1654	0.0020658
Cyanide	0.494208	30.3448	0.00204572
Lidocaine	1.93398	396.129	0.0020083
Spironolactone	0.531274	38.8042	0.00199973
Levocarnitine	0.567053	32.4278	0.0019974
Sumatriptan	0.458816	75.4056	0.00198873
Menthol	0.425225	38.1022	0.00198572
Granisetron	0.464607	6.13686	0.00197952
Gliclazide	0.527671	13.1528	0.00197879
Cetuximab	0.908366	101.678	0.00196333
Ivermectin	0.540927	136.473	0.00196159
Amiloride	1.34762	160.903	0.00193906
Histidine	0.622523	24.2796	0.00192776
Methylphenidate	0.647362	33.134	0.00192296
Pregnenolone	0.216088	0.170316	0.00191682
Vancomycin	1.46165	333.206	0.00190406
Ketanserin	0.965894	67.0059	0.00189802
Enalaprilat	0.363192	-0.0250445	0.00189792
Zonisamide	0.327413	80.045	0.00187949
Magnesium Sulfate	0.456499	74.0181	0.00187889
Zoledronic Acid	0.56242	2.70659	0.00187131
Lactoferrin	0.614286	36.8489	0.00186225
Irinotecan	1.06808	120.514	0.00184276
Selenium	0.460103	-19.5019	0.00184192
Methanol	1.61467	329.964	0.00183133
Sunitinib	0.779923	136.141	0.00182467
Omeprazole	1.21995	405.453	0.00182446
Mitoxantrone	0.904118	108.886	0.00181728
Colistin	1.46178	172.883	0.00180393
Quinine	0.986744	103.143	0.0017995
Kanamycin	0.547619	71.1779	0.00178327
Captopril	1.23359	86.2076	0.00177998
Ofloxacin	0.627542	102.939	0.00177831
Medroxyprogesterone	0.47529	15.9783	0.00177016
Flupenthixol	0.217889	0.81957	0.00176374
Lapatinib	0.583012	33.3161	0.00176286
Daunorubicin	0.897812	157.926	0.00175617
Verapamil	3.0906	1319.3	0.00174029
Aprepitant	0.518662	65.705	0.00173165
Lobeline	0.262033	0.384556	0.00172705
Folic Acid	0.342857	52.3503	0.00171427
Quinacrine	0.65843	35.0493	0.00170692
Sibutramine	0.233591	0.304924	0.00170382
Bosentan	0.426126	32.1845	0.00169874
Neomycin	0.366409	29.9946	0.0016924
Trifluoperazine	0.517246	9.00276	0.00169219
Imipenem	1.22201	128.537	0.00168046
Troglitazone	0.598069	46.2314	0.00167763
Pyrilamine	0.407979	5.19498	0.00167096
Mibefradil	0.312355	2.70668	0.00167066
Fludarabine	0.738095	21.0235	0.00162804
Amifostine	0.471815	12.3512	0.0016209
Cilostazol	0.434234	17.0364	0.00161951
Sulfasalazine	0.440669	82.8747	0.00161039
Ropinirole	0.315959	5.60018	0.00161005
Vorinostat	0.815187	71.5216	0.00160766
Tobramycin	0.649807	77.2015	0.00160379
Acamprosate	0.187259	0.222396	0.00158713
Silybin	0.66332	45.7526	0.00158104
Choline	0.539511	21.271	0.00157766
Vigabatrin	0.369627	1.33373	0.00157286
Trovafloxacin	0.779537	19.317	0.00157171
Rna	0.679022	55.3811	0.00156959
Miconazole	0.658816	84.6333	0.00156737
Panobinostat	0.705663	14.5275	0.00156544
Oleate	0.509266	28.2624	0.00155974
Vinblastine	1.02252	188.992	0.00155636
Serine	0.419562	11.4791	0.00155064
Prothrombin	0.400515	35.0902	0.00154365
Amitriptyline	1.18481	99.7855	0.00154072
Tizanidine	0.527027	16.4668	0.00153824
Ifosfamide	0.544402	57.2367	0.00152809
Disopyramide	0.490734	15.7992	0.00152198
Ribavirin	0.837838	515.107	0.00151979
Allopurinol	0.543115	33.4814	0.00151826
Montelukast	0.40592	37.3076	0.00150955
Lisinopril	0.366924	1.56628	0.00150406
Heroin	0.546847	20.1298	0.00150269
Ferulate	0.297683	3.34403	0.00150186
Mannitol	0.417889	8.62209	0.00149798
Astemizole	0.404247	5.16652	0.0014893
Bevacizumab	0.633719	121.633	0.00148247
Clomipramine	0.71094	47.1773	0.00147124
Moclobemide	0.305792	12.6865	0.00146991
Desflurane	0.40888	3.84884	0.00146886
Tigecycline	0.819949	49.1004	0.00146242
Nelfinavir	0.58121	44.2738	0.00146009
Theanine	0.201287	0.699407	0.00145536
Terbinafine	0.811068	47.6526	0.00144176
Formoterol	0.362162	82.2468	0.00144062
Methamphetamine	1.31931	151.376	0.00143338
Ceftriaxone	0.686615	37.2313	0.00143303
Cytarabine	0.781596	46.6806	0.00143045
Ethambutol	0.573359	74.4019	0.00141216
Propafenone	0.389318	9.59187	0.00140514
Clonazepam	0.686486	72.1916	0.00139901
Vitamin D	0.371943	22.4412	0.00139699
Letrozole	0.48018	140.601	0.0013851
Caspofungin	0.789575	21.6245	0.00138452
Selegiline	0.268597	20.6051	0.0013835
Ergot Alkaloids	0.281596	54.3206	0.00138202
Alprazolam	0.523037	8.36754	0.0013796
Esmolol	0.235393	0.929118	0.001367
Gemfibrozil	0.740154	18.4872	0.0013653
Pinacidil	0.505148	13.6041	0.00135868
Gallic Acid	0.421364	59.3065	0.00135671
Dexketoprofen	0.27426	0.352715	0.00135393
Meropenem	0.946332	41.4564	0.00135181
Arachidonate	1.20347	185.662	0.00134579
Melphalan	0.600129	-40.8302	0.00133747
Capecitabine	0.522008	44.5771	0.00132309
Ticagrelor	0.309395	9.47444	0.00132193
Carisoprodol	0.296139	1.20917	0.00130979
Thymol	0.69408	64.8554	0.00130896
Xenon	0.190991	0.10333	0.00130316
Levosimendan	0.202831	1.28273	0.00129223
Niacinamide	0.357272	131.659	0.00128989
Phenylephrine	2.28198	533.192	0.00128867
Methionine	0.276705	10.8312	0.00128579
Ziprasidone	0.260232	0.446829	0.00127806
Sodium Bicarbonate	0.360875	76.6414	0.00126827
Lactate	0.582754	81.7347	0.00126283
Eribulin	0.423938	5.55679	0.00125439
Thioridazine	0.537709	48.7323	0.00124242
Dantrolene	0.437452	8.58939	0.00123659
Trazodone	0.357143	11.5459	0.00123594
Metyrapone	0.27426	1.53903	0.00123384
Zidovudine	0.709395	10.0311	0.00123212
Cannabinol	0.283398	0.716731	0.00122979
Permethrin	0.266667	6.56062	0.00122109
Phenobarbital	1.79743	212.928	0.0012187
Lenalidomide	0.373102	50.927	0.00121735
Mexiletine	0.506821	-7.4238	0.00121696
Piperine	0.445689	35.1494	0.00121497
Ibutilide	0.203732	0.29975	0.0012067
Ruthenium	0.183269	2.39468	0.00119514
Dofetilide	0.202317	1.8034	0.00119481
Cortisone	0.543629	52.478	0.00119477
Temsirolimus	0.420721	17.1205	0.00119266
Aliskiren	0.31184	3.18787	0.00118977
Mitomycin	0.740541	112.155	0.0011861
Pentylenetetrazole	0.550064	39.5743	0.001179
Pancreatin	0.412355	65.8407	0.00117383
Roxithromycin	0.45547	14.3104	0.00117218
Trimethoprim	0.725997	85.2354	0.00117152
Pyrazinamide	0.401416	32.266	0.0011648
Propentofylline	0.134106	0.0184078	0.00116345
Salicylic Acid	1.07439	130.216	0.0011609
Silymarin	0.242857	38.7426	0.00115795
Trilostane	0.207593	1.74159	0.00115478
Aspartame	0.212999	1.14898	0.00115066
Corticotropin-Releasing Hormone	0.212741	67.8704	0.00115037
Pefloxacin	0.279151	3.80437	0.00114257
Dactinomycin	0.329086	1.82268	0.00114231
Lysozyme	0.693436	57.2826	0.00114162
Tartrate	0.22471	3.80586	0.00113903
Streptomycin	0.493694	22.2443	0.00113195
Etoricoxib	0.240541	1.16684	0.00113185
Nebivolol	0.205277	0.198794	0.00112973
Posaconazole	0.569755	58.3746	0.00112951
Mecamylamine	0.65444	15.7183	0.00112728
Levodopa	0.573488	29.3601	0.00112587
Gamma-Aminobutyrate	0.680952	12.2028	0.00112064
Orphenadrine	0.277477	0.531641	0.00111977
Lead Acetate	0.214801	0.606883	0.00111605
Sodium	0.598842	33.5872	0.00110806
Irbesartan	0.304376	7.11637	0.0011067
Carfilzomib	0.40991	29.6473	0.00110439
Sodium Fluoride	0.232432	63.2815	0.00110008
Vandetanib	0.354955	1.77296	0.00109953
Digoxin	0.977606	292.811	0.00109929
Fluoride Ion	0.522523	88.2038	0.00109676
Cyclophosphamide	1.23539	218.534	0.00109316
Polymyxin B	1.01815	204.355	0.00109282
Milrinone	0.356242	-11.8035	0.00109133
Sulfamethoxazole	0.661261	35.3516	0.00108379
Nefazodone	0.29009	7.2027	0.00107896
Codeine	0.66242	94.3672	0.00107813
Fluorometholone	0.425483	1.38858	0.0010758
Pyrimethamine	0.42574	-106.687	0.00107467
Insulin-Like Growth Factor 2	0.462934	-22.4807	0.0010739
Sulfisoxazole	0.12471	0.131257	0.00107297
Abciximab	0.325483	16.8265	0.0010707
Pamidronate	0.163192	0.464687	0.00106851
Rapacuronium	0.2	1.02941	0.00106729
Noscapine	0.144659	43.4766	0.00105999
Tetracycline	0.979408	137.915	0.00105834
Glycopyrronium	0.395624	12.2206	0.0010537
Mercury	0.312999	7.91255	0.00105211
Disulfiram	0.36538	-21.512	0.00105004
Sirolimus	0.475418	8.06655	0.00104413
Trabectedin	0.259846	5.76618	0.00104105
Citric Acid	0.417632	22.2048	0.00104101
Zofenopril	0.216602	0.564874	0.00103986
Rilmenidine	0.17323	0.308687	0.00103979
Fosinopril	0.27722	3.26758	0.00103458
Levocabastine	0.123037	2.11948	0.00103417
Desloratadine	0.191763	7.83181	0.00103384
Telmisartan	0.359331	62.3831	0.00103315
Perindopril	0.245817	3.51837	0.00103302
Nefopam	0.299356	1.8655	0.0010322
Brain-Derived Neurotrophic Factor	0.200386	0.479576	0.00102944
Salinomycin	0.224839	25.0957	0.00102493
Pyrantel	0.307722	109.4	0.0010232
Toremifene	0.26538	3.77225	0.00101411
Norfloxacin	0.39408	75.682	0.00101035
Buprenorphine	0.770785	27.2332	0.00100926
Indomethacin	2.90785	920.477	0.00100922
Lopinavir	0.561519	24.0548	0.0010055
Mifepristone	0.295495	101.909	0.00100427
Helium	0.0792793	1.06849	0.00100325
Diazepam	2.13423	262.27	0.00100266
Ticlopidine	0.396525	2.15694	0.00100196
Paliperidone	0.138224	0	0.000999069
Fusidate	0.367568	22.5244	0.000996778
Carnitine	0.238739	38.7063	0.000994229
Chromium	0.262291	19.2656	0.000992638
Leucine	0.365251	-9.73102	0.00099043
Loperamide	0.321493	2.12724	0.000989045
Laurate	0.269369	5.81627	0.000986386
Pindolol	0.697812	9.97891	0.000984654
Flunarizine	0.189189	-3.6837	0.000976658
Prednisone	0.367696	31.8151	0.00097544
Desipramine	1.14389	200.847	0.00097378
Terazosin	0.20296	6.54219	0.000973529
Famotidine	0.428185	29.7437	0.000972479
Plasmin	0.437967	183.428	0.000971181
Neostigmine	0.614929	32.3675	0.000953267
Benztropine	0.150579	0.231875	0.000951522
Novobiocin	0.458044	19.9562	0.000933575
Methylprednisolone	0.448906	19.1715	0.000932981
Tolazamide	0.133848	0.288395	0.00092473
Primaquine	0.181725	-6.27735	0.000923339
Lindane	0.150193	14.9508	0.000921477
Olmesartan	0.266281	4.36344	0.000921108
Clindamycin	0.522136	38.7694	0.000917791
Amoxicillin	0.734492	58.5243	0.000917593
Creatinine	0.201931	19.7011	0.000917438
Methimazole	0.215959	159.739	0.000915078
Flutamide	0.286744	59.4245	0.0009075
Cerivastatin	0.352124	13.4945	0.000904927
Ceftazidime	0.632947	72.5285	0.000903214
Atovaquone	0.383526	13.4697	0.00089827
Epigallocatechin Gallate	0.439254	13.6542	0.000897
Saquinavir	0.597683	16.2878	0.000896181
Tirilazad	0.156113	0.283332	0.000894528
Alendronate	0.362548	153.016	0.000893408
Propionate	0.361905	23.8269	0.000890899
Sertindole	0.116731	0.0436616	0.000890433
Ranitidine	0.586486	106.854	0.000890297
Sugammadex	0.137066	0.161228	0.000888268
Arginine	0.501544	55.4604	0.000883995
Rituximab	0.517503	321.8	0.000879309
Tetracaine	0.205019	4.06839	0.000879044
Nitrous Oxide	0.435779	-5.36022	0.000877557
Parecoxib	0.153153	60.183	0.000874358
Fosfomycin	0.584299	22.0382	0.000873885
Nilotinib	0.405534	9.49369	0.000871849
Tamsulosin	0.251351	1.2206	0.000868723
Soybean Oil	0.199356	1.7315	0.000868717
Ampicillin	0.888674	137.427	0.00086808
Hesperidin	0.300772	2.77365	0.000865326
Riboflavin	0.474003	51.7025	0.000862006
Tazobactam	0.748777	10.6897	0.00086109
Budesonide	0.656113	130.33	0.000853045
Myristate	0.293179	-41.533	0.000851913
Zopiclone	0.287902	2.52012	0.000851244
Acarbose	0.154698	59.4287	0.00084991
Ranolazine	0.329472	3.13824	0.000848169
Penicillin G	0.532046	116.992	0.000845263
Mivacurium	0.410039	4.50858	0.000844353
Butyrate	0.447748	18.1387	0.000842887
Arsenic Trioxide	0.294595	40.2851	0.000842109
Docosahexaenoate	0.193565	3.39405	0.000839037
Escherichia Coli	0.635779	214.645	0.00083878
Carnosine	0.159717	0.465887	0.000836545
Ezetimibe	0.407336	14.5291	0.000834225
Mazindol	0.177091	-12.449	0.00083075
Argatroban	0.281338	78.5189	0.000827969
Trandolapril	0.271171	22.5701	0.000827087
Nandrolone	0.159202	1.06077	0.000826539
Cocaine	2.95161	663.297	0.000824506
Collagenase	0.187773	-6.77423	0.000824156
Stearate	0.11982	22.6358	0.000824115
Salmeterol	0.318662	3.58556	0.000822312
Glimepiride	0.391248	5.79737	0.000817525
Fluspirilene	0.120721	0.0567906	0.000817049
Palmitate	0.329601	15.1479	0.000816143
Glycyrrhizic Acid	0.218404	6.03217	0.000814525
Lithium Carbonate	0.186229	-4.25845	0.000812645
Cephalexin	0.233848	14.4864	0.000810821
Benzoate	0.398198	41.581	0.000810762
Atenolol	0.694852	19.5662	0.000810248
Methohexital	0.152638	-0.05621	0.000808339
Lansoprazole	0.540669	16.7477	0.000796093
Acenocoumarol	0.466281	9.76305	0.000795987
Niclosamide	0.443115	89.5798	0.000795012
Ertapenem	0.382883	4.81219	0.000790571
Triamcinolone	0.320978	85.8409	0.00078386
Doxazosin	0.287259	19.5814	0.000783696
Vitamin B12	0.122651	0.0501187	0.000783046
Vinpocetine	0.209138	60.4259	0.000779789
Ambroxol	0.435264	18.5215	0.000779616
Repaglinide	0.285586	3.14673	0.000779562
Daptomycin	0.758301	15.9603	0.000778119
Metronidazole	0.754054	157.553	0.000777929
Xylazine	0.629987	9.35247	0.000775387
Bumetanide	0.342342	-4.57012	0.000773216
Eugenol	0.497426	44.813	0.00077215
Crizotinib	0.414414	40.3534	0.000770248
Hypochlorite	0.385328	134.815	0.000770152
Thrombin	0.822909	215.582	0.000768817
Procyclidine	0.104505	2.12002	0.000764987
Rifabutin	0.475418	14.508	0.000762513
Pravastatin	0.462033	8.09351	0.000761829
Oxymorphone	0.0759331	0	0.000760775
Iloprost	0.246589	-8.24152	0.000759549
Rutin	0.468983	84.3691	0.000758675
Ziconotide	0.0697555	0	0.000757061
Pazopanib	0.341055	11.6643	0.00075403
Sitagliptin	0.203346	25.6031	0.00075337
Hydroxyurea	0.502831	77.6136	0.000752107
Risedronate	0.201802	0.0144747	0.000748813
Orlistat	0.312999	3.75275	0.000744591
Cefotaxime	0.440798	4.76988	0.000744413
Exemestane	0.18121	1.49342	0.000740821
Belinostat	0.313385	2.54983	0.000735136
Cefepime	0.592278	8.74822	0.000735042
Ursolate	0.238095	8.51473	0.000732853
Artesunate	0.495882	66.814	0.000731899
Maraviroc	0.0939511	16.2077	0.000731468
Indinavir	0.410425	-2.66451	0.000731091
Dicumarol	0.144659	9.23032	0.000730551
Fibrinogen	0.205148	20.2284	0.000729212
Tropicamide	0.10991	0.0456795	0.000728257
Silver Nitrate	0.487645	87.3195	0.000727635
Methylnaltrexone	0.153153	3.58764	0.000726787
Mitotane	0.127413	50.903	0.000724307
Chlorambucil	0.307979	18.4117	0.000722935
Cholecalciferol	0.120335	0.247226	0.000722684
Emetine	0.202574	1.05103	0.000721389
Acetic Acid	0.6574	71.5913	0.00072074
Fenofibrate	0.491892	27.7125	0.000715001
Pyruvate	0.315959	6.99244	0.0007145
Indapamide	0.341956	4.19863	0.000713477
Etanercept	0.107851	26.5196	0.000710797
Olaparib	0.451223	51.9352	0.000708601
Fludrocortisone	0.0746461	0.114964	0.000708474
Ursodeoxycholate	0.185328	-9.72702	0.00070207
Hyaluronate	0.219949	3.5856	0.000699654
Enzalutamide	0.316345	64.5272	0.000698177
Glutamine	0.272329	6.43864	0.000697641
Chlorhexidine	0.490862	131.394	0.000696384
Romidepsin	0.298713	52.955	0.000695872
Lecithin	0.265766	12.0755	0.00069527
Troleandomycin	0.248263	-27.6062	0.000691562
Moxifloxacin	0.571943	36.2167	0.000687223
Mercaptopurine	0.335521	48.0097	0.000687198
Bendamustine	0.394981	9.33825	0.000685927
Bisabolol	0.267053	0.288519	0.000680471
Econazole	0.139125	1.77165	0.000680436
Thiostrepton	0.150322	0	0.000679438
Minoxidil	0.273102	-18.6014	0.000677578
Tenoxicam	0.0911197	0.266774	0.000677017
Terfenadine	0.417761	52.5591	0.000673764
Hemin	0.338739	13.4374	0.00067341
Xylitol	0.163578	24.5177	0.00067067
Phosphatidylinositols	0.0776062	1.68301	0.000669763
Butylscopolamine	0.041184	0	0.000667769
Butamben	0.041184	0	0.000667769
Ammonia	0.353539	66.8473	0.000667478
Piperacillin	0.549292	-19.3369	0.000666958
Inulin	0.0808237	0.43727	0.000665874
Dextroamphetamine	0.0611326	0	0.000664216
Mepivacaine	0.149035	0.0926022	0.000662028
Deferoxamine	0.141441	33.4806	0.000661383
Saccharin	0.230373	47.3992	0.000657035
Coumarin	0.307722	5.38094	0.00065594
Lubiprostone	0.0972973	0.402607	0.000652203
Deoxycholate	0.230245	77.3305	0.000651845
Cisatracurium	0.296268	0.316873	0.000646269
Synephrine	0.118919	0.161095	0.000645559
Pertussis Vaccine	0.204118	8.42349	0.000644172
Selenomethionine	0.189447	0.813343	0.000643458
Farnesol	0.503089	38.5652	0.000639705
Tranylcypromine	0.316345	19.6975	0.000639533
Uridine	0.419434	26.1646	0.000639059
Selenite	0.326898	8.28228	0.000637026
Mycophenolate Mofetil	0.259974	3.95781	0.000636421
Trametinib	0.256242	27.1468	0.000635159
Vitamin K3	0.317761	-8.97081	0.000627306
Ibrutinib	0.394723	133.187	0.000623939
Collagen Type I	0.336036	33.4986	0.000623185
Citrulline	0.115701	0.303	0.000621524
Danazol	0.126898	-0.161606	0.00061906
Gatifloxacin	0.406178	2.20797	0.000618454
Bezafibrate	0.254826	29.8758	0.000611719
Fructose	0.403218	24.5974	0.000610243
Dalteparin	0.123037	9.45425	0.000608779
Propylene Glycol	0.0938224	0.272153	0.000608369
Felodipine	0.138481	-0.23279	0.000602978
Rivastigmine	0.0859717	0	0.000599337
Flufenamic Acid	0.109395	0.561093	0.000599306
Oxacillin	0.506564	100.315	0.000597638
Alfentanil	0.391506	53.9797	0.000594374
Benserazide	0.152767	0.228779	0.000594025
Hyaluronidase	0.307079	11.3509	0.000593725
Triptorelin	0.103089	0.259044	0.000592778
Quinapril	0.252124	-3.04911	0.000590777
Rennet	0.0415701	0	0.000590225
Cyamemazine	0.0415701	0	0.000590225
Icatibant	0.140798	0.0894357	0.000587929
Roflumilast	0.197941	7.72664	0.000586912
Palonosetron	0.102059	67.4378	0.000586642
Arbutamine	0.0625483	0	0.000584708
Cetirizine	0.178893	4.64867	0.000583778
Sulindac	0.414028	46.8699	0.000578248
Remoxipride	0.118533	0.122253	0.000577129
Loratadine	0.224582	6.18405	0.000572888
Sulfur	0.0693694	55.6714	0.000572731
Lycopene	0.161519	1.51541	0.000571096
Cabergoline	0.287516	3.65252	0.000570651
Clobazam	0.133333	1.93191	0.000570039
Escin	0.101158	0.729497	0.000568772
Tranexamic Acid	0.159459	4.79149	0.000566884
Deferasirox	0.113256	0.325129	0.000564756
Botulinum Toxin Type A	0.0812098	-8.32762	0.000564364
Micafungin	0.252252	0.471606	0.000563533
Cannabidiol	0.17619	2.15355	0.000563527
Aztreonam	0.526384	8.88791	0.000561024
Pentamidine	0.227542	5.17712	0.000557931
Ramipril	0.283398	5.71806	0.000557536
Brimonidine	0.19305	2.02283	0.000554593
Pyridostigmine	0.258044	1.30358	0.000553852
Pergolide	0.345302	10.0212	0.000553102
Sparfloxacin	0.392021	83.0012	0.00055067
Nedocromil	0.128571	1.35076	0.00054868
Clotrimazole	0.235779	2.23031	0.000548511
Maropitant	0.0810811	0.00335969	0.000545573
Etodolac	0.138739	1.94729	0.000540229
Latanoprost	0.366538	91.3585	0.000537904
Vitamin K	0.260103	6.28113	0.000537794
Cifenline	0.115444	0.0135798	0.000537201
Teicoplanin	0.451223	-2.34666	0.000534748
Formaldehyde	0.129472	76.6153	0.000534361
Benphothiamine	0.120721	0.183344	0.00053295
Rivaroxaban	0.197683	2.25592	0.000531079
Cholestyramine Resin	0.184685	29.0537	0.000529114
Betamethasone	0.242857	84.8786	0.000528952
Dexrazoxane	0.152252	64.8909	0.000527839
Valine	0.0940798	0.301227	0.000526202
Azathioprine	0.234363	220.007	0.000525394
Somatostatin	0.571943	28.6383	0.000524689
Romifidine	0.0709138	0	0.000519655
Fulvestrant	0.355212	13.2595	0.000519652
Sulfadiazine	0.23964	-6.17356	0.000517236
Isethionic Acid	0.0370656	0	0.000511555
Secobarbital	0.033462	0.391627	0.000509692
Prucalopride	0.192921	0.447531	0.000507408
Ruxolitinib	0.271429	31.4588	0.000505728
Vanadium	0.0907336	0.215353	0.000505163
Levobupivacaine	0.137838	0.182353	0.000502978
Chloramphenicol	0.454826	35.5535	0.000500552
Vemurafenib	0.185328	0.385274	0.000500108
Policosanol	0.106435	0.0773413	0.000499082
Ketotifen	0.290347	5.66925	0.000498246
Zuclopenthixol	0.115444	0.163278	0.000498134
Niflumic Acid	0.116602	7.11574	0.000496872
Cladribine	0.209266	0.745465	0.000495253
Mesna	0.060103	-8.95826	0.000494803
Eptifibatide	0.165894	7.53083	0.000494061
Fexofenadine	0.18816	2.36508	0.000486252
Thiocyanate	0.0534106	-0.497718	0.000485753
Sodium Stibogluconate	0.0831403	0.985937	0.00048538
Vismodegib	0.188546	6.21433	0.000485349
Ethacrynate	0.278636	20.4805	0.000482777
Etifoxine	0.123552	0.277125	0.000481573
Protamines	0.323295	10.269	0.0004784
Atazanavir	0.341699	7.16966	0.000474302
Flurbiprofen	0.148906	1.25697	0.000470481
Pyrvinium	0.0925354	0.215041	0.000469596
Bedaquiline	0.0617761	0.854228	0.000468461
Linolenate	0.0944659	0.182218	0.000468163
Malate	0.196525	22.8049	0.000466227
Vitamin A	0.194723	15.8962	0.000465905
Fosaprepitant	0.0388674	0.0184213	0.00046267
Fingolimod	0.148777	1.79731	0.000459927
Lurasidone	0.0750322	0.393193	0.000457802
Artemether	0.373102	11.0903	0.000456779
Imidacloprid	0.102059	1.58881	0.000455813
Atracurium	0.370399	4.88439	0.000455652
Suvorexant	0.0810811	0.0396717	0.000454998
Articaine	0.0415701	0	0.000453343
Zileuton	0.0622909	0	0.000452292
Flibanserin	0.046332	0	0.000451445
Miltefosine	0.2861	8.21822	0.000450628
Axitinib	0.15251	0.573404	0.000450491
Citrate	0.301544	50.3675	0.000449909
Clavulanate	0.438481	38.1433	0.000449421
Vardenafil	0.196268	2.62171	0.000449387
Tannic Acid	0.115315	0.946067	0.000449066
Isosorbide	0.259974	76.7556	0.000446614
Raloxifene	0.142214	0.65246	0.000445502
Fondaparinux	0.209781	89.0485	0.000444866
Epoprostenol	0.0705277	0.0279638	0.000444204
Dronedarone	0.213771	1.54126	0.000444034
Amisulpride	0.182883	2.26939	0.000443934
Gramicidin	0.072973	0.83276	0.00044358
Interferon Type Ii	0.198327	8.4664	0.000442953
Ivacaftor	0.185328	8.09868	0.000442256
Ebastine	0.140541	0.819152	0.000442023
Phenprocoumon	0.351351	141.49	0.000441759
Almotriptan	0.0396396	0	0.00044167
Niacin	0.307465	93.8038	0.000441408
Doripenem	0.20592	0.389882	0.000441005
Mesylate	0.269112	3.02015	0.000440793
Oxygen	0.38417	-108.629	0.000439402
Ivabradine	0.143372	4.32228	0.000438537
Stevioside	0.0893179	0.64756	0.000437623
Altrenogest	0.188288	3.3307	0.000435101
Estramustine	0.203861	1.04155	0.000435065
Demecarium	0.0384813	0	0.000432944
Dimethyl Sulfoxide	0.116988	-9.73317	0.000429248
Cysteine	0.304762	3.84956	0.000428886
Ponatinib	0.247619	7.48754	0.000427456
Cefazolin	0.285972	19.5663	0.000427238
Quinate	0.197555	2.55944	0.000425801
Camphor	0.0684685	0.584038	0.000425654
Atosiban	0.0813385	0.0387768	0.000425465
Infliximab	0.205792	68.0141	0.000423121
Edaravone	0.148134	0.430927	0.000423009
Sulbactam	0.505019	4.26268	0.000422714
Enoxacin	0.287902	4.69233	0.000419342
Zolmitriptan	0.0731017	0.106662	0.00041493
Thiotepa	0.203732	-2.62553	0.000414746
Proparacaine	0.0425997	0	0.000413616
Teniposide	0.098713	3.79484	0.000412077
Moxidectin	0.0370656	0	0.000411882
Temazepam	0.114028	0.0704644	0.000411181
Celiprolol	0.123423	0.429011	0.000409997
Acetate	0.24749	1.896	0.000409153
Saccharomyces Cerevisiae	0.124324	3.33335	0.000408959
Prochlorperazine	0.124324	2.28462	0.000407996
Betaxolol	0.0938224	0	0.000406049
Tadalafil	0.303346	169.875	0.000404714
Probucol	0.339768	102.351	0.000404234
Pemirolast	0.0833977	0	0.000403195
Potassium	0.998456	210.031	0.000401883
Istradefylline	0.115315	0.12649	0.000401155
Polysorbate 20	0.150965	0.744151	0.000398759
Difenoxin	0.0926641	-0.046212	0.000396019
Methadone	1.09678	183.26	0.000395341
Antipyrine	0.123166	0.549291	0.000393666
Nitrogen	0.110425	0.153625	0.000392343
Eicosapentaenoate	0.0934363	0.0288839	0.000391687
Glycyrrhetinic Acid	0.135006	2.05897	0.000391576
Betahistine	0.0707851	0.0814766	0.000391352
Metergoline	0.238353	2.70328	0.000391291
Azacitidine	0.14556	0.60279	0.000389184
Diosmin	0.0370656	0	0.000388775
Oritavancin	0.198069	0.164418	0.000388212
Mianserin	0.606435	13.2333	0.00038803
Clenbuterol	0.347362	31.5074	0.000387982
Streptozocin	0.211197	-38.6249	0.00038669
Brodimoprim	0.137838	1.40567	0.000385919
Cicletanine	0.166281	1.63801	0.000385305
Benzocaine	0.0643501	1.29752	0.00038472
Interleukin-12	0.0767053	0	0.000384255
Fleroxacin	0.0767053	-10.5633	0.000383797
Methoxsalen	0.0405405	0.0366252	0.000383604
Lypressin	0.0396396	0	0.000383445
Flucytosine	0.21184	-32.1172	0.000383092
Chitosan	0.261905	4.41323	0.000382418
Beta-Pinene	0.0384813	0	0.000381703
Spectinomycin	0.143243	0.496121	0.000380957
Cloxacillin	0.149936	5.53628	0.000379541
Alfaxalone	0.0839125	0.0325919	0.00037662
Diazoxide	0.400257	10.8827	0.000375862
Benznidazole	0.110425	1.0096	0.000374991
Pomalidomide	0.0985843	0.164274	0.000372995
Thimerosal	0.052381	0	0.000372355
Triclosan	0.240026	94.4866	0.000369549
Magnesium Chloride	0.0688546	0.242579	0.000368301
Edoxaban	0.10296	0.0565096	0.000368032
Fendiline	0.105019	0.580766	0.000366217
Domperidone	0.3287	-16.7812	0.000364708
Proline	0.197169	79.3697	0.000364041
Parthenolide	0.250322	13.7819	0.000363895
Fluorouracil	0.0985843	41.4185	0.000362945
Fluticasone	0.350708	7.54807	0.00036184
Lamivudine	0.316345	22.0867	0.000361582
Asparaginase	0.0876448	0.188208	0.00036046
Rifamycins	0.0416988	0	0.000360064
Cantharidin	0.0415701	0	0.000358926
Soy Protein Isolate	0.0731017	0.922549	0.000358624
Floxacillin	0.138095	0.706335	0.000358283
Carbon Monoxide	0.041184	0.0677253	0.000357913
Acyclovir	0.159459	-14.7781	0.00035702
Budipine	0.0353925	0	0.000356567
Vitamin B6	0.0814672	34.3121	0.000354976
Iloperidone	0.0750322	0.0388592	0.000354752
Amylase	0.237838	112.24	0.000352251
Ciprofibrate	0.124582	0.484414	0.000351982
Quinagolide	0.0384813	0	0.000351409
Cabazitaxel	0.132304	2.50483	0.000350982
Dihydrocodeine	0.224582	39.9539	0.00035078
Abacavir	0.111583	0.583598	0.000350114
Pipecuronium	0.0904762	0.0210998	0.000348909
Sofosbuvir	0.171686	78.7016	0.000347081
Halofantrine	0.10695	0.0766891	0.000344716
Nalbuphine	0.302445	2.92835	0.000343482
Idelalisib	0.185071	42.8591	0.0003432
Praziquantel	0.192407	-28.2975	0.000343122
Eplerenone	0.220849	5.11451	0.000342128
Telaprevir	0.121879	0.982858	0.000341911
Hydroxychloroquine	0.115444	2.60054	0.00034185
Aclidinium	0.114801	1.243	0.000341274
Nystatin	0.207336	3.8506	0.000341152
Nateglinide	0.155598	0.867258	0.000339581
Leflunomide	0.13462	1.48524	0.000337403
Bacitracin	0.200644	66.9159	0.000336805
Decitabine	0.25251	5.02576	0.00033679
Tromethamine	0.0693694	0.136264	0.000336652
Cyclothiazide	0.122136	0.14383	0.000334627
Imidocarb	0.0707851	0	0.000334583
Esomeprazole	0.207593	3.47403	0.000334403
Mefenamate	0.11287	0.220594	0.000334131
Pitolisant	0.0528958	17.4131	0.000331418
Imidapril	0.209653	0.987955	0.000329763
Reproterol	0.0370656	0	0.000329609
Idebenone	0.0981982	2.78557	0.000329367
Octanoic Acid	0.119949	0.334345	0.000327566
Quinupristin	0.19009	1.22811	0.000327527
Chlormethiazole	0.0750322	0.0213378	0.000327032
Prazosin	1.44337	79.0852	0.000327023
Dalfopristin	0.177349	0.0337948	0.000326765
Cefoperazone	0.230373	5.56097	0.000325774
Indacaterol	0.0828829	0.0514477	0.000324756
Propolis	0.186486	7.03208	0.00032456
Gallium	0.143115	1.57125	0.000323246
Efavirenz	0.479923	55.9157	0.000323128
Brivaracetam	0.023166	0	0.0003216
Isotretinoin	0.131532	2.7933	0.000320309
Flupirtine	0.0863578	1.48606	0.000320079
Busulfan	0.179665	2.79235	0.000318606
Naringin	0.153282	0.856556	0.00031844
Tolmetin	0.0353925	0	0.000318022
Zomepirac	0.0353925	0	0.000318022
Albendazole	0.251223	78.231	0.000317537
Pimobendan	0.0592021	0.0237775	0.000317535
Interleukin-4	0.135006	1.46579	0.000316698
Siponimod	0.0288288	0	0.000316568
Doxacurium	0.0625483	0	0.000315698
Phenylbutyrate	0.166409	60.5613	0.000313693
Clofibrate	0.157529	-8.57126	0.00031351
Tocilizumab	0.0576577	0	0.000313389
Prasugrel	0.312098	9.39923	0.000313328
Bexarotene	0.153411	0.123406	0.000311985
Aspartate	0.0396396	0	0.000308472
Enoxaparin	0.327671	130.802	0.000307506
Biperiden	0.0518662	30.145	0.000306845
Fumarate	0.0312741	0	0.000305717
Zotepine	0.0746461	0.0764295	0.000305324
Deslanoside	0.0353925	30.145	0.00030465
Pseudoephedrine	0.169627	1.8925	0.00030411
Allyl Sulfide	0.0813385	0.0551354	0.000303699
Nevirapine	0.285457	1.33436	0.000302207
Isoleucine	0.12471	0.0876405	0.000301617
Aluminum Oxide	0.150708	15.6283	0.000299643
Tegafur	0.113642	2.28441	0.000299054
Nabumetone	0.078121	0.25931	0.000298851
Tiaprofenate	0.0405405	0	0.000297312
Benzethonium	0.116602	43.5794	0.000296143
Fluindione	0.0658945	0.191559	0.000294654
Aclarubicin	0.0687259	0.0868322	0.000294567
Tinzaparin	0.100129	0.550686	0.000293856
Fiber	0.0827542	0.0733991	0.000291884
Asiaticoside	0.0831403	0.052792	0.00029181
Aluminum Acetate	0.0864865	0.0648066	0.000291651
Ipilimumab	0.166795	26.2836	0.000290845
Alginic Acid	0.0405405	0	0.000290718
Pholedrine	0.0312741	0	0.000289747
Misoprostol	0.285586	7.59062	0.000289332
Chondroitin Sulfates	0.117246	2.58433	0.000289156
Cinnarizine	0.108366	0.276284	0.000288844
Sodium Acetate	0.0669241	0.00328017	0.000287929
Tafenoquine	0.0915058	0.0160642	0.000286556
Zinc Chloride	0.0353925	0	0.000285946
Pheniramine	0.0934363	2.92949	0.000285539
Bromelains	0.0790219	1.0544	0.000284784
Paromomycin	0.280438	3.71948	0.000284684
Pimavanserin	0.0353925	0	0.000284527
Nifurtimox	0.0384813	0	0.000282829
Tenofovir	0.219048	10.6059	0.000282264
Sodium Ascorbate	0.145174	-23.2747	0.000281443
Cyproterone	0.0640927	-0.621337	0.000280445
Lisuride	0.121107	0.720696	0.000279971
Nalmefene	0.0522523	0.0162611	0.000279397
Clofazimine	0.220849	13.158	0.000277884
Carbon Dioxide	0.149292	2.44283	0.000276942
Brilliant Green	0.0396396	0	0.000273528
Antazoline	0.0415701	0.0652195	0.000271147
Thiamine	0.251094	18.019	0.000270926
Dopamine	2.96229	926.447	0.000270793
Trospium	0.0384813	0	0.000270719
Pirfenidone	0.0822394	1.67386	0.00027067
Cyclobenzaprine	0.182754	6.37421	0.000268665
Simethicone	0.0740026	64.0382	0.00026838
Regorafenib	0.196396	4.95056	0.000267082
Gemifloxacin	0.162162	0.0656662	0.000266502
Anidulafungin	0.178636	0.289083	0.000266148
Aminoglutethimide	0.0312741	0	0.000264798
Nitrofurantoin	0.162677	60.4546	0.000264079
Nonoxynol-9	0.060103	-13.2075	0.000264028
Febuxostat	0.0451737	0.150767	0.00026382
Ferrous Sulfate	0.191506	76.1798	0.000263281
Sodium Thiosulfate	0.179022	19.7409	0.000263227
Caramiphen	0.0384813	0	0.000262081
Tranilast	0.0664093	0.14139	0.000261885
Flubendazole	0.0769627	0.0138138	0.000261731
Biotin	0.131017	72.0913	0.000260167
Dobutamine	0.421107	3.63292	0.000259411
Lumefantrine	0.210039	3.02706	0.000258968
Glatiramer	0.033462	0	0.000258449
Acemetacin	0.0353925	2.88075	0.000257318
Obidoxime	0.153153	1.59229	0.000257228
Trypsin	0.123166	0.0305943	0.000257178
Chloramine-T	0.0657658	0.204183	0.000256139
Estriol	0.0570142	0.23122	0.000255374
Cefpirome	0.203604	-5.15746	0.000253475
Hydroxocobalamin	0.0790219	0.0605031	0.000252346
Vindesine	0.116345	3.4367	0.000251558
Olive Oil	0.0261261	0	0.000250751
Bismuth	0.149163	4.79429	0.000250396
Luteinizing Hormone	0.13964	9.07389	0.000249937
Enterococcus Faecalis	0.122265	-2.02058	0.000249737
Proglumide	0.15444	0.554384	0.000249397
Androstenedione	0.101802	0.816758	0.000248598
Clioquinol	0.189447	1.63469	0.000247063
Perazine	0.0353925	0	0.000246645
Apixaban	0.106564	7.6415	0.000246536
Estrone	0.120978	1.07528	0.000245729
Selinexor	0.054955	0.615787	0.000244967
Riociguat	0.0288288	0	0.000244681
Carbidopa	0.344144	63.2832	0.000244427
Theobromine	0.0751609	45.3495	0.000242164
Oxaprozin	0.033462	0	0.00024201
Trimebutine	0.0261261	0	0.000239658
Diethylstilbestrol	0.110039	0.245148	0.00023943
Dicloxacillin	0.106306	31.4623	0.000236941
Cinacalcet	0.041184	0	0.000235653
Tofisopam	0.033462	0	0.000235627
Bleomycin	0.710682	183.941	0.000235405
Trihexyphenidyl	0.065251	0.260226	0.000233613
Osimertinib	0.0746461	0.917794	0.00023248
Guaifenesin	0.118919	0.0596657	0.000232403
Strychnine	0.297169	-3.88689	0.000231311
Pantoprazole	0.125483	0.933149	0.000231038
Dapsone	0.211197	-54.7878	0.000230766
Metoprolol	0.691892	28.7457	0.000228665
Thyme Oil	0.103218	0.10895	0.000228497
Clofarabine	0.135006	0.440097	0.000227505
Clopamide	0.033462	0	0.000226841
Hydrocodone	0.120463	0.721227	0.000225023
Cangrelor	0.143758	2.55448	0.000224395
Cefixime	0.150322	1.783	0.000223812
Mycophenolic Acid	0.157143	6.67085	0.000223067
Dacarbazine	0.122651	31.5729	0.000221742
Perphenazine	0.147104	1.70415	0.00022147
Gamma-Interferon	0.0602317	0.0859506	0.000220426
Phosphatidylserine	0.163835	4.30527	0.000220184
Glucosamine	0.106178	-2.61133	0.000218437
Bosutinib	0.0746461	0.308664	0.000218157
Albuterol	0.1	0.981099	0.000217556
Abiraterone	0.250965	5.34801	0.000216196
Duvelisib	0.0830116	5.64511	0.000216178
Terlipressin	0.0751609	0.0255252	0.000214738
Sodium Sulfite	0.120721	0.349072	0.000214225
Streptokinase	0.0719434	8.35926	0.000214116
Methicillin	0.158687	19.8783	0.000213955
Tolbutamide	0.349035	55.8324	0.00021391
Benazepril	0.153153	-0.423241	0.000213701
Tapentadol	0.0918919	0.0616183	0.000213295
Ergotamine	0.129086	3.65906	0.000211849
Nizatidine	0.113385	0.542321	0.000210262
Buserelin	0.0534106	0.071753	0.000209999
Formate	0.11184	0.157823	0.00020985
Chlorzoxazone	0.0767053	0.123513	0.000209403
Telithromycin	0.0800515	0.176357	0.000208578
Dopexamine	0.101158	0.0642254	0.000208054
Nitazoxanide	0.0628057	0.0461387	0.000207856
Activated Charcoal	0.0487773	-2.82353	0.000206723
Sodium Nitrate	0.0693694	0	0.000206386
Ambrisentan	0.106692	1.74298	0.000206052
Cilastatin	0.106178	0.28981	0.000204805
Sulfathiazole	0.0199485	0	0.000204784
Dorzolamide	0.194208	73.3774	0.00020477
Diatrizoate	0.0288288	0	0.000204107
Menatetrenone	0.0405405	0	0.000202665
Tolterodine	0.0787645	0	0.000202413
Pertuzumab	0.149292	0.0356344	0.000202355
Tocopherol	0.0528958	-0.0256869	0.000202021
Lactulose	0.0544402	0.179566	0.000201149
Niraparib	0.0414414	0.0547644	0.000200586
Alpha Tocopherol	0.0396396	0	0.000200381
Alirocumab	0.0625483	0.100905	0.000200296
Anastrozole	0.0759331	0	0.000200023
Floctafenine	0.033462	0	0.000199902
Vildagliptin	0.0539254	0.465784	0.000199558
Penicillamine	0.045045	-5.7587	0.000199025
Proguanil	0.12973	2.21586	0.000197215
Chenodeoxycholate	0.0543115	0.254573	0.000196731
Auranofin	0.183784	7.36081	0.000196457
Goserelin	0.103346	0.754167	0.000196253
Nalidixate	0.0625483	-7.08263	0.000195888
Garlic Powder	0.0751609	0.435705	0.000195528
Meglumine Antimoniate	0.0969112	0.185655	0.000194359
Furosemide	0.849421	21.3039	0.000193933
Netilmicin	0.150965	-7.6484	0.00019383
Palbociclib	0.220463	2.77046	0.000193827
Zeaxanthin	0.0796654	0.0617582	0.00019259
Levonorgestrel	0.1	1.24495	0.000190895
Caseins	0.0676963	4.34195	0.000190312
Ornidazole	0.0625483	0	0.000190186
Natamycin	0.108237	7.73438	0.000189604
Zafirlukast	0.158816	0.872789	0.000188068
Azelastine	0.146075	1.64331	0.000186768
Mangafodipir	0.0831403	0	0.000185666
Peppermint Oil	0.14852	4.82415	0.000184989
Nitroxoline	0.0528958	0.410081	0.000183666
Ammonium Chloride	0.142986	72.3848	0.000182771
Sulfamethazine	0.0312741	0	0.000182601
Norgestrel	0.0384813	0	0.000181639
Pralatrexate	0.105405	0.152071	0.000180911
Amsacrine	0.0725869	0.00887492	0.000180831
Poloxamer	0.0487773	0	0.00018042
Aluminum Chloride	0.0971686	0.799924	0.000179497
Ceftizoxime	-4.80096e-17	-0.127694	0.000177859
Telavancin	0.0669241	0	0.000177571
Almitrine	0.0370656	0	0.000176387
Detomidine	0.163707	0.197225	0.000176142
Cholic Acid	0.0384813	0.0375567	0.000174738
Nafcillin	0.0966538	-5.61525	0.000173755
Gliquidone	0.0566281	1.15882	0.000173388
Amprenavir	0.160232	0.219214	0.000171829
Ritodrine	0.112098	0.138936	0.000170586
Liraglutide	0.126255	95.6008	0.000169518
Ethylmorphine	0.0353925	0	0.000169279
Ioxaglate	0.123552	0.247922	0.000169244
Clobutinol	0.0405405	0	0.000169199
Tedizolid	0.0859717	0.182108	0.000169046
Mupirocin	0.28906	62.3928	0.000169037
Fenbendazole	0.117117	1.25116	0.00016863
P-Aminohippurate	-1.20024e-17	0	0.000168316
Rabeprazole	0.155212	0.587854	0.000167311
Tolvaptan	0.0616474	0	0.000167004
Ipriflavone	0.0288288	0.0197398	0.000166211
Pitavastatin	0.123037	1.37141	0.000165941
Zanamivir	0.0989704	0.211121	0.000165569
Pentostatin	0.0370656	0.86566	0.000165319
Benzalkonium	0.188803	110.373	0.000165182
Treprostinil	0.0532819	0.358988	0.000164803
Phendimetrazine	0.0164736	0	0.000164778
Lorcaserin	0.0164736	0	0.000164778
Linoleate	0.146976	1.18583	0.000164766
Bicalutamide	0.132304	1.38457	0.00016341
Cellulase	0.0597169	0.223249	0.000162987
Didanosine	0.181081	79.2557	0.000162408
Aniracetam	0.0728443	0.0265022	0.000162142
Apraclonidine	0.0669241	0.0195293	0.000161115
Arsenate	0.0777349	0.736611	0.00016083
Diethylcarbamazine	0.0625483	60.1219	0.000160119
Anethole	0.0607465	8.40543	0.000159786
Alcuronium	0.0405405	0.221115	0.000158895
Nilvadipine	0.0405405	0	0.00015879
Silicon	0.104762	55.7935	0.00015856
Oxymetholone	0.0261261	0	0.00015727
Cystine	0.123938	0.975263	0.000156975
Mezlocillin	0.0127413	-1.59787	0.000156499
Malathion	0.293822	11.7475	0.000156258
Neratinib	0.165637	1.95144	0.000155534
Loxapine	0.033462	0	0.000154812
Zalcitabine	0.0769627	0.0816958	0.000153459
Nintedanib	0.0483912	0.0798264	0.00015342
Foscarnet	0.110039	1.19486	0.000153213
Valacyclovir	0.131017	9.88088	0.000152748
Etravirine	0.141956	10.2816	0.000151201
Castor Oil	0.0429858	0.0444862	0.000150615
Benzoyl Peroxide	0.104247	0.40517	0.000150077
Delavirdine	0.093565	-18.5124	0.000149936
Albumin Human, Usp	0.0209781	-0.86909	0.000149906
Danthron	0.0164736	0	0.000149694
Aprindine	0.0662806	-0.149344	0.00014938
Sacubitril	0.0541828	1.04564	0.000149075
Raltegravir	0.103732	41.5371	0.000149026
Dibucaine	0.0769627	0.0629051	0.000148089
Silodosin	0.0835264	3.74337	0.000147265
Nitrofurazone	0.078121	0.593151	0.0001462
Cephalothin	0.0415701	-10.514	0.000145996
Cefotiam	0.0494208	0.894473	0.000145642
Phytosterols	0.107465	0.637938	0.000145436
Dequalinium	0.041184	0	0.000145291
Ethinyl Estradiol	0.132304	3.47086	0.000145246
Dabrafenib	0.0936937	0.179673	0.000144606
Aprotinin	0.156628	-0.633656	0.000143799
Cobimetinib	0.0302445	0.0424448	0.000143132
Dextran	0.177091	95.8957	0.000141522
Galactose	0.0353925	0	0.000140439
Carbimazole	0.0396396	0	0.000140384
Idarubicin	0.170399	0.919264	0.000140376
Fenfluramine	0.450064	15.1429	0.000139594
Zaleplon	0.0384813	0	0.000139158
Afatinib	0.144916	0.176918	0.000138596
Parathyroid Hormone	0.248134	24.5897	0.000138349
Ubidecarenone	0.0396396	0	0.00013772
Felbinac	0.0926641	54.3025	0.000137312
Mesalamine	0.0741313	0.0941638	0.000137223
Pyridoxine	0.107465	-3.5863	0.00013661
Cobalamins	0.041184	0	0.000135754
Sodium Selenate	0.0422136	1.34305	0.000135624
Azlocillin	0	-0.325144	0.000133735
Ganciclovir	0.20103	34.3942	0.000133536
C1 Esterase Inhibitor	0.101544	33.1016	0.000133139
Ceritinib	0.0404118	1.76045	0.000132822
Arbekacin	0.160232	0.00529185	0.000132765
Sodium Nitrite	0.189575	-13.4368	0.000131851
Paricalcitol	0.117761	0.171344	0.000131651
Cefuroxime	0.0709138	0.540399	0.000131036
Manidipine	0.060103	-8.97763	0.000131024
Trichlorfon	0.033462	0.0566685	0.0001309
Flecainide	0.155985	0.486603	0.000130427
Loxoprofen	0.0824968	21.522	0.000130052
Stanozolol	0.0415701	0	0.000130035
Leucovorin	0.11094	-33.116	0.000129595
Armodafinil	0.0312741	0	0.00012905
Thioctate	0.0828829	0.174808	0.000128869
Oxytocin	0.940927	187.51	0.000127121
Beclomethasone	0.054955	0.121703	0.000127023
Acetohexamide	0.0405405	0	0.000126975
Griseofulvin	0.0616474	-2.45031	0.000126484
Oxantel	0.133848	0.530547	0.000126318
Polygeline	0.0312741	0	0.000126142
Lacosamide	0.060103	0.143429	0.000125988
Cefsulodin	0.0374517	-0.2583	0.000125941
Benperidol	0.0288288	0	0.000123939
Stavudine	0.0384813	0	0.00012388
Bismuth Subsalicylate	0.0422136	0	0.00012344
Fenbufen	0.0561133	0.070678	0.00012082
Venetoclax	0.210296	54.6948	0.000120797
Benzbromarone	0.0312741	0	0.000120747
Oxybate	0.00875161	0	0.000120706
Emtricitabine	0.0561133	0.295223	0.000120211
Germanium	0.0312741	0	0.000120082
Amorolfine	0.0694981	0.115101	0.000119748
Cephapirin	0.0705277	0.192819	0.000119558
Dexfenfluramine	0.0750322	0.112176	0.000119407
Marbofloxacin	0.0288288	0	0.000119
Safinamide	0.0370656	0	0.000118347
Erdosteine	0.0787645	0.194688	0.00011828
Zinc Pyrithione	0.033462	0	0.000117486
Lysine	0.221622	56.2506	0.000116943
Nicotinamide Adenine Dinucleotide (Nad)	0.041184	0	0.000116358
Plazomicin	0.175161	0.00735983	0.000115921
Ethyl Loflazepate	0.0396396	0	0.000114894
Roxatidine	0.0776062	0.115631	0.000114648
Desmopressin	0.272201	18.1035	0.000113946
Boceprevir	0.0312741	0	0.000113855
Josamycin	0.0415701	0	0.000113756
Calcium Hydroxide	0.0576577	0.0827157	0.000113291
Vilazodone	0.0312741	0	0.00011307
Alpha 1-Antitrypsin	0.0666667	69.1705	0.000112843
Carbenicillin	0.0625483	27.0379	0.000112821
Rucaparib	0.119305	0.0535041	0.000112498
Lincomycin	0	0	0.000111935
Hydroquinone	0.0637066	0.17371	0.000111623
Sorbitol	0.133848	-38.8505	0.000111513
Dezocine	0.0770914	0.0777184	0.000111096
Dalbavancin	0.146075	0.210665	0.000110079
Nisoldipine	0.0528958	0.0181501	0.000108892
Alteplase	0.0647362	0	0.00010884
Protein S	0.0441441	149.927	0.00010874
Lercanidipine	0.0801802	2.32272	0.000108588
Sanguinarine	0.0440154	0	0.000107435
Carmustine	0.158687	1.86818	0.000107096
Citicoline	0.0214929	0.00173803	0.000107034
Platinic Chloride	0.0416988	0	0.000106778
Abemaciclib	0.0262548	0.00917805	0.000106625
Ibandronate	0.115701	0.850359	0.000106156
Carprofen	0.0646075	0.0520981	0.000106128
Pemoline	0.0370656	0	0.000105876
Copper Sulfate	0.0405405	0	0.0001057
Aminophylline	0.615701	37.3988	0.000104909
Miglitol	0.0396396	0	0.000104267
Tiotropium	0.141313	127.567	0.000103545
Spiramycin	0.045045	0.0770157	0.00010343
Metoclopramide	0.563063	30.47	0.00010307
Entacapone	0.0981982	-0.0124889	0.000102171
Linagliptin	0.0971686	0.840791	0.000101692
Mycophenolate	0.0666667	0	0.000101327
Carboxymethylcellulose	0.0405405	-0.0178628	0.000101241
Oat Bran	0.0370656	0	0.000100534
Formestane	0.0261261	0	0.000100486
Cobicistat	0.0861004	0.647318	9.97599e-05
17-Alpha-Hydroxyprogesterone	0.0199485	0	9.91017e-05
Reteplase	0.0312741	0	9.89697e-05
Guanfacine	0.0625483	-0.168896	9.84447e-05
Treosulfan	0.0625483	0.0456422	9.82705e-05
Lomefloxacin	0.0127413	0	9.72956e-05
Bisoprolol	0.0796654	5.65566	9.71787e-05
Tin	0.0431145	54.2239	9.71462e-05
Cefamandole	0.0576577	8.49649	9.70842e-05
Resorcinol	0.0570142	0	9.70645e-05
Pidotimod	0.0127413	0	9.55021e-05
Estazolam	0.0625483	0.00496314	9.46373e-05
Doxercalciferol	0.0595882	0.118562	9.37623e-05
Hydrochloric Acid	0.0164736	0	9.37261e-05
Fesoterodine	0.0370656	0	9.32525e-05
Ceftolozane	0.109138	0.00967199	9.28698e-05
Lomustine	0.0353925	0	9.28571e-05
Propylparaben	0.0288288	0	9.25982e-05
Cephradine	0.0810811	14.4037	9.25457e-05
Agar	0.0773488	10.0184	9.22161e-05
Zinc Sulfate	0.0288288	0	9.21089e-05
Imiquimod	0.0769627	0.289984	9.209e-05
Levocetirizine	0.0810811	0.285027	9.19674e-05
Adefovir	0.225097	1.51565	9.14033e-05
Dapiprazole	0.0288288	0	9.11415e-05
Alpelisib	0.047619	3.98458	9.07484e-05
Piperonyl Butoxide	0.183526	-5.33504	9.05285e-05
Lipase	0.0127413	0	9.01997e-05
Abt-925	0.0539254	0.0505256	8.9956e-05
Alanine	0.0746461	0.40693	8.83875e-05
Cromolyn	0.0728443	1.14457	8.81488e-05
Trehalose	0.0707851	0.0273099	8.75664e-05
Factor Viia	0.115187	43.4017	8.7472e-05
Torsemide	0.023166	0	8.71737e-05
Evans Blue	0.0370656	0	8.68868e-05
Ammonium Ferrous Sulfate	0.0353925	0	8.66277e-05
Chymotrypsin	0.0889318	0.218512	8.55782e-05
Nadolol	0.0983269	-3.69173	8.5033e-05
Corn Oil	0.0456885	0.0623287	8.43684e-05
Sodium Polystyrene Sulfonate	0.0769627	1.57825	8.41884e-05
Oxalate	0.041184	0.0661182	8.40181e-05
Chloropyramine	0.0199485	0	8.39181e-05
Perampanel	0.0779923	0.994391	8.38475e-05
Talazoparib	0.0727156	0.258353	8.37728e-05
Triflupromazine	0.023166	0	8.37626e-05
Ertugliflozin	0.0199485	0	8.2742e-05
Clove Oil	0.0388674	0	8.21512e-05
Neon	0.0199485	0.000201957	8.17454e-05
Salmon Oil	0.0405405	0	8.17403e-05
Hydrocortisone	0.816345	160.389	7.99951e-05
S-Adenosylmethionine	0.0164736	0	7.83292e-05
Drospirenone	0.0312741	0	7.8275e-05
Monomethyl Fumarate	0.00875161	0	7.82244e-05
Olopatadine	0.0384813	0	7.63092e-05
Salsalate	0.0199485	0	7.5861e-05
Strontium	0.0252252	-20.6643	7.50549e-05
Molybdenum	0.039897	0.0284505	7.4119e-05
Titanium	0.0396396	0	7.40539e-05
Metaproterenol	0.103604	0.419132	7.38311e-05
Verteporfin	0.033462	0	7.32596e-05
Trimethaphan	-9.60193e-17	-0.686849	7.31333e-05
Fenproporex	0.023166	0	7.29514e-05
Empagliflozin	0.0127413	0	7.27357e-05
Octyl Sulfate	0.0416988	0	7.26073e-05
Tolcapone	0.0590734	0.285324	7.25493e-05
Norethynodrel	0	-0.356928	7.25019e-05
Pristinamycin	-1.20024e-17	0	7.23791e-05
Interferon-Beta	0.0175032	-0.124857	7.22611e-05
Ledipasvir	0.0980695	3.60367	7.18294e-05
Phosphorus	0	-8.62391	7.1755e-05
Kininogenase	0.023166	0	7.106e-05
Ethanolamine	0.093565	0.190894	7.05319e-05
Elvitegravir	0.0731017	5.21067	7.04167e-05
Sevelamer	0.0504505	17.3517	7.00581e-05
Tegaserod	0.0416988	0	7.00541e-05
Iodipamide	0.033462	0	6.99162e-05
Phenylacetate	0.0683398	0.14717	6.98117e-05
Dyclonine	0.0312741	0	6.96984e-05
Valerate	0.023166	0	6.95284e-05
Polyvinyl Alcohol	0.0312741	0	6.90641e-05
Cabozantinib	0.10296	0.591441	6.80172e-05
Ethamsylate	0.0364221	0	6.73564e-05
Colestipol	0.00875161	-41.4577	6.65125e-05
Salicylamide	-1.20024e-17	0	6.59477e-05
Safflower Oil	0.0164736	0	6.5406e-05
Zeranol	0.0396396	0	6.53643e-05
Salmon Calcitonin	0.0261261	0	6.42123e-05
Vortioxetine	0.0425997	0.0202527	6.38722e-05
Bazedoxifene	0.0252252	0.217985	6.36806e-05
Astaxanthin	0.0164736	0	6.33896e-05
Binimetinib	0.0364221	0.968344	6.221e-05
Phytic Acid	0.0199485	0.0793187	6.07301e-05
Stannous Fluoride	0.0509653	0	6.07115e-05
Mosapride	0.0353925	0	6.02654e-05
Aminosalicylic Acid	0.0127413	0	6.01577e-05
Posterior Pituitary Hormones	0.0370656	0.0367244	6.01153e-05
Copanlisib	0.0329472	0.0668454	6.0027e-05
Amdinocillin	0.0944659	-23.0699	5.98952e-05
Tenofovir Alafenamide	0.0164736	0	5.98849e-05
Cloprostenol	0.0199485	0	5.98582e-05
Azatadine	0.0164736	0	5.95045e-05
Meclizine	-1.20024e-17	0	5.92216e-05
Ticarcillin	0.0808237	-3.8003	5.85767e-05
Acepromazine	0.0642214	0.016737	5.85422e-05
Darunavir	0.0513514	0.0442676	5.78887e-05
Alpha-Ketoglutaric Acid	0.0576577	0	5.75699e-05
Ixabepilone	0.114543	0.157464	5.75518e-05
Sodium Sulfate	-2.40048e-17	-1.07756	5.7468e-05
Suprofen	-2.40048e-17	-0.500659	5.6596e-05
Bifidobacterium Bifidum	0.023166	0	5.65922e-05
Bile Salts	0.0302445	-57.5364	5.5823e-05
Midostaurin	0.0998713	0.501433	5.57324e-05
Temafloxacin	0.0199485	0	5.56119e-05
Anthralin	0.0570142	60.5578	5.4942e-05
Ribociclib	0.0867439	20.7672	5.41702e-05
Tirofiban	0.0792793	0.576013	5.39729e-05
Rufinamide	0.023166	0	5.30602e-05
Exenatide	0.0312741	0	5.27133e-05
Flunixin	0.0415701	-2.82892	5.25172e-05
Succinic Acid	0.110039	1.59465	5.21558e-05
Fosphenytoin	0.0288288	0	5.2134e-05
Raltitrexed	0.0405405	0	5.16199e-05
Calcipotriene	0.0697555	0.154551	5.10116e-05
Tea Tree Oil	0.0760618	34.8212	4.94946e-05
Lumacaftor	0.0522523	0	4.94541e-05
Ramucirumab	0.0127413	0	4.91213e-05
Tinidazole	0.0384813	0	4.90583e-05
Retapamulin	0.0254826	0.0751537	4.88788e-05
Etretinate	0.052381	75.0033	4.86818e-05
Potassium Sorbate	0.122909	2.71943	4.81963e-05
Threonine	0.0534106	0.0379024	4.70243e-05
Perhexiline	0.0774775	0.354422	4.66595e-05
Dexlansoprazole	0.0353925	0	4.60166e-05
Sorbate	0.0827542	-9.07188	4.54238e-05
Cefdinir	0.0288288	0	4.42935e-05
Aluminum Potassium Sulfate	0.0348777	0.0119322	4.3483e-05
Dihydrostreptomycin	0.0415701	0	4.33806e-05
Methacycline	-1.20024e-17	0	4.3329e-05
Pantothenic Acid	0.0164736	0	4.31863e-05
Beta-Thujaplicin	0.0707851	0.0639917	4.20821e-05
Sulfadoxine	-2.40048e-17	0	4.08331e-05
Tylosin	0.0750322	64.0382	4.07829e-05
Digoxin Antibodies Fab Fragments	0.033462	0	4.06886e-05
Methocarbamol	0.0127413	0	4.04394e-05
Ethionamide	0.0127413	0	3.9895e-05
Toceranib	0.0384813	0	3.98202e-05
Beta-Escin	0.0370656	0	3.96815e-05
Anakinra	0.0642214	0.040581	3.95725e-05
Phenylpropanolamine	0.145174	-2.59082	3.89481e-05
Rasagiline	0.0396396	0	3.83439e-05
Enrofloxacin	0.0456885	8.95946	3.79534e-05
Clobetasol	0.0422136	0.0512201	3.70966e-05
Dicyclomine	0.0127413	0	3.68738e-05
Azilsartan	0.0127413	0	3.66977e-05
Peramivir	0.0769627	0	3.65919e-05
Fosamprenavir	0.0312741	0	3.57186e-05
Cefmetazole	0.111712	0.0818724	3.53954e-05
Rolapitant	0.0164736	0	3.51441e-05
Rizatriptan	0.0353925	0	3.48981e-05
Enfuvirtide	0.0790219	0.121799	3.46694e-05
Maltose	0.0637066	0.0578969	3.43933e-05
Penciclovir	0.108237	0.586541	3.40762e-05
Metocurine	0.0288288	0.0314528	3.4045e-05
Entecavir	0.115444	11.7429	3.35989e-05
Docosanol	0.0810811	0.339583	3.33958e-05
Charcoal	0.0384813	-48.67	3.3338e-05
Lenvatinib	0.0364221	0.379855	3.32734e-05
Propylthiouracil	-1.20024e-17	0	3.31977e-05
Calcium Sulfate	0.023166	0	3.30988e-05
Immunoglobulin G	0.0175032	-0.125647	3.26626e-05
Iron Polysaccharide	0.0261261	0	3.21476e-05
Hexachlorophene	0.060103	0.0496425	3.21318e-05
Sisomicin	0.0635779	9.89273	3.21154e-05
Fospropofol	0.0288288	0	3.20816e-05
Floxuridine	0.0539254	0.153352	3.20153e-05
Vaccinia Virus	0.0261261	2.47226	3.17374e-05
Captodiamine	0.033462	0	3.16154e-05
Iopamidol	0.023166	0	3.16052e-05
Phenoxyethanol	0.039897	0	3.1493e-05
Podofilox	0.00875161	-0.624221	3.1265e-05
Spinosad	0.0535393	32.3858	3.10523e-05
Sulfamoxole	-2.40048e-17	0	3.07877e-05
Sodium Iodide	0.0415701	0.209471	3.04613e-05
Ospemifene	0.0127413	0	3.02967e-05
Ixazomib	0.0396396	0.491383	2.97285e-05
Olsalazine	0.033462	0	2.96044e-05
Serratiopeptidase	0.023166	0	2.95831e-05
Sertaconazole	0.00875161	0	2.95489e-05
Tolfenamic Acid	0.00875161	0	2.94898e-05
Vidarabine	0.0415701	0.383823	2.92578e-05
Avibactam	0.0487773	0	2.85595e-05
Rimantadine	0.121236	-97.6117	2.81724e-05
Oxaloacetate	0.00875161	0	2.81459e-05
Manganese Acetate	0.0415701	0	2.80472e-05
Poractant Alfa	0.0405405	0	2.80275e-05
Febantel	0.033462	0	2.75199e-05
Cetylpyridinium	0.0642214	0.898113	2.65823e-05
Acriflavine	0.0312741	0	2.59328e-05
Diacetylrhein	0.0384813	0	2.58853e-05
Magnesium Hydroxide	0.0287001	0.0344119	2.5854e-05
Daratumumab	0.0540541	0.0631422	2.58137e-05
Stiripentol	0.033462	0	2.57606e-05
Povidone	0.0930502	55.8072	2.56702e-05
Chlormezanone	0.0127413	0	2.54488e-05
Iodixanol	0.0353925	0	2.53313e-05
Lemborexant	0.0045045	0	2.52535e-05
Leuprolide	-1.20024e-17	0	2.49108e-05
Peginterferon Alfa-2b	0.0416988	0	2.477e-05
Interferon Alfa-2b	0.0384813	0	2.45798e-05
Entrectinib	0.0127413	0	2.44304e-05
Baricitinib	0.00875161	0	2.44107e-05
Mometasone	0.041184	0	2.44053e-05
Herpesvirus 1, Human	-2.40048e-17	-79.5362	2.42826e-05
Hexetidine	0.033462	0	2.40892e-05
Mephobarbital	0.0199485	0	2.40284e-05
Omadacycline	0.00875161	0	2.38909e-05
Pepsin A	0.0776062	0.533732	2.37571e-05
Adrafinil	0.0127413	0	2.33502e-05
Thiamphenicol	0.0388674	45.3804	2.31482e-05
Dolutegravir	0.0891892	15.533	2.29696e-05
Balsalazide	0.0628057	0.148442	2.24211e-05
Potassium Nitrate	0.0396396	0	2.22045e-05
Alfacalcidol	0.0396396	0	2.21579e-05
Peginterferon Alfa-2a	0.033462	0	2.18348e-05
Mecobalamin	-1.20024e-17	0	2.16883e-05
Relebactam	0.0164736	0	2.15272e-05
Cyclamate	0.023166	0	2.12823e-05
Clemastine	0.0440154	0.0403415	2.10728e-05
Bifidobacterium Longum	0.0199485	0	2.09635e-05
Lacticaseibacillus Casei	0.0384813	0	2.0901e-05
Ranibizumab	0.0288288	0	2.05953e-05
Aflibercept	0.0288288	0	2.05953e-05
Sodium Hydroxide	-1.20024e-17	0	2.04092e-05
Etonogestrel	0.0535393	0.13645	2.02697e-05
Epinastine	0.0370656	0	1.99469e-05
Edetic Acid	0.106178	-4.18336	1.98814e-05
Oxalic Acid	0.0199485	0	1.97644e-05
Propamidine	0.0164736	0	1.96417e-05
Brentuximab Vedotin	0.0364221	0.0282143	1.93612e-05
Sonidegib	0.0217503	0.0210803	1.93526e-05
Limonene	0.0045045	0	1.93461e-05
Carvone	0.0643501	0.118618	1.90854e-05
Basiliximab	0.0801802	76.1938	1.85633e-05
Betaine	0.0462033	-0.699154	1.74921e-05
Rifapentine	0.0172458	8.95946	1.70805e-05
Methylephedrine	0.0254826	0	1.69556e-05
Lornoxicam	0.0570142	0.127588	1.68987e-05
Tocamphyl	0.0261261	0	1.67539e-05
Tenofovir Disoproxil	0.0754183	0.485832	1.66884e-05
Defibrotide	0.00875161	0	1.65823e-05
Sodium Citrate	-1.20024e-17	0	1.63948e-05
Magnesium Oxide	-1.20024e-17	0	1.63948e-05
Hexylresorcinol	0.00875161	0	1.6082e-05
Lasalocid	0.0568855	5.1205	1.6047e-05
Nivolumab	0.0329472	0.0378642	1.51496e-05
Chlorine Dioxide	0.0405405	0	1.4973e-05
Medrysone	0.00875161	0	1.49617e-05
Cetrimide	0.0261261	0.123378	1.49316e-05
Potassium Perchlorate	-1.20024e-17	0	1.46688e-05
Etidronate	0.0416988	0	1.46106e-05
Propionic Acid	-1.20024e-17	0	1.45468e-05
Baloxavir Marboxil	0.0164736	0	1.45432e-05
Eszopiclone	0.00875161	0	1.45013e-05
Dacomitinib	0.0164736	0	1.44011e-05
Fluorescein	0.033462	0	1.41544e-05
Mirabegron	0.00875161	0	1.40167e-05
Blinatumomab	0.0396396	0	1.39135e-05
Teriparatide	0.0384813	0	1.38111e-05
Formic Acid	-1.20024e-17	0	1.37565e-05
Hydroxyethyl Starch 130-0.4	0.041184	0	1.3618e-05
Ofatumumab	0.0370656	0	1.32562e-05
Dodecyl Sulfate	0.0800515	0.504422	1.31284e-05
Grepafloxacin	0.0415701	0	1.3121e-05
Vitamin K1	0.0312741	0	1.30896e-05
Cefiderocol	0.0135135	0	1.30208e-05
Glycyrrhizinate	0.0370656	0	1.2981e-05
Carbocysteine	-1.20024e-17	0	1.28612e-05
Plerixafor	0.0707851	67.4378	1.28224e-05
Alectinib	0.0164736	0	1.27788e-05
Pyrithioxin	0.0312741	0	1.26998e-05
Atezolizumab	0.0164736	0	1.26829e-05
Ammonium	0.0415701	0	1.26794e-05
Cycloserine	0.0261261	0	1.24392e-05
Glutarate	0.0416988	0	1.24303e-05
Oxolinic Acid	-2.40048e-17	-3.5548	1.24026e-05
Polihexanide	0.0400257	1.6474	1.23792e-05
Urokinase	0.0841699	0.776832	1.22292e-05
Letermovir	0.0261261	0	1.18634e-05
Phloroglucinol	0.0312741	0	1.1722e-05
	0.00900901	8.95946	1.11216e-05
Benzydamine	0.0576577	55.6714	1.1093e-05
Dutasteride	0.0288288	0	1.0979e-05
Bromfenac	0.041184	0	1.07791e-05
Oleanolate	0.0492921	0.114347	1.07348e-05
Brivudine	0.0164736	0	1.0453e-05
Glycolate	0.0384813	0	1.04333e-05
Psyllium	0.033462	0	1.02698e-05
Phosphatidylethanolamines	0.0261261	0	1.02019e-05
Ethacridine	0.0261261	0	9.90614e-06
Cefaclor	0.0127413	0	9.45602e-06
Netupitant	0.0353925	0	9.41349e-06
Carazolol	0.0127413	0	9.31929e-06
Ornithine	0.0384813	0	9.27537e-06
Tazemetostat	0.023166	0	9.26377e-06
Fidaxomicin	0.0127413	0	9.11413e-06
Sulfametrole	-1.20024e-17	0	9.09941e-06
Lemon Oil	0.0831403	0.123759	9.0918e-06
Canthaxanthin	0.0127413	0	8.96505e-06
Picolinic Acid	0.0384813	0	8.90476e-06
Zinc Oxide	0.0364221	39.016	8.76228e-06
Mandelic Acid	-1.20024e-17	0	8.48546e-06
Diphtheria Antitoxin	0.0396396	0	7.74379e-06
Cinnamon Bark	0.0127413	0	7.49449e-06
Thallium	0.0127413	0	7.44232e-06
Phentermine	0.158816	6.31947	7.35487e-06
Pembrolizumab	0.0339768	0.0956901	7.31347e-06
Etofibrate	0.0370656	0	7.11895e-06
Brigatinib	0.00875161	0	6.94204e-06
Amantadine	0.741699	53.9981	6.83153e-06
Natalizumab	0.041184	0	6.78349e-06
Promethazine	0.468855	54.2502	6.73914e-06
Bivalirudin	0.0370656	0	6.7362e-06
Amlexanox	0.0292149	0.16194	6.54827e-06
Alfuzosin	0.0415701	0	6.50934e-06
Bifonazole	0.0164736	0	6.45983e-06
Sulfacetamide	0.0288288	0	6.42257e-06
Deflazacort	0.0199485	0	6.39099e-06
Lufenuron	0.0370656	0	6.35168e-06
Pantethine	-1.20024e-17	0	6.34538e-06
Chloroxine	0.00875161	0	6.25743e-06
Lefamulin	0.0045045	0	6.23122e-06
Macitentan	0.0353925	0	6.0665e-06
Dapagliflozin	0.00900901	0	6.02045e-06
Docusate	0.0384813	0	5.86443e-06
Bacillus Subtilis	0.00875161	0.0192986	5.86388e-06
Hydromorphone	0.072973	0	5.64682e-06
Daclatasvir	0.0288288	0	5.52601e-06
Trientine	0.0045045	0	5.36568e-06
Pelargonate	0.0045045	0	5.36568e-06
Bronopol	0.0045045	0	5.30021e-06
Chromium Picolinate	0.0370656	0	5.09128e-06
Andexanet Alfa	0.0254826	0.0900619	5.03281e-06
Ardeparin	0.0396396	0	5.00975e-06
Azelate	0.0045045	0	5.00622e-06
Interferon Alfa-2a	0.0127413	0	4.94012e-06
Ferric Citrate	-1.20024e-17	0	4.79858e-06
Pridinol	-1.20024e-17	0	4.65097e-06
Durvalumab	0.00875161	0	4.62846e-06
Obinutuzumab	0.0199485	0	4.62173e-06
Cod Liver Oil	0.023166	0	4.50114e-06
Tofacitinib	0.0127413	0	4.45314e-06
Lactose	0.0312741	0	4.07075e-06
Aluminum Hydroxide	0.0175032	0.0276883	3.87752e-06
Lorlatinib	0.0045045	0	3.86764e-06
Glucuronate	0.0045045	0	3.86764e-06
Alverine	0.033462	0	3.60287e-06
Polysaccharide Iron Complex	0.0164736	0	3.54997e-06
Ferrous Fumarate	0.0164736	0	3.54997e-06
Bimatoprost	0.0384813	0	3.4407e-06
Heparinoids	0.0666667	0.0351847	3.43624e-06
Cefadroxil	-1.20024e-17	0	2.86821e-06
Tazarotene	0.0570142	0.266179	2.73839e-06
Valganciclovir	0.041184	0	2.70391e-06
Insulin Detemir	0.0370656	0	2.68089e-06
Cetrimonium	0.0199485	0	2.65176e-06
Razoxane	-1.20024e-17	0	2.64319e-06
Emodepside	0.0312741	0	2.56354e-06
Interferon Beta-1b	0.0396396	0	2.44905e-06
Eucalyptol	0.0261261	0	2.4448e-06
Doravirine	0.0164736	0	2.42134e-06
Phenyltoloxamine	-2.40048e-17	-0.335343	2.19851e-06
Ipecac	-1.20024e-17	0	1.96432e-06
Pipemidate	0.023166	0	1.94682e-06
Gilteritinib	0.0164736	0	1.83306e-06
Spirulina	0.0288288	0	1.80226e-06
Alginate	0.0312741	0	1.75691e-06
Factor Viii	0.00900901	74.9682	1.75214e-06
Tulobuterol	0.041184	0	1.66193e-06
Canagliflozin	0.0127413	0	1.62622e-06
Flosequinan	0.0261261	0	1.57764e-06
Olodaterol	0.0312741	0	1.53163e-06
Heme Arginate	0.023166	0	1.48871e-06
Solriamfetol	0.00875161	0	1.37125e-06
Eltrombopag	0.0164736	0	9.89265e-07
Capreomycin	0.0384813	0.112193	9.03982e-07
Chlorocresol	0.0175032	0.0801094	7.30578e-07
Bentonite	0.033462	0	5.36096e-07
Ajmaline	-1.20024e-17	0	4.62421e-07
Florfenicol	0.0711712	25.1937	4.18744e-07
Ethyl Chloride	0.0353925	0	4.10092e-07
Belatacept	0.0405405	0	3.05766e-07
Tenapanor	0.00875161	0	2.5283e-07
Milbemycin Oxime	0.0164736	0	2.21622e-07
Alemtuzumab	0.0353925	0	2.05858e-07
Eucalyptus Oil	0.0472329	17.3517	2.02118e-07
Trimethylamine	0.0288288	0	1.77072e-07
Eravacycline	0.0045045	0	1.75702e-07
Dehydroabietate	0.0164736	0	1.39098e-07
Acetohydroxamic Acid	-2.40048e-17	30.145	1.1878e-07
Rilpivirine	0.0045045	0	9.84675e-08
Bamipine	-1.20024e-17	0	6.34653e-08
Tilmicosin	0.0045045	0	6.18976e-08
Von Willebrand Factor	0.0045045	0	2.82073e-08
Ceftiofur	0.0405405	0	6.62667e-09
Methylparaben	0.0384813	0	3.19488e-09
Kinetin	0.0415701	0	3.99882e-20
Zolazepam	0.0370656	0	3.94597e-20
Elastin	0.0415701	0	3.77316e-20
Tiletamine	0.0370656	0	3.68856e-20
Ferrous Chloride	0.023166	0	3.52875e-20
Gamma-Linolenate	0.023166	0	3.41512e-20
Umeclidinium	0.023166	0	4.45118e-21
Vilanterol	0.023166	0	2.18224e-21
Saxagliptin	0	0	0
Insulin Glulisine, Human	0	0	0
Vitamin B Complex	0	0	0
Amifampridine	0	0	0
Tuberculin	0	0	0
Velpatasvir	0	0	0
Conivaptan	0.0045045	0	0
Boric Acid	0.0045045	0	0
Romiplostim	0.0127413	0	0
Pegfilgrastim	0.0127413	0	0
Prenylamine	-1.20024e-17	0	-1.70929e-20
Iothalamate	-1.20024e-17	0	-1.88969e-20
Morphine	5.41544	2738.32	-1.26311e-17
Methenamine	-1.20024e-17	0	-3.33048e-07
Bacampicillin	-1.20024e-17	0	-4.67625e-07
Ancrod	0	-0.0823566	-1.5482e-06
Pyrethrins	-1.20024e-17	0	-1.96479e-06
Midecamycin	-1.20024e-17	0	-2.17353e-06
Amprolium	-1.20024e-17	0	-2.89942e-06
Cyclacillin	-2.40048e-17	30.145	-2.91753e-06
Coxsackievirus A	-1.20024e-17	0	-3.20014e-06
Apazone	0	0.0261888	-3.44291e-06
Urea	0.314929	9.83906	-4.84178e-06
Oxandrolone	-1.20024e-17	0	-7.11429e-06
Clonixin	-1.20024e-17	0	-9.92833e-06
Piracetam	0.282111	67.3969	-9.97066e-06
Hyoscyamine	-1.20024e-17	0	-1.09134e-05
Butalbital	0.00875161	0	-1.09433e-05
Pentosan Polysulfate	-1.20024e-17	0	-1.17932e-05
Mechlorethamine	0.00875161	0.0464454	-1.18231e-05
Dipivefrin	0.0441441	0.143305	-1.22715e-05
Quinidine	0.60399	49.7482	-1.32923e-05
Indeloxazine	0.00875161	0	-1.48326e-05
Calcium Chloride	0.17426	0.631511	-1.48535e-05
Fenoprofen	-1.20024e-17	0	-1.55662e-05
Cefotetan	9.60193e-17	-1.09835	-1.56362e-05
Dimethylamine	-2.40048e-17	-0.0890969	-1.61649e-05
Potassium Iodide	0.0199485	0.0519123	-1.69597e-05
Chlorthalidone	-2.40048e-17	-0.0733651	-1.76953e-05
Penbutolol	-1.20024e-17	0	-1.82423e-05
Trichlormethiazide	0.0045045	0	-1.92969e-05
Cilazapril	0.0791506	0.046747	-1.97796e-05
Thiram	-2.40048e-17	-0.0396584	-2.05296e-05
Phenacemide	-1.20024e-17	0	-2.20576e-05
Glutethimide	-1.20024e-17	0	-2.31513e-05
Thyrotropin-Releasing Hormone	0.211197	7.96112	-2.32143e-05
Procainamide	0.109395	-1.14265	-2.36978e-05
Nafarelin	0.0045045	0	-2.41645e-05
Tramazoline	0.0199485	0	-2.77688e-05
Chloroprocaine	-2.40048e-17	0	-3.115e-05
Dihydroergocristine	-1.20024e-17	0	-3.14667e-05
Bendroflumethiazide	-1.20024e-17	0	-3.33705e-05
Spirapril	-1.20024e-17	0	-3.40506e-05
Primidone	-2.40048e-17	0	-3.47157e-05
Deoxyribonucleases	0.0348777	7.60119	-3.54927e-05
Neisseria Meningitidis	-2.40048e-17	-0.0104106	-3.57999e-05
Opipramol	0.0127413	0	-3.65149e-05
Antithrombin Iii	0.0782497	0.456355	-3.8191e-05
Chromonar	-2.40048e-17	-1.14477	-4.15526e-05
Diflunisal	0.0045045	-32.3594	-4.17337e-05
Factor Xiii	-2.40048e-17	0	-4.21456e-05
Potassium Phosphate	0.0415701	-9.89625	-4.21987e-05
Calcium Carbonate	0.00875161	0	-4.26616e-05
Decanoic Acid	0.0199485	0.431111	-4.30011e-05
Amineptin	0.0592021	0.324329	-4.35066e-05
Carbaryl	0.14453	3.68655	-4.41808e-05
Papain	0.0353925	-1.20211	-4.53218e-05
Phenazocine	0.0164736	0.0159219	-4.68052e-05
Metolazone	-2.40048e-17	-0.085092	-4.73239e-05
Dibekacin	0.039897	-0.683499	-4.8091e-05
Guanidine	0.0127413	30.0631	-4.86421e-05
Chlorobutanol	0.0384813	0.21321	-5.0302e-05
Amobarbital	0.033462	-0.477496	-5.3187e-05
Dobesilic Acid	0.00900901	-0.0240881	-5.48534e-05
Inamrinone	0.153024	-0.0622332	-5.74526e-05
Ethenzamide	-1.20024e-17	0	-5.75129e-05
Phenacetin	-1.20024e-17	0	-5.75129e-05
Ketazolam	-1.20024e-17	0	-6.39651e-05
Encainide	-1.20024e-17	0	-6.4522e-05
Acrivastine	-1.20024e-17	0	-6.67649e-05
Bambuterol	0.0684685	0.671981	-6.93846e-05
Thiamylal	0.0724582	-0.0876106	-7.09592e-05
Hexafluorenium	-1.20024e-17	0	-7.29003e-05
Tolperisone	-1.20024e-17	0	-7.53e-05
Mephenesin	-1.20024e-17	0	-7.53e-05
Rubidium	-1.20024e-17	0	-7.56515e-05
Bitolterol	-1.20024e-17	0	-7.82975e-05
Tryptophan	0.475161	40.9398	-7.92352e-05
Isocarboxazid	-1.20024e-17	0	-7.92437e-05
Pentifylline	-1.20024e-17	0	-7.96613e-05
Dehydroemetine	0.0299871	0.346294	-8.01435e-05
Procaine	0.31287	24.7308	-8.03938e-05
Denaverine	-1.20024e-17	0	-8.21194e-05
Propyphenazone	-1.20024e-17	0	-8.21194e-05
Carbachol	1.3027	191.749	-8.30872e-05
Minaprine	0.00875161	0	-8.33058e-05
Tocainide	-1.20024e-17	0	-8.43985e-05
Glipizide	0.150579	2.44953	-8.55157e-05
Propiomazine	-1.20024e-17	0	-8.61301e-05
Cefoxitin	0.122008	-34.1512	-8.74169e-05
Tubocurarine	0.0996139	-8.16432	-8.77215e-05
Nomifensine	0.385586	4.75982	-8.83242e-05
Levonordefrin	-1.20024e-17	0	-8.99269e-05
Oxiracetam	0.0319176	0	-8.99881e-05
Clomiphene	-2.40048e-17	-0.0388161	-9.02471e-05
Midodrine	0.0769627	0.018118	-9.369e-05
Sodium Bisulfite	0.00875161	0	-9.50436e-05
Pralidoxime	0.0379665	0.397909	-9.98644e-05
Norethindrone	0.0172458	-13.442	-0.000101498
Homatropine	0.0045045	0	-0.000104894
Hexobendine	-2.40048e-17	-0.0122514	-0.00010587
Glucose-6-Phosphate	0.0045045	-1.93163	-0.000107474
Canrenoate	-2.40048e-17	0	-0.000112744
Oxytetracycline	0.160232	13.024	-0.000113541
Propoxyphene	0.120849	31.8053	-0.000114725
Cyclodextrins	0.00875161	0	-0.000118588
Hexamidine	-1.20024e-17	0	-0.000120144
Clidinium	-1.20024e-17	0	-0.000120144
Diethylpropion	0.00875161	0.0456729	-0.000122106
Enoximone	0.107336	1.11347	-0.000122223
Ecothiopate	0.0127413	-7.1439	-0.000122853
Sultopride	0.0045045	0	-0.000124297
Mebendazole	0.0460746	0.682259	-0.000124638
Methscopolamine	-2.40048e-17	-0.00363033	-0.000129239
Imipramine	1.36744	154.216	-0.000141402
Hexoprenaline	-1.20024e-17	0	-0.000142479
Meclofenoxate	0.0132561	-0.00818067	-0.00014385
Tetrahydrozoline	0.0522523	0.0545301	-0.000147745
Penfluridol	0.0261261	0.0740786	-0.000147752
Butriptyline	-1.20024e-17	0	-0.000149578
Pargyline	0.426255	14.5573	-0.00015043
Nikethamide	0.00875161	-0.170309	-0.000151351
Scopolamine	0.807593	58.0397	-0.000151912
Propanidid	-2.40048e-17	-0.0950644	-0.000152562
Phenindione	-1.20024e-17	0	-0.000159829
Phenoperidine	-1.20024e-17	0	-0.000159974
Bisacodyl	0.0127413	0	-0.000164383
Khellin	-1.20024e-17	0	-0.000169021
Hydrochlorothiazide	0.415315	48.305	-0.000170458
Tetrabenazine	0.0312741	-0.49124	-0.000171857
Clorazepate	0.0164736	-0.0765039	-0.000175343
Fenethylline	-1.20024e-17	0	-0.000175419
Kaolin	0.0967825	-6.69176	-0.000178284
Phenol	0.129344	-3.63742	-0.000179201
Aspartic Acid	-1.20024e-17	0	-0.000180073
Xamoterol	0.0261261	57.6695	-0.000182617
Ethylenediaminetetraacetate	-2.40048e-17	0.0328429	-0.000183573
Molindone	-1.20024e-17	0	-0.000187595
Tiapride	0.0519949	0.0159759	-0.000188349
Calcium Acetate	-2.40048e-17	-0.0108948	-0.000190346
Methysergide	0.597941	-14.9547	-0.000190913
Manganese Chloride	0.041184	0.169921	-0.000192205
Pirenzepine	0.194852	-5.9151	-0.000192849
Chlorothiazide	-2.40048e-17	-0.0279671	-0.000195594
Barium Chloride	0.0045045	-0.509558	-0.000195756
Nitrendipine	0.382368	23.9549	-0.000198643
Moxalactam	0.00875161	-22.3005	-0.000200254
Niaprazine	-1.20024e-17	0	-0.000200425
Trimethadione	-2.40048e-17	-0.0885086	-0.000204683
Digitoxin	0.165122	2.73486	-0.000205837
Canrenone	0.0415701	0.00639083	-0.000206567
Edrophonium	0.106306	-3.08975	-0.000206855
Thiabendazole	0.0405405	0.303929	-0.000207187
Octopamine	0.0812098	-0.0190695	-0.000208112
Debrisoquin	0.0252252	0.07265	-0.000210351
Trifluperidol	-1.20024e-17	0	-0.000210438
Pirinitramide	-1.20024e-17	0	-0.000210438
Haloperidol	2.02394	402.225	-0.000210613
Dihydroergotamine	0.023166	-0.933969	-0.000212331
Pentagastrin	0.145045	4.14071	-0.000216356
Unithiol	-1.20024e-17	0	-0.000216454
Carteolol	0.0503218	1.29294	-0.0002166
Acetylcarnitine	0.0164736	0	-0.000216847
Chorionic Gonadotropin	0.041184	-0.68402	-0.000219253
Enflurane	0.182625	-10.3544	-0.000220501
Zinc Acetate	-1.20024e-17	0	-0.000220731
Zinc Aspartate	-1.20024e-17	0	-0.000220731
Zinc Orotate	-1.20024e-17	0	-0.000220731
Indobufen	-1.20024e-17	0	-0.000220731
Furazolidone	0.0127413	-10.058	-0.000221201
Dipyridamole	0.532947	-46.2749	-0.000222473
Gallopamil	0.0584299	0.229157	-0.000222794
Maleate	0.0574003	2.55943	-0.000236793
Dyphylline	-1.20024e-17	0	-0.000237273
Sulfanilamide	-4.80096e-17	-1.99608	-0.000241356
Paraldehyde	-2.40048e-17	-0.180675	-0.000242841
Bepridil	0.0209781	-0.155886	-0.000244961
Probenecid	0.330502	-15.0604	-0.000249585
Chlorpheniramine	0.322651	9.80053	-0.000250938
Talc	0.0405405	0.0957999	-0.000251965
Salsolinol	0.0415701	0.758206	-0.000253851
Doxepin	0.116602	-0.375961	-0.000256402
Inositol	0.154955	-0.228632	-0.000257993
Colchicine	0.660875	142.815	-0.000261039
Chlortetracycline	-1.20024e-17	0	-0.000261384
Isoflurophate	-1.20024e-17	0	-0.000261384
Tertatolol	0.0307593	0.102694	-0.000264472
Oxyphenbutazone	-2.40048e-17	-0.091634	-0.000264589
Triprolidine	-1.20024e-17	0	-0.000267577
Tartrazine	-1.20024e-17	0	-0.000267577
Chlorcyclizine	-1.20024e-17	0	-0.000267577
Sodium Chloride	0.085843	4.36744	-0.000274428
Succinate	0.127542	80.0473	-0.000274639
Amyl Nitrite	0.0384813	0.113918	-0.000275372
Trimipramine	0.160618	1.39598	-0.000275399
Indoramin	0.0214929	-0.00679556	-0.000277688
Isoetharine	-2.40048e-17	-0.011298	-0.000278908
Follicle Stimulating Hormone	0.0544402	0.364979	-0.000283507
Lormetazepam	0	-0.337538	-0.000285404
Dihydroergotoxine	0.0199485	-0.149009	-0.000286902
Dihydralazine	0.0045045	0.0692016	-0.000287542
Phenformin	0.0414414	0.0432087	-0.000292446
Oxymetazoline	0.0199485	0.0239354	-0.000297187
Flunitrazepam	0.231017	3.46003	-0.000301326
Bifemelane	0.0135135	-0.0237462	-0.000306481
Amoxapine	0	-27.4196	-0.000309015
Terbutaline	0.308752	13.2104	-0.000309226
Lynestrenol	-2.40048e-17	-0.0586995	-0.000312926
Methdilazine	0.0416988	1.23178	-0.000313274
Metaraminol	-1.20024e-17	0	-0.000313875
Melitracen	-1.20024e-17	0	-0.000313875
Chlorprothixene	-1.20024e-17	0	-0.00031761
Lofexidine	0.0817246	0.230346	-0.000320769
Methyldopa	0.0857143	-36.3882	-0.000321906
Povidone-Iodine	-1.20024e-17	0	-0.000322694
Trichloroacetaldehyde	0.0831403	0.185871	-0.000326232
Clebopride	0.018018	0.17678	-0.000326851
Mestranol	0.0045045	-0.849382	-0.00032752
Decamethrin	-1.20024e-17	0	-0.000333695
Nicergoline	-1.20024e-17	0	-0.000333695
Calcium Gluconate	0.162033	90.3888	-0.000338633
Dexchlorpheniramine	-2.40048e-17	0.00891019	-0.000340525
Benactyzine	-2.40048e-17	-0.0846966	-0.000341775
Guanabenz	0.30991	4.34941	-0.000346518
Oxyfedrine	0.0416988	0.328868	-0.00034734
Beta-Alanine	0.0127413	-0.498905	-0.000352964
Urapidil	0.0615187	0.128088	-0.000359538
Hydroxyzine	0.112484	0.83344	-0.000361651
Adenine	0.0384813	-0.903098	-0.000372396
Thiethylperazine	-2.40048e-17	0	-0.000375123
Acebutolol	-2.40048e-17	0	-0.000375699
Amezinium	0.0312741	0.00667919	-0.000375904
Meptazinol	-4.80096e-17	-0.220946	-0.000380788
Ephedrine	0.549035	59.1434	-0.000381368
Asparagine	0	-0.182698	-0.000386174
Trapidil	0	-0.021348	-0.000387071
Procarbazine	0.0396396	18.6958	-0.000387779
Potassium Chloride	0.174131	4.16851	-0.000393142
Timolol	0.416731	90.6532	-0.000394724
Levothyroxine	0.261905	37.816	-0.000397856
Cyclizine	-2.40048e-17	0	-0.000404115
Pyrogallol	0.0750322	0.319397	-0.000410869
Gallamine	0.133462	-4.07101	-0.000413099
Acetazolamide	0.318404	57.1322	-0.000417858
Secretin	0.318275	-4.84807	-0.000425085
Phenelzine	0.167053	13.3832	-0.000428526
Progabide	0.0416988	-18.9968	-0.000428664
Pizotyline	-4.80096e-17	-0.152893	-0.000431563
Tilidine	0.0396396	0.714972	-0.000436429
Terodiline	0.023166	0.0653694	-0.000437822
Nialamide	0.00875161	0.69608	-0.000437851
Methoxyflurane	0	-0.24023	-0.000442391
Etidocaine	0	-1.5715	-0.000448534
Phenylalanine	0.0456885	1.98835	-0.000465481
Mersalyl	4.80096e-17	-0.489666	-0.000470427
Procaterol	0.129601	4.46012	-0.000474307
Barbital	0.0710425	-9.02461	-0.000476605
Medazepam	0	-0.0647044	-0.000478848
Droperidol	0.378636	-5.42461	-0.00048436
Fentanyl	1.34376	97.3228	-0.00048584
Ibopamine	0	-0.154771	-0.000494425
Benzyl Alcohol	-4.80096e-17	-0.954508	-0.000498533
Levallorphan	-2.40048e-17	0	-0.000501676
Amodiaquine	0.136937	5.49918	-0.000503311
Sucralfate	0.0312741	-62.9344	-0.00051129
Cysteamine	0.204505	-13.0817	-0.000514631
Sulfinpyrazone	4.80096e-17	-1.96682	-0.00051814
Methacholine	0.455727	148.046	-0.000521449
Bethanechol	0.186486	-11.672	-0.000522008
Bencyclane	-2.40048e-17	0	-0.000525891
Meclofenamate	0.0657658	-14.2548	-0.000527168
Yohimbine	1.37375	100.789	-0.000530599
Water	0.488803	91.4396	-0.000534268
Acetone	0.101158	4.68329	-0.000543119
Xylometazoline	0	0	-0.000549442
Chlorpropamide	0.0045045	-20.8041	-0.000551734
Protriptyline	0	0.0042949	-0.000554228
Quazepam	-2.40048e-17	0	-0.000554426
Brotizolam	-4.80096e-17	-0.0759279	-0.000566098
Diethyldithiocarbamate	0.130631	-4.91603	-0.000570591
Piperazine	0.0532819	-0.931077	-0.000595505
Ethylenediamine	0	-0.0839297	-0.000596719
Corticotropin	0.0611326	-2.56962	-0.000607291
Methotrimeprazine	0.0456885	0.0817194	-0.000609895
Amphetamine	1.68121	220.339	-0.000614677
Promazine	-2.40048e-17	0	-0.000631485
Succinylcholine	0.409781	10.2723	-0.000632407
Nitrazepam	-4.80096e-17	-1.11059	-0.000633311
Triamterene	0.0499356	-1.88588	-0.000643252
Saralasin	0.0261261	-0.00653444	-0.000645928
Lanthanum	0.024453	-18.7691	-0.000648886
Methaqualone	0	0	-0.000653765
Pentazocine	0.472716	68.8913	-0.000657018
Pilocarpine	0.793179	104.634	-0.000669009
Fenoterol	0.230245	4.90772	-0.000687319
Naphazoline	-4.80096e-17	-0.0244898	-0.000693061
Ipratropium	0.0817246	-25.2729	-0.000698858
Phenylbutazone	0.133205	-57.4228	-0.000709996
Iprindole	0.0848134	-0.0910933	-0.00072599
Alprenolol	0.0375804	-0.174596	-0.000726824
Iproniazid	9.60193e-17	-2.54682	-0.000734506
Sotalol	0.278893	10.1011	-0.00076618
Fenoldopam	0.136808	-2.83314	-0.000787
Meprobamate	0.0199485	0.123752	-0.000802055
Hydralazine	0.290347	-4.18055	-0.000802397
Pancuronium	0.255985	-16.8877	-0.000821523
Doxapram	0.0769627	-2.66084	-0.000843475
Desoxycorticosterone	4.80096e-17	-0.552471	-0.000851865
Diphenhydramine	0.389318	54.6441	-0.000854091
Bromazepam	0.0164736	-0.141795	-0.000863463
Meperidine	0.526255	32.2931	-0.000867331
Flurazepam	0.112741	26.2835	-0.000878464
Aminopyrine	0.0164736	-54.9116	-0.000889003
Serotonin	1.95894	305.871	-0.000951938
Moxisylyte	-4.80096e-17	-0.0339359	-0.00100842
Oxybutynin	0.0833977	0.545642	-0.00102606
Oxazepam	0.0954955	-2.5392	-0.00106586
Amitraz	0.0637066	-18.9895	-0.00110052
Viloxazine	0.0045045	-1.1863	-0.00111247
Piribedil	0.00900901	-1.25579	-0.00113929
Oxprenolol	0	-2.68247	-0.00114296
Nortriptyline	0.190734	34.3753	-0.00116961
Tripelennamine	0.0877735	1.07475	-0.00118184
Levorphanol	0.103475	0.292616	-0.00123389
Ergonovine	0.023166	-23.8385	-0.00134769
Labetalol	0.0707851	-0.353773	-0.00136856
Hexobarbital	0.16036	69.8363	-0.00136902
Lidoflazine	9.60193e-17	-0.602887	-0.00137048
Chlordiazepoxide	0.358301	50.2795	-0.00139658
Fluphenazine	0.0791506	0.510956	-0.00141643
Halothane	1.00116	14.0685	-0.00143567
Apomorphine	1.21107	196.011	-0.00146949
Maprotiline	0.0528958	-0.45514	-0.00147583
Bretylium	0.0370656	-0.870993	-0.00147585
Atropine	1.90734	417.551	-0.00158597
Ouabain	1.00347	139.724	-0.0015904
Cyproheptadine	0.241441	-7.6961	-0.00163056
Bromocriptine	0.371171	12.159	-0.00165982
Levamisole	0.219949	28.1337	-0.0017081
Papaverine	0.167053	-7.34729	-0.00186175
Methoxamine	0.227928	1.06658	-0.00198366
Naloxone	2.14453	364.63	-0.00206627
Physostigmine	0.521364	57.0328	-0.00222043
Tyramine	0.379537	85.4639	-0.00222581
Isoproterenol	1.35341	154.822	-0.00235049
Dinoprost	0.758945	-102.251	-0.00243041
Cimetidine	0.540669	75.4341	-0.00243677
Tolazoline	0.033462	-3.837	-0.00247537
Pimozide	0.342471	-82.5911	-0.00252327
Guanethidine	0.175676	2.60489	-0.00258515
Acetylcholine	2.32407	696.003	-0.00266768
Practolol	0	-2.2202	-0.00267973
Pentobarbital	0.848005	-2.34014	-0.00295023
5-Hydroxytryptophan	0.748777	105.856	-0.00297449
[truncated: 12 more rows]

## Sheet: Complete
nodes	slope_degree	slope_betweenness	slope_eigenvector
Fluoxetine	5.03449	678.189	0.0139874
Cisplatin	5.9906	1944.02	0.0136058
Carbamazepine	5.30103	1233.27	0.0128027
Valproate	4.96319	1017.94	0.0117252
Sildenafil	3.10515	363.81	0.0116604
Curcumin	3.46525	347.397	0.0114652
Itraconazole	4.54517	631.27	0.0114339
Ketoconazole	5.92046	1565.45	0.0110923
Paclitaxel	4.2955	698.129	0.0109512
Ritonavir	4.87632	856.85	0.0109019
Atorvastatin	3.78468	704.972	0.0108868
Simvastatin	4.13475	689.876	0.0108824
Nitric Oxide	3.29678	433.689	0.0108028
Cyclosporine	5.23063	1438.37	0.0107988
Clarithromycin	3.6112	356.635	0.0107973
Dexamethasone	4.72214	1144.55	0.0106641
Rifampin	7.77117	3394.93	0.0103292
Doxorubicin	5.93372	2053.76	0.0101432
Glutamate	3.90978	572.224	0.0100772
Melatonin	2.96963	329.065	0.0100255
Tramadol	2.44955	133.091	0.00980448
Midazolam	3.87979	657.308	0.00979641
Fluvoxamine	2.83423	374.182	0.00968284
Quercetin	3.25766	508.264	0.00965323
Fluconazole	3.66705	626.618	0.00963849
Propofol	3	276.903	0.00939571
Warfarin	5.47593	2313.45	0.009247
Erythromycin	3.40734	572.28	0.009236
Sevoflurane	2.26461	203.135	0.00923034
Paroxetine	2.94903	313.032	0.00918689
Ciprofloxacin	4.10978	1499.39	0.0091195
Metformin	3.53295	764.166	0.00911075
Tamoxifen	3.01313	744.695	0.00904147
Venlafaxine	2.14659	88.9101	0.00888659
Celecoxib	2.33256	169.147	0.00844301
Risperidone	1.95277	68.8032	0.00840025
Diclofenac	3.21943	405.91	0.00831192
Liver Extract	4.14942	1419.5	0.00828568
Clozapine	2.63333	178.922	0.00813168
Tacrolimus	2.97001	361.64	0.00809887
Glyburide	2.39858	152.606	0.00805538
Imatinib	2.85315	194.532	0.00795297
Voriconazole	2.74698	225.988	0.0078919
Resveratrol	2.23192	282.251	0.00782134
Omeprazole	3.30142	483.903	0.00777822
Dextromethorphan	1.71171	110.404	0.00739092
Azithromycin	4.90785	1091.45	0.00729784
Testosterone	2.15251	390.143	0.00725379
Gabapentin	1.95418	119.697	0.00705406
Lovastatin	2.05084	159.113	0.00702942
Docetaxel	2.93642	414.548	0.00678982
Clopidogrel	2.30077	403.116	0.00678263
Losartan	1.97079	223.909	0.00675493
Oxycodone	1.50425	95.0041	0.00675458
Estradiol	2.22883	453.199	0.00672206
Gemcitabine	3.1103	507.764	0.00661896
Lamotrigine	1.87825	53.6742	0.00652892
Sertraline	2.53398	136.574	0.0063321
Phenytoin	4.15161	912.649	0.00631876
Methotrexate	2.58443	738.603	0.00631215
Ondansetron	1.4018	47.1843	0.00630777
Rosuvastatin	1.9399	190.585	0.00623598
Protein C	2.4955	583.617	0.00615793
Olanzapine	1.59022	69.8566	0.0061196
Adenosine Triphosphate	3.8677	936.697	0.00611753
Bortezomib	2.40528	339.32	0.00606126
Sorafenib	2.22265	137.815	0.00604397
Amlodipine	1.9601	143.641	0.0060332
Citalopram	2.12844	109.249	0.00599257
Topiramate	1.63552	110.47	0.00592716
Aripiprazole	1.27323	33.5015	0.00581061
Dexmedetomidine	1.42214	57.7334	0.00572023
Gefitinib	2.12252	104.629	0.00571563
Fluvastatin	1.68057	71.3619	0.00567852
Irinotecan	1.75122	170.292	0.00559
Everolimus	1.9538	161.26	0.00551559
Acetaminophen	2.12008	319.949	0.00546262
Bupropion	1.88623	89.5613	0.00542403
Nicotine	3.43243	412.755	0.00542259
Superoxide Dismutase	1.47014	39.1845	0.00541931
Erlotinib	1.90064	104.58	0.00534855
Nimesulide	1.1323	53.6236	0.00532365
Efavirenz	2.35328	201.505	0.00527902
Quetiapine	1.44607	63.4483	0.00525565
Duloxetine	1.30566	30.5038	0.00524149
Isoflurane	2.00592	281.592	0.00515403
Catalase	1.54994	239.125	0.00507978
Capsaicin	1.71828	51.3333	0.0050678
Mirtazapine	0.942085	8.46089	0.00505029
Nelfinavir	1.47786	42.8096	0.00504456
Etoposide	2.02883	223.193	0.00501112
Saquinavir	1.57902	59.027	0.00498815
Cisapride	1.03874	20.6191	0.00491729
Interleukin-1, Beta	1.36332	130.726	0.00491357
Rofecoxib	1.17297	26.302	0.00487615
Minocycline	1.41145	129.965	0.00485268
Gentamicin	2.79112	957.723	0.00485047
Ibuprofen	2.23462	411.088	0.00483261
Pioglitazone	1.57375	123.022	0.00482891
Levetiracetam	1.13102	17.9523	0.00482875
Linezolid	1.66924	99.2989	0.00482658
Diltiazem	2.94003	427.285	0.00482307
Amphotericin B	1.96203	224.407	0.00482023
Progesterone	1.80309	81.2599	0.0047425
Hydrogen Peroxide	1.70631	368.045	0.00470713
Iodine	3.63616	617.208	0.00466914
Ascorbic Acid	2.08366	411.861	0.00466909
Levofloxacin	1.8381	151.938	0.00461289
Zinc	1.87593	436.689	0.00461044
Reboxetine	0.919048	3.8788	0.00458517
Sirolimus	1.2964	44.8502	0.00456554
Glutathione	1.6713	287.072	0.00456521
Naproxen	1.47336	136.235	0.00451062
Fexofenadine	1.09498	25.7299	0.00446682
Cadmium	1.68842	207.94	0.00444062
Donepezil	1.0816	19.1334	0.0044359
Repaglinide	1.11596	22.7465	0.00435729
Vincristine	1.82033	211.415	0.00435578
Suramin	1.09485	82.548	0.00432142
Milnacipran	0.730373	7.98624	0.00429787
Methadone	2.45792	373.978	0.00425174
Chloroquine	2.09241	332.372	0.00418939
Amiodarone	2.10077	232.457	0.00418834
Leptin	1.36306	190.364	0.0041729
Carboplatin	1.66152	94.9075	0.00416863
Quinine	1.60142	132.941	0.00414374
Valsartan	1.12458	57.7025	0.00410167
Mefloquine	1.10644	43.4144	0.00410086
Vitamin E	1.72008	450.162	0.00409771
Nimodipine	1.07001	52.5619	0.00409628
Placebo	2.19485	431.213	0.00408778
Rocuronium	1.21737	41.3167	0.00405013
Buspirone	1.11609	18.5254	0.00397945
Atomoxetine	0.614157	2.3967	0.00396147
Lopinavir	1.70347	66.409	0.00393777
Pravastatin	1.36692	37.6716	0.00390423
Triazolam	1.0758	11.7899	0.00390223
Carbenoxolone	0.690347	22.6995	0.00389976
Riluzole	0.892407	20.6269	0.00388349
Flumazenil	1.00347	9.87628	0.00387981
Meloxicam	0.937709	22.8845	0.00383425
Pyrilamine	0.939511	18.4731	0.00378597
Oxaliplatin	1.67091	169.984	0.00377137
Finasteride	0.720978	5.66698	0.00375923
Aliskiren	0.787902	12.0143	0.00374546
Indinavir	1.16062	30.2531	0.00374023
Mibefradil	0.750579	11.4676	0.00373222
Nicardipine	1.33359	75.1483	0.00370066
Lansoprazole	1.3094	63.567	0.00368587
Gemfibrozil	1.60257	56.7439	0.00368524
Dasatinib	1.63205	67.8377	0.00367436
Memantine	0.8426	14.8668	0.00367426
Nifedipine	3.274	648.524	0.00365333
Rosiglitazone	1.05045	95.1992	0.00364837
Thalidomide	0.931274	14.3389	0.00364183
Sulpiride	1.32638	32.8086	0.00362757
Nevirapine	1.17632	21.4437	0.00361264
Zolpidem	0.890605	10.8276	0.00361057
Factor X	1.39627	160.139	0.00360929
Troleandomycin	1.11133	-8.10048	0.00360433
Doxycycline	1.34067	143.417	0.00357451
Trimetazidine	0.583784	1.36437	0.00356656
Felbamate	0.872973	9.36433	0.00355777
Rivaroxaban	0.88816	18.9909	0.00355757
Posaconazole	1.18559	87.7277	0.00355468
Trastuzumab	1.42677	68.9865	0.00355208
Interleukin-6	0.671042	0.0645599	0.00355114
Cilostazol	0.933591	35.007	0.00354685
Carvedilol	1.03166	19.6864	0.00353511
Glycine	1.49884	84.4151	0.00352878
Prednisolone	1.31931	283.935	0.00352477
Medetomidine	0.818662	3.73486	0.00351489
Terbinafine	1.14376	69.2018	0.00351395
Moxonidine	0.74556	18.5166	0.00349327
Aspirin	3.42638	1060.91	0.00346586
Escitalopram	0.917117	51.4565	0.00346156
Tropisetron	0.522909	0.870166	0.00345889
Piroxicam	0.972844	190.249	0.00344873
Bosentan	0.821622	45.6961	0.00343498
Ivermectin	0.950708	114.889	0.00341885
Ascorbate	1.04826	50.2843	0.00339549
Oxcarbazepine	0.881081	13.1477	0.00339288
Vancomycin	1.65161	344.543	0.00338938
Daunorubicin	1.38559	129.222	0.00338228
Octreotide	0.810682	50.1105	0.00337328
Ropivacaine	0.665508	5.68053	0.00331965
Ezogabine	0.557143	2.32899	0.00330443
Topotecan	1.34929	86.4002	0.00329115
Estrogens	1.54569	166.707	0.00328106
Pemetrexed	1.16242	35.3808	0.00327824
Tiagabine	0.754826	4.98403	0.00324389
Troglitazone	0.966023	57.2327	0.00323255
Ticagrelor	0.638481	18.5458	0.00322988
Zonisamide	0.670914	22.9348	0.00322864
Piperine	0.864736	35.1622	0.00320477
Epirubicin	0.993694	21.3951	0.00317844
Digoxin	3.62613	1265.74	0.00316788
Sunitinib	1.17761	89.8783	0.00315454
Rifabutin	1.2296	35.6498	0.00314306
Isradipine	0.799614	8.25815	0.00311895
Calcitriol	0.982111	96.3028	0.00309527
Modafinil	0.639897	5.9702	0.00309284
Methylene Blue	0.966538	15.5491	0.00303988
Nitroprusside	1.35174	92.0596	0.00302507
Zolmitriptan	0.611197	4.34432	0.0030224
Montelukast	0.974646	23.9561	0.00301509
Carrageenan	0.820978	13.3406	0.00297328
Vinblastine	1.47864	194.983	0.00294922
Terfenadine	1.07362	60.1943	0.00294125
Nefazodone	0.726898	10.1926	0.00293499
Aprepitant	0.737838	22.4347	0.00291727
Caffeine	3.78301	973.099	0.00291342
Pregabalin	0.853411	21.8419	0.00290025
Enalapril	1.16409	72.6853	0.0028725
Ketorolac	0.722008	39.7542	0.00286226
Remifentanil	0.700129	97.3229	0.00284194
Lapatinib	0.858172	38.8996	0.00279114
Zidovudine	1.10669	62.8877	0.00276605
Ceftriaxone	0.9287	50.9951	0.00274454
Ketoprofen	0.853153	121.737	0.00272795
Acenocoumarol	1.1897	107.175	0.00270039
Dipyrone	0.417246	8.54954	0.00268443
Esomeprazole	0.921493	62.3793	0.00268049
Magnesium	1.4843	169.413	0.00266351
Telithromycin	0.535393	2.40733	0.00265029
Menthol	0.604247	33.4723	0.00264673
Atazanavir	1.30167	70.7941	0.00263534
Tyrosine	0.77619	48.2666	0.00263259
Telaprevir	0.592921	16.0704	0.00263194
Oseltamivir	0.700772	135.417	0.00262471
Ropinirole	0.497169	5.61371	0.00262389
Galantamine	0.590347	3.08999	0.00262062
Silybin	1.00219	58.1473	0.00260056
Naringin	0.602574	5.57087	0.00259049
Pramipexole	0.598713	5.45654	0.00258616
Candesartan	0.729215	12.7892	0.00257589
Colistin	1.56821	167.731	0.00256991
Epidermal Growth Factor	1.01274	52.4065	0.00256321
Pentoxifylline	0.689447	27.2187	0.00255892
Dichloroacetate	0.876834	34.191	0.00255634
Ticlopidine	0.699871	8.48202	0.00255324
Ziprasidone	0.48713	3.40795	0.00254442
Tianeptine	0.438224	1.04241	0.0025231
Acetylcysteine	1.10193	217.487	0.00251453
Miconazole	0.844788	97.5645	0.00250151
Prasugrel	0.561776	17.2296	0.00249468
Ciclopirox	0.907079	52.006	0.00248761
Alprazolam	1.01699	106.632	0.00248673
Varenicline	0.39112	0.893517	0.00246876
Temozolomide	1.11853	53.7782	0.00245514
Tacrine	0.563192	4.46891	0.00245309
Astemizole	0.77825	20.1989	0.00244812
Trimethoprim	1.34801	100.066	0.00243079
Levocarnitine	0.699614	24.2521	0.00241729
Amikacin	0.990734	87.6279	0.00241701
Sumatriptan	0.695882	23.3265	0.00241298
Ranitidine	1.3148	239.911	0.00240881
Imipenem	1.2906	68.674	0.0023985
Carnitine	0.383526	47.209	0.00238938
Tigecycline	0.924839	57.2146	0.00237993
Isoniazid	1.48018	116.732	0.00236359
Sitagliptin	0.657915	9.60566	0.00236157
Molsidomine	0.481725	2.16382	0.00234831
Sucrose	0.790862	11.4344	0.00234149
Creatine	0.447233	22.3667	0.00233282
Bupivacaine	1.38932	65.3262	0.00232198
Ofloxacin	0.880309	113.225	0.00231683
Caspofungin	0.912227	20.3207	0.00229601
Methanol	2.1955	357.127	0.00227342
Silymarin	0.570013	46.3726	0.00226235
Sulfasalazine	0.662548	61.2077	0.0022514
Mexiletine	0.917375	4.56498	0.00222003
Telmisartan	0.747362	65.2197	0.00221155
Sulfamethoxazole	0.94157	50.6488	0.00220226
Propafenone	0.775676	13.9925	0.00218919
Butorphanol	0.647748	15.4056	0.00218667
Methylphenidate	0.813514	14.4831	0.00218211
Clomipramine	0.95547	30.4096	0.00218065
Vinorelbine	0.651223	8.66634	0.00215263
Tizanidine	0.663449	9.92839	0.0021477
Roxithromycin	0.555598	8.72914	0.00214715
Copper	0.927413	32.8414	0.00214628
Mitoxantrone	1.32548	255.204	0.00214437
Cetuximab	0.985328	44.9948	0.00214384
Trovafloxacin	0.812999	11.2856	0.00214305
Granisetron	0.536937	6.21016	0.00214134
Cerivastatin	0.686744	11.3088	0.00213636
Gliclazide	0.591377	9.32708	0.00213618
Edoxaban	0.387645	1.93865	0.00213508
Quinidine	1.82098	243.506	0.00208281
Collagen	1.55341	387.84	0.00208185
Lysozyme	0.813771	46.8646	0.00208066
Famotidine	0.808237	31.7884	0.00207924
Amprenavir	0.683269	4.93624	0.00205966
Armodafinil	0.413514	1.10659	0.00205065
Ketamine	2.43514	250.336	0.00204936
Zoledronic Acid	0.56242	1.27677	0.00204894
Spironolactone	0.706821	59.4598	0.0020436
Amoxicillin	1.05122	142.608	0.00204322
Ifenprodil	0.315701	-8.8568	0.00204306
Enrofloxacin	0.481982	21.9281	0.0020411
Etomidate	0.59704	10.1318	0.00204001
Lorazepam	0.72278	148.815	0.00203551
Cyanide	0.564221	137.206	0.00203331
Mifepristone	0.436808	65.6342	0.0020073
Acyclovir	0.486486	58.1357	0.00199245
Cytarabine	0.929472	32.0654	0.00199222
Fludarabine	0.817117	14.5289	0.00198449
Maraviroc	0.569112	27.1666	0.00197587
Nicorandil	0.67426	8.56148	0.00197085
Nebivolol	0.369112	0.860737	0.00195875
Vigabatrin	0.48417	1.93311	0.00195696
Darunavir	0.893179	12.0842	0.00192923
Atipamezole	0.386358	2.69778	0.00191951
Almotriptan	0.240154	0.731387	0.00191387
Cyclophosphamide	1.52227	237.244	0.00190395
Panobinostat	0.742728	10.6012	0.00190043
Lisinopril	0.520077	26.0762	0.00189533
Gallic Acid	0.543115	62.5658	0.00189486
Prothrombin	0.594981	50.0764	0.00189124
Taurine	1.05405	69.1781	0.00188351
Selegiline	0.407979	5.39439	0.00186999
Oxymorphone	0.287645	0.586987	0.00185944
Lactoferrin	0.615315	23.6876	0.00185736
Capecitabine	0.676577	49.0041	0.00185488
Nilotinib	0.582754	20.9973	0.00183639
Loratadine	0.631145	9.02718	0.00183545
Olmesartan	0.42278	4.34425	0.00183415
Moclobemide	0.53269	1.67788	0.00182412
Pregnenolone	0.280952	0.830962	0.00182173
Ranolazine	0.501416	3.12147	0.00182001
Tetracycline	1.37568	168.144	0.00181742
Verapamil	4.44994	1379.47	0.00181711
Etravirine	0.883269	35.6098	0.0018004
Sibutramine	0.307722	0.837443	0.00179891
Primaquine	0.355598	-10.1169	0.00179427
Metronidazole	1.14775	79.9027	0.00179285
Ribavirin	0.916088	312.223	0.0017851
Lobeline	0.301673	0.191662	0.00177143
Histidine	0.651351	10.045	0.00176815
Medroxyprogesterone	0.487645	12.855	0.00176209
Allopurinol	0.647876	7.48688	0.00175844
Amifostine	0.505277	3.06189	0.00175825
Etoricoxib	0.402059	2.3636	0.00175375
Artemether	0.620335	4.74199	0.00174308
Vorinostat	0.844015	54.2143	0.00174285
Vecuronium	0.974646	47.7028	0.00174233
Meropenem	0.98018	40.6908	0.00174117
Bevacizumab	0.633719	79.3847	0.00173488
Pyrazinamide	0.531274	39.572	0.00173005
Moxifloxacin	0.868082	40.3397	0.00172644
Amitriptyline	1.6323	125.411	0.00172614
Desloratadine	0.361519	2.75628	0.00172603
Eribulin	0.461004	2.68943	0.00172403
Kanamycin	0.547619	57.3481	0.00171313
Acamprosate	0.26834	0.749385	0.00171225
Lidocaine	2.41055	420.558	0.00170951
Letrozole	0.599614	127.39	0.0017089
Talinolol	0.348777	51.0377	0.00168967
Ethambutol	0.625611	62.1367	0.00168882
Amiloride	1.59974	155.33	0.00168457
Methimazole	0.427799	206.394	0.00168309
Ethosuximide	0.374517	3.76509	0.00167999
Selenium	0.469884	9.60312	0.00167917
Promethazine	0.761776	72.3261	0.00167729
Theanine	0.267053	0.603631	0.00167345
Flupenthixol	0.292921	1.24509	0.00166409
Sufentanil	0.615573	2.76768	0.00165311
Alfentanil	0.707207	57.1891	0.00165207
Tobramycin	0.689447	15.9378	0.00165198
Mannitol	0.506821	5.19522	0.00165095
Thiopental	0.935393	21.6386	0.00164735
Glimepiride	0.616731	6.83905	0.00164671
Prednisone	0.53166	27.5398	0.0016456
Methylprednisolone	0.672458	23.7532	0.0016451
Ergot Alkaloids	0.38121	10.7981	0.0016425
Glucose	1.96808	226.68	0.00164142
Apixaban	0.398456	9.79908	0.00163458
Arachidonate	1.38816	159.405	0.00163277
Fenofibrate	0.806049	33.8425	0.00163243
Folic Acid	0.387001	23.2968	0.00163068
Clotrimazole	0.430116	6.8125	0.00162142
Disopyramide	0.58314	20.6304	0.00161752
Thymol	0.69408	59.9525	0.00161216
Irbesartan	0.48906	46.2272	0.0016115
Zopiclone	0.426512	3.26835	0.00160653
Vitamin D	0.453282	13.7424	0.00159695
Trabectedin	0.330759	5.10853	0.00159625
Enalaprilat	0.433719	-0.589564	0.0015955
Trazodone	0.558687	14.6535	0.00159525
Cephalexin	0.573874	98.1503	0.00159069
Vandetanib	0.437838	3.66962	0.00158619
Magnesium Sulfate	0.456499	77.2377	0.00158115
Ezetimibe	0.656113	132.611	0.00157944
Paliperidone	0.30592	1.42549	0.00157054
Metoprolol	1.40579	58.9673	0.00156675
Formoterol	0.42175	27.4856	0.00154914
Rutin	0.606692	93.7756	0.00154852
Naltrexone	1.20193	2.65401	0.00154368
Temsirolimus	0.457786	16.5762	0.00154367
Nefopam	0.373488	1.4892	0.00153751
Codeine	0.81982	54.4366	0.00153121
Phenprocoumon	0.58121	-18.6459	0.00152837
Pantoprazole	0.59009	102.233	0.0015266
Roflumilast	0.392535	12.7603	0.00152486
Perazine	0.248906	0.0947008	0.00152205
Cannabinol	0.358044	-31.8177	0.00151953
Ferulate	0.392664	26.0439	0.00151666
Atovaquone	0.443115	9.89663	0.00151416
Tolvaptan	0.262934	0.335296	0.00150876
Cefepime	0.673488	13.1007	0.00150704
Ifosfamide	0.614157	52.2653	0.00150545
Creatinine	0.777606	127.621	0.00150516
Pyrimethamine	0.537838	-3.76333	0.0014978
Gatifloxacin	0.691892	10.5975	0.00148838
Arginine	0.795238	119.446	0.00148746
Budesonide	0.776834	238.278	0.00148411
Tamsulosin	0.407979	9.49876	0.00148405
Docosahexaenoate	0.301416	4.60965	0.00148117
Lenalidomide	0.404376	44.7765	0.0014809
Pitavastatin	0.472201	4.20645	0.0014783
Rna	0.988417	175.171	0.00147804
Ampicillin	0.996654	127.317	0.00146882
Enzalutamide	0.461776	69.7841	0.00146678
Tenofovir	0.716988	14.9638	0.00146367
Crizotinib	0.503604	35.4883	0.00145895
Ibrutinib	0.528057	150.735	0.00145372
Levosimendan	0.241313	1.23891	0.00145209
Phenobarbital	2.50656	140.006	0.00145158
Boceprevir	0.514414	10.334	0.001446
Raltegravir	0.850064	28.3236	0.00144157
Dofetilide	0.281081	5.70927	0.00144013
Tartrate	0.253539	2.42825	0.00142864
Daptomycin	0.818404	15.9808	0.00141938
Glutamine	0.520978	15.6198	0.00141607
Norfloxacin	0.557529	98.7726	0.00141554
Cortisone	0.783784	14.3923	0.00140825
Nitroglycerin	1.11351	118.291	0.00140691
Citric Acid	0.512741	19.9174	0.00140011
Pyrantel	0.429987	111.775	0.00139752
Mycophenolate Mofetil	0.570656	22.8274	0.00139726
Tolbutamide	1.21313	210.203	0.00139512
Serine	0.450837	18.9742	0.00138943
Lactate	0.839768	82.5844	0.0013854
Baclofen	1.28301	40.4274	0.00138286
Fusidate	0.426641	7.96924	0.00137923
Rufinamide	0.304762	0.308183	0.00137751
Ebastine	0.275547	1.88047	0.0013619
Domperidone	0.518018	-11.632	0.00135863
Brain-Derived Neurotrophic Factor	0.24157	0.311704	0.00135715
Choline	0.645689	20.8895	0.00134362
Lead Acetate	0.337838	4.64696	0.00133333
Alendronate	0.424196	168.407	0.00133177
Lamivudine	0.638996	146.074	0.00132207
Ivacaftor	0.456757	14.6202	0.00131812
Zofenopril	0.256242	0.429142	0.00131102
Noscapine	0.237452	55.3941	0.00130942
Desflurane	0.47619	3.76649	0.00130926
Cannabidiol	0.401158	15.754	0.00130568
Novobiocin	0.618147	108.21	0.00130301
Trifluoperazine	0.64556	13.5633	0.00130259
Orlistat	0.431274	5.08277	0.00129979
Dexketoprofen	0.27426	0.175783	0.00129928
Fosinopril	0.40888	6.40727	0.00129694
Fluoride Ion	0.612227	108.503	0.00129566
Quinacrine	0.691892	30.3644	0.00129383
Captopril	1.40309	145.008	0.00129307
Sugammadex	0.327542	2.62042	0.00128906
Sparfloxacin	0.572973	8.60031	0.0012804
Carisoprodol	0.296139	0.518681	0.00127757
Tirilazad	0.244788	0.509868	0.00127332
Toremifene	0.328571	3.85374	0.00126994
Albendazole	0.55045	182.867	0.00126731
Trilostane	0.248134	1.9353	0.00126206
Bezafibrate	0.408366	3.58326	0.00124996
Cefotaxime	0.543115	9.59136	0.00124989
Hesperidin	0.380952	2.0812	0.00123852
Argatroban	0.353153	86.148	0.00123546
Methoxsalen	0.189447	0.49831	0.00123482
Abiraterone	0.427027	11.1625	0.00123177
Acetic Acid	0.876062	69.5506	0.00122946
Triamcinolone	0.404118	20.3556	0.00122457
Salicylic Acid	1.34736	158.607	0.00121994
Colesevelam	0.350837	1.04457	0.00121365
Pazopanib	0.468468	3.79233	0.00121209
Loperamide	0.566538	13.4697	0.00121184
Carfilzomib	0.40991	18.9484	0.0012117
Felodipine	0.429601	3.15218	0.00120505
Thioridazine	0.742471	46.178	0.00120365
Tazobactam	0.878636	11.0348	0.00120107
Dantrolene	0.510425	4.42426	0.00120077
Micafungin	0.349292	0.639749	0.00119488
Dapsone	0.65045	-16.9141	0.00119448
Salinomycin	0.262291	47.5461	0.00119397
Neomycin	0.392535	1.87527	0.00118723
Lindane	0.195882	11.0044	0.00118396
Floxacillin	0.341699	3.94601	0.00118382
Acarbose	0.304633	21.0851	0.00118364
Zuclopenthixol	0.221236	1.19205	0.00117547
Benzoate	0.650708	70.146	0.0011745
Heroin	0.584427	16.1958	0.00117239
Niacinamide	0.37722	107.786	0.00117219
Rilpivirine	0.297941	1.47837	0.00117027
Plasmin	0.566023	208.109	0.00116848
Pinacidil	0.545689	7.455	0.00116801
Corticotropin-Releasing Hormone	0.253925	7.34256	0.00115539
Butyrate	0.525097	76.5335	0.00115221
Saxagliptin	0.206306	0.31822	0.00115117
Methionine	0.333719	37.16	0.00115082
Diosmin	0.240798	0.315347	0.0011507
Mivacurium	0.501931	4.08488	0.00114693
Ceftazidime	0.641699	44.6084	0.00114652
Tranylcypromine	0.527413	22.9492	0.00114518
Etodolac	0.268211	3.30388	0.00114497
Xenon	0.264865	0.232334	0.00114458
Nitrous Oxide	0.520592	-36.0312	0.00113712
Rapacuronium	0.2	0.780455	0.00113455
Exemestane	0.290734	5.75434	0.00113179
Zotepine	0.185199	0.328421	0.00113168
Axitinib	0.279408	0.937056	0.00112482
Rabeprazole	0.423938	11.5293	0.00112243
Esmolol	0.282497	1.99558	0.00112119
Flutamide	0.331532	34.2722	0.0011203
Bedaquiline	0.300772	11.874	0.00111734
Glycopyrronium	0.429086	13.0898	0.00111226
Cetirizine	0.329086	1.67143	0.00111135
Riboflavin	0.524324	-11.7576	0.00111063
Soybean Oil	0.291248	3.99599	0.00110977
Oleate	0.52574	22.4722	0.00110902
Belinostat	0.339511	1.30032	0.00110887
Glycyrrhizic Acid	0.339382	5.37705	0.00110593
Sodium Fluoride	0.306435	70.1808	0.00110525
Adefovir	0.404762	21.6725	0.00110484
Clindamycin	0.548263	34.0333	0.00110357
Nateglinide	0.276963	2.84675	0.00110252
Collagen Type I	0.42381	39.7923	0.00109754
Penicillin G	0.920463	254.676	0.00109476
Canagliflozin	0.247876	5.56619	0.0010938
Marbofloxacin	0.144144	0.108019	0.0010922
Ruxolitinib	0.36538	11.0183	0.00108931
Sulfisoxazole	0.210425	11.2657	0.00108425
Thiotepa	0.402059	5.6825	0.00107877
Bisoprolol	0.257915	4.3611	0.00107673
Vortioxetine	0.207722	1.37524	0.00107612
Ketanserin	1.05045	43.4855	0.00107589
Streptomycin	0.493694	20.4206	0.00106686
Ertapenem	0.459459	4.04096	0.00106663
Raloxifene	0.294852	1.53766	0.00106517
Mirabegron	0.281725	4.89796	0.00106247
Ibutilide	0.203732	0.240015	0.00106235
Abacavir	0.308237	8.49757	0.00105792
Olaparib	0.497555	42.8103	0.00105019
Desipramine	1.52329	225.711	0.00104876
Abciximab	0.325483	10.5871	0.00104782
Pancreatin	0.461133	65.7892	0.00104201
Dronedarone	0.391892	2.13526	0.00103755
Eugenol	0.574131	89.7428	0.00103346
Epigallocatechin Gallate	0.46242	6.35626	0.00102916
Ruthenium	0.183269	1.36784	0.00102603
Mosapride	0.189318	0.0416635	0.00102423
Permethrin	0.266667	4.84604	0.00102211
Ramipril	0.484041	7.05063	0.00102134
Ambroxol	0.472329	17.2228	0.00101512
Delavirdine	0.373616	-4.22177	0.00101425
Ambrisentan	0.258816	8.57561	0.00101343
Orphenadrine	0.277477	0.473021	0.00100958
Etanercept	0.162162	34.8696	0.00100792
Teniposide	0.222008	3.41866	0.00100673
Levobupivacaine	0.204762	0.340519	0.00100477
Mesylate	0.390991	4.14998	0.0010042
Pyruvate	0.505663	52.0111	0.00100347
Clonazepam	0.703475	44.8344	0.00100259
Propentofylline	0.160232	0.0196703	0.00100174
Artesunate	0.518919	28.5821	0.00100071
Tolterodine	0.220592	0.628319	0.000993586
Levodopa	0.713514	-23.7841	0.000993445
Melphalan	0.628958	-79.0355	0.000992764
Venetoclax	0.3426	57.4508	0.000992268
Metyrapone	0.319305	-0.261197	0.000987502
Perindopril	0.245817	3.50248	0.000987073
Lumefantrine	0.403861	0.497331	0.000987053
Fosfomycin	0.59305	11.4103	0.000985506
Flurbiprofen	0.375161	-6.93328	0.00098271
Praziquantel	0.274131	-31.0669	0.000974028
Polymyxin B	0.987259	147.183	0.000969849
Niclosamide	0.443115	11.9695	0.000964831
Lecithin	0.43758	16.1449	0.000964282
Linagliptin	0.267954	8.74535	0.000960896
Fosaprepitant	0.112999	0.0169583	0.000958756
Coumarin	0.487259	7.3544	0.000957141
Carnosine	0.220206	2.34156	0.000956347
Netupitant	0.169241	3.16198	0.000953122
Bisabolol	0.267053	0.162707	0.000951698
Atenolol	0.979408	57.9182	0.000951168
Methamphetamine	1.52111	67.0954	0.000950338
Rituximab	0.558687	299.214	0.000936577
Pamidronate	0.192021	82.8338	0.000936056
Laurate	0.285843	0.0479437	0.000931482
Chromium	0.262291	7.49993	0.00092691
Dactinomycin	0.329086	-6.64895	0.000925513
Propionate	0.416988	22.8534	0.000924427
Deferasirox	0.156242	0.437718	0.000923397
Buprenorphine	1.1825	64.1964	0.000921855
Ponatinib	0.341184	2.90603	0.000921599
Aspartame	0.212999	2.08715	0.000919066
Dicyclomine	0.0867439	0.0545962	0.000918491
Romidepsin	0.298713	57.803	0.000918337
Mercaptopurine	0.33668	112.277	0.000912245
Oxacillin	0.645946	76.8145	0.000911946
Fluorouracil	0.186615	43.0733	0.000900013
Sulfadiazine	0.321107	8.39041	0.000899664
Inulin	0.279022	5.86948	0.000896689
Rilmenidine	0.181982	0.421348	0.000896529
Fosamprenavir	0.349035	0.874274	0.000894888
Danazol	0.1713	-0.334736	0.000890847
Vitamin A	0.392664	-104.704	0.000888982
Levocabastine	0.123037	1.96475	0.000885551
Androstenedione	0.161905	1.43335	0.0008853
Bosutinib	0.193951	0.361493	0.000882907
Terazosin	0.234234	5.75711	0.000882777
Insulin-Like Growth Factor 2	0.504505	53.7822	0.000882012
Clofazimine	0.326384	26.3461	0.000878721
Exenatide	0.270528	1.25758	0.00087829
Ivabradine	0.209266	1.07296	0.000874255
Pentylenetetrazole	0.570013	20.6108	0.000869798
Doripenem	0.242986	0.771624	0.000869687
Phenacetin	0.418404	3.17394	0.000867885
Quinate	0.277349	1.61514	0.000867453
Silver Nitrate	0.487645	93.2892	0.000863593
Palmitate	0.387001	6.20154	0.000863082
Saccharomyces Cerevisiae	0.212999	1.71433	0.000862186
Farnesol	0.503089	31.023	0.000860601
Promazine	0.257529	0.451176	0.000860106
Deoxycholate	0.311068	84.2529	0.00085997
Chlorhexidine	0.503604	137.326	0.000853814
Mitomycin	0.781081	114.534	0.000850933
Sertindole	0.152124	0.0642984	0.000847302
Dolutegravir	0.37619	6.4378	0.000844116
Mepivacaine	0.166409	0.855258	0.00084132
Doxazosin	0.318533	10.6716	0.000841018
Citrulline	0.195753	0.629031	0.000841002
Milrinone	0.355212	-12.2937	0.000840826
Vemurafenib	0.251995	1.46423	0.000840803
Arsenic Trioxide	0.294595	2.88181	0.000838016
Zafirlukast	0.349807	2.33703	0.000836696
Clobazam	0.324196	5.10038	0.000836227
Cholecalciferol	0.120335	0.0636385	0.000834943
Probucol	0.446976	114.552	0.000831059
Leucine	0.48713	-78.1652	0.000823853
Cabergoline	0.329086	2.39501	0.000821793
Indapamide	0.418533	4.77522	0.00082168
Myristate	0.293179	-38.9543	0.000819767
Benztropine	0.150579	0.185747	0.000817983
Helium	0.0792793	1.0252	0.000815801
Fructose	0.558945	26.7924	0.000810762
Pefloxacin	0.305663	0.331217	0.000809427
Thiamine	0.572587	78.0373	0.000809367
Levothyroxine	0.728057	88.1734	0.000806704
Stearate	0.15251	26.3924	0.000802318
Mitotane	0.182754	1.9425	0.000802107
Fingolimod	0.208366	2.22889	0.000801161
Tetracaine	0.285714	-10.3795	0.000800826
Nandrolone	0.194595	0.69957	0.000798673
Piperacillin	0.681982	-22.7211	0.000796158
Vitamin B12	0.122651	0.0283945	0.00079561
Guanfacine	0.158044	0.0200575	0.000792644
Idarubicin	0.242857	3.00527	0.000792298
Tolazamide	0.133848	0.55155	0.000789256
Tolmetin	0.0979408	0.0217397	0.000788102
Ammonia	0.393179	68.7353	0.000782695
Cholestyramine Resin	0.380309	-55.9165	0.000780677
Fluorometholone	0.466667	0.464985	0.000779731
Linolenate	0.135006	0.14078	0.000776383
Hyaluronate	0.273874	3.74982	0.000771877
Parecoxib	0.193694	123.494	0.000770176
Trandolapril	0.302445	17.1118	0.000769812
Quinapril	0.359974	3.649	0.000769442
Zileuton	0.182239	0.528305	0.000768423
Sevelamer	0.243372	3.22985	0.000766644
Cisatracurium	0.335907	0.324034	0.000766494
Moxidectin	0.119434	0.0785771	0.000765169
Idelalisib	0.242728	49.4748	0.00076484
Metoclopramide	0.915701	29.0867	0.000761584
Ursodeoxycholate	0.185328	2.86491	0.00076008
Clavulanate	0.58417	36.7734	0.000759015
Dicumarol	0.144659	10.3611	0.000758371
Ursolate	0.266924	3.06763	0.00075817
Nafcillin	0.179022	-0.754081	0.000753101
Procyclidine	0.104505	0.906363	0.000750898
Naloxegol	0.130631	0.0407316	0.000749103
Salmeterol	0.373102	9.94272	0.000747197
Collagenase	0.219048	0.97451	0.000743868
Chloramphenicol	0.655856	18.8891	0.000743238
Hydroxyurea	0.544015	119.684	0.000741162
Flunarizine	0.281982	0.117476	0.000740621
Flucytosine	0.21184	-32.5105	0.000738623
Hemin	0.338739	3.9279	0.000736906
Hypochlorite	0.454054	153.69	0.000735492
Risedronate	0.201802	0	0.00073522
Azathioprine	0.280051	56.0557	0.000734882
Fluorescein	0.308494	3.5339	0.000734863
Gamma-Aminobutyrate	0.868983	37.9277	0.000727699
Doravirine	0.199743	3.85155	0.000726419
Urea	0.481338	-37.2031	0.00072523
Isotretinoin	0.266023	7.44419	0.000723319
Lycopene	0.203089	0.69859	0.000722216
Lactulose	0.14556	0.889671	0.000721426
Fluspirilene	0.120721	0.0164311	0.000721267
Albumin Human, Usp	0.144659	-1.66626	0.000715482
Uridine	0.543115	24.485	0.000714809
Mycophenolic Acid	0.307207	29.5259	0.000713851
Sofosbuvir	0.31879	25.7787	0.000712206
Mercury	0.367954	40.0794	0.000712135
Vinpocetine	0.209138	66.5133	0.000711816
Vildagliptin	0.17619	1.43394	0.000710997
Busulfan	0.280309	22.0313	0.00071018
Tocilizumab	0.128185	0.066209	0.000708628
Istradefylline	0.180309	1.44952	0.000705208
Auranofin	0.251094	6.08023	0.000704281
Formic Acid	0.21879	8.01697	0.000703375
Cinacalcet	0.238867	79.0603	0.000702404
Febuxostat	0.165508	0.423922	0.000699989
Trametinib	0.256242	2.13552	0.000699021
Escherichia Coli	0.64453	213.239	0.000698607
Suvorexant	0.114028	0.1078	0.000695863
Gemifloxacin	0.273359	1.33205	0.000694525
Selenomethionine	0.220721	0.509039	0.000693072
Teicoplanin	0.451223	16.0749	0.000688967
Dabrafenib	0.241184	2.11978	0.00068844
Procainamide	0.477992	9.34938	0.000687743
Chlorambucil	0.307979	16.3581	0.0006853
Bendamustine	0.399485	9.90847	0.000682653
Grepafloxacin	0.150064	0.374187	0.00068123
Celiprolol	0.205792	0.473003	0.000680859
Emetine	0.202574	0.486706	0.000680785
Fluticasone	0.393951	8.02713	0.000680346
Sodium Bicarbonate	0.377864	45.4633	0.000676258
Tapentadol	0.176577	0.253353	0.000675609
Vismodegib	0.214672	3.1832	0.000675339
Bile Salts	0.189961	-6.37969	0.000674413
Cefixime	0.304633	16.7447	0.000672208
Apremilast	0.0824968	0.105672	0.000672034
Ethinyl Estradiol	0.46435	41.6742	0.000671674
Mecamylamine	0.69601	10.3487	0.00067117
Thiostrepton	0.173488	3.64473	0.000671157
Formaldehyde	0.152638	66.3166	0.000669219
Didanosine	0.486486	109.28	0.000666013
Niacin	0.357272	9.51234	0.000661214
Imidapril	0.322394	1.5111	0.000660474
Acetate	0.409653	-3.27757	0.000660063
Nystatin	0.290476	6.71343	0.000659943
Lomefloxacin	0.235264	1.09699	0.000657875
Glycyrrhetinic Acid	0.202059	2.11696	0.000656217
Ospemifene	0.113127	0.0168181	0.000655416
Econazole	0.179665	1.29476	0.000651385
Midostaurin	0.179537	0.658635	0.000651113
Ammonium Chloride	0.207336	80.3276	0.000649794
Eicosapentaenoate	0.131918	0.121706	0.000645284
Levocetirizine	0.139125	0.133685	0.000644299
Ziconotide	0.0697555	0	0.000643751
Brivaracetam	0.0751609	0.0158633	0.000642207
Flupirtine	0.127542	2.54773	0.000641873
Cyamemazine	0.0800515	0.0526383	0.000640292
Vitamin K	0.30592	5.86738	0.000639809
Flufenamic Acid	0.109395	0.216656	0.000637575
Nilvadipine	0.0810811	0	0.000636151
Iloprost	0.263063	-9.18981	0.000633824
Riociguat	0.166924	1.16879	0.00063329
Empagliflozin	0.194337	1.07263	0.000632345
Methylnaltrexone	0.153153	1.96228	0.000629818
Chitosan	0.423295	112.743	0.000625702
Brodimoprim	0.169112	1.09596	0.000623318
Pentamidine	0.306821	12.3829	0.000623245
Xylitol	0.163578	2.71053	0.000622281
Fulvestrant	0.381338	12.8021	0.000618276
Perampanel	0.144402	2.17413	0.000613943
Fostamatinib	0.159459	0.387807	0.000613937
Vitamin K3	0.317761	0.856974	0.000612304
Josamycin	0.143115	0.168173	0.000610999
Paromomycin	0.280438	2.04938	0.000609084
Siponimod	0.0851995	0.063062	0.000608605
Macitentan	0.135521	5.80361	0.000607357
Levomilnacipran	0.0864865	0.073342	0.000606507
Eplerenone	0.270142	3.06982	0.000605539
Tranexamic Acid	0.159459	2.63376	0.000605143
Romifidine	0.104376	0	0.000602429
Oritavancin	0.198069	0.129211	0.00060232
Articaine	0.0786358	0	0.000600825
Rivastigmine	0.109138	0.0498204	0.00059478
Lacidipine	0.132819	0.0622001	0.000594076
Arbutamine	0.0938224	0.00523261	0.000590978
Sanguinarine	0.0960103	0.270004	0.000588775
Miltefosine	0.2861	3.76273	0.000588606
Mesna	0.0954955	-8.90459	0.000588503
Regorafenib	0.247233	2.89743	0.00058709
Fleroxacin	0.113127	-4.70299	0.000586142
Entrectinib	0.100772	0.129543	0.000586101
Proline	0.30592	7.77588	0.000584655
Lurasidone	0.114929	0.710466	0.000583342
Stanozolol	0.137066	0.210458	0.000583121
Benserazide	0.18121	0.135158	0.000578916
Cobimetinib	0.14749	0.50325	0.000577814
Thrombin	0.899614	233.59	0.000577057
Dolasetron	0.0741313	0.0538701	0.00057567
Butylscopolamine	0.041184	0	0.00057449
Butamben	0.041184	0	0.00057449
Vitamin B6	0.119949	37.9435	0.000574433
Lubiprostone	0.0972973	0.259834	0.000572364
Proguanil	0.220849	3.22691	0.000569504
Tropicamide	0.10991	0.0341328	0.000569182
P-Aminohippurate	0.352124	23.8839	0.000566074
Pholcodine	0.0405405	0	0.00056362
Triptorelin	0.103089	0.141072	0.000561972
Tenoxicam	0.141699	0.188061	0.000558721
Cladribine	0.209266	0.524596	0.000557671
Oxolamine	0.0823681	0	0.000557553
Benphothiamine	0.120721	0.06495	0.000556532
Palonosetron	0.102059	4.10834	0.000555523
Ganciclovir	0.360875	0.134751	0.000552368
Fibrinogen	0.205148	19.0401	0.000550711
Debrisoquin	0.273359	4.39094	0.000549061
Quinupristin	0.19009	1.38159	0.00054899
Dalfopristin	0.177349	0.0200289	0.00054808
Sucralfate	0.516602	-49.1528	0.000547809
Maropitant	0.104247	0.00400077	0.000545568
Eptifibatide	0.165894	1.27257	0.000544905
Peppermint Oil	0.18906	7.96615	0.000544159
Vanadium	0.126126	0.610329	0.000542964
Icatibant	0.140798	0.0582085	0.000542283
Tegaserod	0.110167	0.0704207	0.000540894
Fludrocortisone	0.111712	6.72932	0.000539658
Enoxacin	0.448906	20.1874	0.000539174
Fondaparinux	0.249421	94.6817	0.000537332
Vilazodone	0.0938224	0.0199777	0.00053705
Prochlorperazine	0.14749	2.82779	0.000536586
Benznidazole	0.110425	0.310457	0.000536553
Interferon Type Ii	0.198327	3.33544	0.000536289
Liraglutide	0.212741	78.0607	0.000536215
Deferoxamine	0.141441	34.4497	0.000533208
Afatinib	0.217632	2.00864	0.000532594
Daclatasvir	0.144402	0.64541	0.000531959
Bismuth	0.211712	-2.65235	0.000530996
Clofarabine	0.173488	0.878987	0.000528772
Prucalopride	0.192921	0.209675	0.000528464
Lacosamide	0.19897	2.69534	0.000528314
Leucovorin	0.185071	-45.6746	0.000527636
Rennet	0.0415701	0	0.000526584
Chymosin	0.0415701	0	0.000526584
Aztreonam	0.500257	6.85435	0.000525161
Perhexiline	0.229858	0.74469	0.000524839
Minoxidil	0.342857	-29.9722	0.000524666
Cobicistat	0.227671	1.47944	0.000523655
Polysorbate 20	0.195109	0.589045	0.000521629
Biperiden	0.149163	34.103	0.000520955
Lithium Carbonate	0.225869	-1.43279	0.000520778
Spectinomycin	0.143243	0.314093	0.000520397
Estramustine	0.240927	0.712144	0.000519986
Altrenogest	0.238224	2.85716	0.000519972
Bromperidol	0.102317	0.0247608	0.000518574
Infliximab	0.254698	85.9305	0.000515872
Sulbactam	0.533848	4.00412	0.000515635
Evans Blue	0.110167	0.313683	0.000512972
Hydroxypropylcellulose	0.075547	0	0.00051293
Niflumic Acid	0.293822	23.2489	0.000511029
Dalteparin	0.123037	2.40496	0.000511007
Nalidixate	0.122651	-2.0729	0.000510572
Phosphatidylserine	0.27529	4.32312	0.000510285
Sulfur	0.0693694	61.3813	0.000509972
Cefazolin	0.404762	11.9134	0.000508725
Dapagliflozin	0.162162	0.904101	0.000508643
Moricizine	0.0975547	0.0829656	0.000508336
Eliglustat	0.0966538	0.0752255	0.000508004
Xylazine	0.629987	11.6856	0.000506871
Formate	0.169498	0.41876	0.000505788
Selenite	0.326898	-3.34699	0.000505646
Entacapone	0.172201	0.851627	0.000504766
Pertussis Vaccine	0.204118	0.696906	0.000503132
Escin	0.101158	0.25858	0.00050294
Trihexyphenidyl	0.100644	0.198325	0.000502816
Latanoprost	0.366538	15.6203	0.000502226
Policosanol	0.106435	0.0288342	0.000502145
Dexrazoxane	0.152252	71.5628	0.000500941
Propylene Glycol	0.0938224	0.144307	0.000500819
Ergotamine	0.204118	1.52686	0.000500544
Ornidazole	0.0724582	0	0.000499744
Saccharin	0.242085	21.9421	0.000499619
Cabozantinib	0.160618	0.446561	0.000498971
Bexarotene	0.188803	0.207388	0.000496726
Nedocromil	0.128571	0.907628	0.000496233
Glutethimide	0.041184	0.203144	0.000495377
Betamethasone	0.262806	86.9679	0.000492139
Hydrocortisone	0.953797	179.18	0.000490272
Nintedanib	0.133719	1.39706	0.000490059
Loxoprofen	0.178507	4.2947	0.000489271
Cifenline	0.144659	0.124768	0.000488921
Vardenafil	0.216216	1.73239	0.00048891
Pimobendan	0.100901	0.205189	0.000488441
Neratinib	0.255084	1.70734	0.000488228
Triclosan	0.240026	100.616	0.000485832
Solifenacin	0.0831403	0	0.000485172
Botulinum Toxin Type A	0.122394	-11.3572	0.000484929
Ribociclib	0.154955	11.2242	0.000484643
Decitabine	0.268983	1.58775	0.000483635
Synephrine	0.118919	0.015172	0.000482524
Stevioside	0.130888	0.438015	0.0004816
Bumetanide	0.362291	8.1337	0.000481357
Loxapine	0.0746461	0.0246651	0.000481082
Enoxaparin	0.356371	111.478	0.000480945
Edaravone	0.160875	0.268709	0.00048042
Osimertinib	0.117246	0.734775	0.000477286
Tiaprofenate	0.103089	-0.636332	0.000477127
Pomalidomide	0.127413	0.529229	0.000475032
Cloxacillin	0.149936	4.99216	0.000473718
Elvitegravir	0.286229	6.43615	0.0004703
Pyrvinium	0.0925354	0.123903	0.000469677
Sodium Stibogluconate	0.0831403	0.760166	0.000467483
Sorbitol	0.255212	-41.2655	0.000467332
Valine	0.0956242	0.0105593	0.000464032
Brimonidine	0.19305	0.994005	0.000458342
Malate	0.196525	16.9889	0.00045828
Trospium	0.101158	0.0701118	0.00045714
Oxybate	0.0458172	0	0.000456535
Leflunomide	0.145431	0.678634	0.000456365
Tafenoquine	0.0915058	0.00332686	0.000455064
Nitrogen	0.133462	0.375753	0.00045458
Tofacitinib	0.0967825	0.189087	0.000454092
Ivosidenib	0.0947233	0.101419	0.000452989
Nitrofurantoin	0.174646	80.7067	0.000452144
Isethionic Acid	0.0370656	0	0.000450624
Gallium	0.143115	1.2875	0.000449773
Palbociclib	0.26538	3.38595	0.000449403
Hyaluronidase	0.307079	4.66164	0.000446573
Rizatriptan	0.0765766	0	0.00044582
Cicletanine	0.203346	1.00146	0.000444869
Sodium	1.09678	62.4293	0.000444805
Aniracetam	0.112484	0.168375	0.000444157
Magnesium Hydroxide	0.542986	67.1626	0.000443729
Tocopherol	0.120592	53.8482	0.000442681
Levonorgestrel	0.229987	8.87838	0.000440636
Fomepizole	0.0353925	0	0.000440589
Butalbital	0.0472329	0	0.000440138
Parthenolide	0.263063	6.21503	0.00043591
Chlorzoxazone	0.172329	0.597753	0.000435087
Atosiban	0.123037	0.114408	0.000434006
Carbon Monoxide	0.0724582	0.189177	0.000432705
Hydroxychloroquine	0.124453	10.5996	0.000431651
Nizatidine	0.219949	-39.9739	0.000431418
Phosphatidylinositols	0.148649	1.90317	0.000430581
Apalutamide	0.101931	0.115955	0.000430553
Rifaximin	0.0782497	0	0.000426088
Etifoxine	0.123552	0.213995	0.000425117
Anidulafungin	0.178636	0.0927144	0.000424479
Imidocarb	0.106178	0.662999	0.000424253
Halofantrine	0.10695	0.078807	0.000423743
Tadalafil	0.333977	102.128	0.000423127
Elagolix	0.0984556	19.33	0.000420969
Tolcapone	0.096139	0.0951115	0.000418856
Ipriflavone	0.169627	1.37783	0.000417459
Demecarium	0.0384813	0	0.000415841
Flibanserin	0.046332	0	0.000414893
Tromethamine	0.0954955	0.142483	0.000414447
Tegafur	0.113642	73.7132	0.000414242
Dezocine	0.116731	0.110838	0.00041167
Zalcitabine	0.263835	2.30099	0.00041154
Emtricitabine	0.102445	0.361147	0.00041006
Bacitracin	0.209395	19.2813	0.000409826
Cyclodextrins	0.263707	6.10299	0.00040975
Epoprostenol	0.0705277	0.0189614	0.000408936
Pyridostigmine	0.323552	0.717119	0.000408832
S-Adenosylmethionine	0.10695	0.496162	0.000407435
Selexipag	0.112741	0.0489136	0.000405975
Propolis	0.186486	2.93335	0.000405705
Stavudine	0.162162	0.214535	0.000405326
Oxygen	0.490991	-38.0174	0.00040413
Gramicidin	0.072973	0.966695	0.000403962
Aluminum Oxide	0.225354	17.3064	0.000403811
Furosemide	1.61236	140.425	0.000402755
Desvenlafaxine	0.101931	0.156941	0.000399655
Canthaxanthin	0.0481338	0.0530074	0.000399067
Kinetin	0.0927928	7.09781	0.000398617
Azacitidine	0.14556	0.39919	0.000398587
Tannic Acid	0.115315	3.86473	0.000397776
Vindesine	0.209009	-9.08325	0.0003921
Sodium Succinate	0.0669241	0.0323237	0.000391221
Griseofulvin	0.161776	-1.61174	0.000391183
Zaleplon	0.102445	0.0710517	0.000389231
Cefpirome	0.22677	-5.09097	0.000388255
Sulindac	0.456499	42.1406	0.000387917
Meglumine Antimoniate	0.0969112	0.124828	0.000387899
Cefoperazone	0.284299	2.64951	0.000386526
Letermovir	0.106564	0.232561	0.000384182
Buserelin	0.147233	70.2119	0.00037919
Linoleate	0.227027	1.00005	0.000378172
Amisulpride	0.187387	0.998883	0.000378137
Acitretin	0.102831	0.0598028	0.000375296
Natamycin	0.148777	9.74682	0.000374992
Titanium	0.134749	0.303368	0.000374848
Remoxipride	0.141699	0.151415	0.000374776
Imidacloprid	0.102059	1.26742	0.00037444
Fesoterodine	0.0931789	0.0201762	0.000373242
Dicloxacillin	0.160875	16.5932	0.000372832
Selinexor	0.0891892	0.323517	0.000369396
Nisoldipine	0.224324	3.90552	0.000367954
Aminoglutethimide	0.0440154	-0.0125973	0.000366667
Thiocyanate	0.0868726	2.23501	0.000365476
Mupirocin	0.358559	69.3225	0.000363784
Tibolone	0.0796654	0.0409744	0.000362051
Soy Protein Isolate	0.0731017	1.17578	0.000361451
Alpha 1-Antitrypsin	0.0954955	-0.138271	0.000361231
Ciprofibrate	0.159974	0.779551	0.000360962
Camphor	0.0684685	0.526956	0.00035908
Clofibrate	0.21287	41.9341	0.000358131
Asparaginase	0.0876448	0.0180752	0.000358102
Interleukin-12	0.0767053	0	0.000356882
Methsuximide	0.0801802	0	0.000356398
Phenylephrine	2.36178	437.635	0.000354701
Alitretinoin	0.0741313	0	0.000353141
Aluminum Acetate	0.0864865	0.0904482	0.000353028
Fluindione	0.104376	0.198441	0.000351933
Pseudoephedrine	0.189575	1.30583	0.00035183
Ferric Pyrophosphate	0.0769627	0.0954485	0.000351262
Betahistine	0.0707851	0.0620172	0.000349196
Etretinate	0.0877735	82.7574	0.00034781
Isosorbide	0.240026	84.6685	0.000347677
Proparacaine	0.0590734	0.0202747	0.000347576
Cabazitaxel	0.132304	0.893462	0.000346432
Allyl Sulfide	0.0813385	0.0385337	0.000343047
Pemirolast	0.0833977	0	0.000341999
Parathyroid Hormone	0.463063	157.504	0.000341696
Lorcaserin	0.0396396	0	0.000341685
Rolapitant	0.0763192	0.175281	0.000341626
Methicillin	0.175161	23.6161	0.000341073
Nitazoxanide	0.0628057	0	0.000340919
Pasireotide	0.0312741	0	0.000340872
Captodiamine	0.0669241	0.104648	0.000340649
Thyme Oil	0.103218	0.057109	0.000340156
Lypressin	0.0396396	0	0.000338057
Interleukin-4	0.135006	0.4627	0.000337885
Pirfenidone	0.0822394	0.540561	0.000336134
Protamines	0.323295	7.23559	0.000332909
Calcium Carbonate	0.170399	0.761913	0.000332507
Basiliximab	0.158301	84.1764	0.000330057
Rifamycins	0.0705277	0.104353	0.000329418
Glucosamine	0.148777	73.2804	0.000327823
Benzbromarone	0.0512227	0	0.000327716
Abt-925	0.0888031	0.22058	0.000326426
Alfaxalone	0.0839125	0.0281403	0.000325554
Disulfiram	0.536293	-13.7755	0.000322988
Phenylbutyrate	0.166409	2.93328	0.000322926
Budipine	0.0353925	0	0.000321584
Naldemedine	0.0509653	0	0.000321147
Octanoic Acid	0.119949	0.680738	0.000320739
Simethicone	0.0740026	70.9367	0.000320465
Magnesium Chloride	0.0688546	0.134483	0.000318281
Misoprostol	0.323552	0.818564	0.000315387
Cangrelor	0.143758	0.342979	0.000314876
Cantharidin	0.0415701	0	0.000313327
Rucaparib	0.165508	0.071737	0.000313218
Mefenamate	0.240927	6.31551	0.000313081
Ipilimumab	0.166795	23.6712	0.000313062
Etofibrate	0.0767053	0.329621	0.000312499
Iloperidone	0.0750322	0.0190425	0.000312014
Lesinurad	0.0694981	0.0190693	0.000311736
Sulfamethazine	0.128571	1.19853	0.000311247
Ferrous Sulfate	0.236551	81.5745	0.000311239
Heparin	1.33282	603.243	0.000309726
Thimerosal	0.052381	0	0.000308821
Metergoline	0.238353	1.32583	0.00030791
Beta-Pinene	0.0384813	0	0.000307004
Sacubitril	0.0833977	0.13403	0.000306288
Pramlintide	0.0823681	0.0339535	0.000305559
Eluxadoline	0.0576577	0.0772699	0.000304617
Nifurtimox	0.078121	0.16766	0.00030415
Menatetrenone	0.0405405	0	0.000304019
Betaxolol	0.0938224	0	0.000300105
Trimeprazine	0.122523	0.0593517	0.000299044
Simeprevir	0.046332	0	0.000298592
Iron Polysaccharide	0.0595882	0.055333	0.000298476
Idebenone	0.0981982	1.62354	0.000297634
Bicalutamide	0.19704	1.51671	0.000297237
Streptozocin	0.211197	-47.733	0.000296872
Ethacrynate	0.319176	8.45886	0.000296856
Eltrombopag	0.137452	0.271157	0.000295696
Enterococcus Faecalis	0.122265	0.030588	0.000294756
Ixabepilone	0.155084	1.43613	0.000292792
Nabumetone	0.078121	0.0736002	0.000292777
Dextroamphetamine	0.0611326	0	0.000292566
Quinagolide	0.0384813	0	0.000291254
Antazoline	0.0415701	0.0663721	0.000290967
Cilastatin	0.127928	0.332857	0.000290121
Dimethyl Sulfoxide	0.116988	-10.7571	0.000289314
Tranilast	0.0664093	0.0197275	0.000289048
Chondroitin Sulfates	0.117246	1.86132	0.000287566
Carbon Dioxide	0.184685	2.03734	0.000286267
Mesoridazine	0.0353925	0	0.00028602
Biotin	0.214157	57.9583	0.000285851
Cefotiam	0.0954955	0.309864	0.00028584
Pitolisant	0.0528958	0.238279	0.00028403
Cariprazine	0.0494208	0.0075207	0.00028278
Dexmethylphenidate	0.023166	0	0.000282442
Ledipasvir	0.140669	2.23554	0.000281842
Pexidartinib	0.056242	0.0445363	0.00028074
Galactose	0.0353925	0	0.000280054
Aclidinium	0.114801	0.665111	0.000279603
Pipecuronium	0.0904762	0.0123634	0.000279504
Indacaterol	0.122523	0.19834	0.000279186
Tinzaparin	0.100129	0.374956	0.000279049
Fenoprofen	0.060103	0.283335	0.000277027
Spinosad	0.0906049	35.8839	0.000276687
Metylperon	0.105534	0.0257915	0.000276643
Tedizolid	0.10592	1.07553	0.000276599
Reproterol	0.0370656	0	0.000276541
Talazoparib	0.0981982	1.53292	0.000275831
Lisuride	0.156499	0.870346	0.000275303
Benzalkonium	0.229987	116.851	0.000275082
Sodium Acetate	0.0669241	0.00339755	0.000273591
Clioquinol	0.189447	1.02795	0.000273456
Bromelains	0.0790219	0.26959	0.000273143
Oxolinic Acid	0.0576577	0.394548	0.000273029
Doxacurium	0.0625483	0	0.000272573
Asiaticoside	0.0831403	0.0339489	0.000268455
Methohexital	0.152638	-1.14586	0.000267892
Aceclofenac	0.0353925	0	0.000265502
Alginic Acid	0.0405405	0	0.00026546
Gliquidone	0.0693694	-3.70919	0.000264601
Immunoglobulin A	0.0312741	0	0.000263229
Isoleucine	0.124324	0.138698	0.000262743
Darolutamide	0.0494208	0	0.000262284
Ixazomib	0.0595882	3.06062	0.000262038
Zanubrutinib	0.0432432	0.0112235	0.00026119
Vitamin K1	0.0683398	0.131666	0.0002595
Anastrozole	0.102059	0.0194681	0.000259415
Difenoxin	0.0926641	-0.0374539	0.000259379
Carbidopa	0.379665	14.4539	0.000259298
Hydromorphone	0.155598	0.335577	0.00025898
Glatiramer	0.033462	0	0.000257367
Bromfenac	0.0746461	1.24304	0.000257272
Benzocaine	0.0643501	1.64414	0.000256506
Manidipine	0.060103	-8.86124	0.000255908
Aclarubicin	0.0687259	0.0394621	0.000255186
Lenvatinib	0.0746461	5.48792	0.000254644
Bismuth Subsalicylate	0.0422136	0	0.000253857
Cyclothiazide	0.122136	0.0374676	0.000253137
Hydrocodone	0.133205	0.410461	0.000252487
Goserelin	0.103346	0.298755	0.000250547
Citrate	0.350837	3.64284	0.000250028
Caramiphen	0.0384813	0	0.000249801
Rasagiline	0.0657658	0.062859	0.00024935
Dacarbazine	0.122651	33.8989	0.000247884
Desmopressin	0.309266	17.3938	0.00024759
Propantheline	0.0718147	0.102517	0.000247458
Benzethonium	0.116602	38.4934	0.000246425
Polyethylene Glycols	0.0870013	-4.54673	0.000246226
Clenbuterol	0.395495	7.06805	0.000245929
Dihydrocodeine	0.224582	70.5076	0.000245699
Duvelisib	0.0830116	0.273393	0.000244194
Asenapine	0.0353925	0	0.000243898
Alginate	0.0960103	2.67753	0.000243563
Fumarate	0.0312741	0	0.000243542
Cefadroxil	0.113514	1.13733	0.000242301
Semaglutide	0.0584299	0.0542435	0.000241785
Timolol	0.584299	104.957	0.000240583
Ubidecarenone	0.0396396	0	0.000240559
Ertugliflozin	0.0364221	0	0.000240212
Zinc Chloride	0.0353925	0	0.000239753
Estriol	0.0570142	0.161054	0.000239492
Cystine	0.185071	2.55802	0.00023889
Phentermine	0.195882	8.96341	0.000236585
Ritodrine	0.17027	0.0998239	0.000236046
Methyl Salicylate	0.0384813	0	0.000234739
Brilliant Green	0.0396396	0	0.000234072
Guaifenesin	0.13166	0.0537197	0.000233139
Azelastine	0.185714	1.71727	0.000231372
Pristinamycin	0.033462	0.0112152	0.000229065
Alirocumab	0.0625483	0.0822488	0.000228658
Piperocaine	0.0288288	0	0.000228084
Acemetacin	0.0353925	1.33553	0.000227944
Cellulase	0.100257	25.9035	0.000227649
Estrone	0.162677	1.22015	0.000227444
Poloxamer	0.0487773	0.249375	0.000227239
Aminosalicylic Acid	0.0462033	0	0.000227195
Trientine	0.0786358	0.0292487	0.000226636
Nalmefene	0.0522523	0.00506982	0.000225633
Valacyclovir	0.213385	13.5014	0.000224658
Glipizide	0.268855	7.52564	0.000224551
Pholedrine	0.0312741	0	0.000224112
Cefuroxime	0.104376	0.530329	0.000223447
Tenofovir Alafenamide	0.0494208	0.0316233	0.000223443
Cefdinir	0.124839	-0.532131	0.00022217
Hydroxocobalamin	0.0790219	0.067623	0.000222116
Sodium Polystyrene Sulfonate	0.128185	0.771697	0.000221552
Silicon	0.185843	61.9133	0.00022085
Cholic Acid	0.0697555	0.123501	0.000220271
Cyclobenzaprine	0.182754	1.89968	0.000220079
Eravacycline	0.0374517	0.079314	0.0002192
Emedastine	0.0396396	0	0.000218254
Deslanoside	0.0353925	2.073	0.0002177
Calcium Polycarbophil	0.0810811	0.16093	0.00021747
Nonoxynol-9	0.060103	-14.6872	0.00021734
Pimavanserin	0.0353925	0	0.000217213
Niraparib	0.0414414	0.0171979	0.000217104
Dasabuvir	0.132175	4.04071	0.000216538
Tolfenamic Acid	0.0638353	0.110107	0.000215268
Netilmicin	0.150965	-0.0450331	0.00021454
Pertuzumab	0.149292	0.00666791	0.000213487
Lemborexant	0.0395109	0.0541345	0.000213199
Alpha Tocopherol	0.0396396	0	0.00021271
Foscarnet	0.145431	1.68305	0.000211823
Mangafodipir	0.0831403	0	0.000210037
Enfuvirtide	0.162162	6.22878	0.000210019
Benzoyl Peroxide	0.104247	0.100981	0.000209843
Fenbendazole	0.144916	1.58183	0.000209203
Pheniramine	0.0934363	1.77345	0.000207676
Garlic Powder	0.0751609	0.250696	0.0002063
Trimebutine	0.0261261	0	0.000206095
Cyproterone	0.0640927	-0.779729	0.000206016
Ulipristal	0.0669241	0.0536647	0.000204519
Alteplase	0.103218	0.0861642	0.000204213
Peginterferon Alfa-2b	0.0828829	0.249983	0.000203201
Beclomethasone	0.0965251	0.426393	0.00020298
Primidone	0.160232	0.0735552	0.000202919
Olive Oil	0.0261261	0	0.000202856
Phenazopyridine	0.0415701	0	0.000202093
Peginterferon Alfa-2a	0.0751609	0.145648	0.000202037
Ceritinib	0.069112	0.58373	0.00020172
Oxymetholone	0.0261261	0	0.000201719
Carbimazole	0.0396396	0	0.000201445
Flubendazole	0.0769627	0.0447381	0.00020087
Betaine	0.0723295	0.188515	0.000200857
Chloramine-T	0.0657658	0.131948	0.000199472
Sodium Nitrate	0.0693694	0	0.000198516
Ioxaglate	0.123552	0.175051	0.000197711
Trichlorfon	0.0740026	0.112325	0.000196833
Sulthiame	0.0261261	0	0.000196368
Telavancin	0.0669241	0	0.000195964
Clobutinol	0.0405405	0	0.000194465
Ketotifen	0.290347	2.92483	0.000191546
Leuprolide	0.0415701	24.5093	0.000191151
Dorzolamide	0.194208	80.5291	0.000190709
Amorolfine	0.0694981	0.0486224	0.000190442
Malathion	0.376577	6.43983	0.000190413
Lornoxicam	0.117246	0.574496	0.000190235
Floctafenine	0.033462	0	0.000190164
Sodium Sulfite	0.120721	0.972585	0.000189228
Alvimopan	0.0384813	0	0.000188763
Tofisopam	0.033462	0	0.000187647
Lorlatinib	0.0387387	0.134467	0.000186985
Obidoxime	0.153153	0.943183	0.00018637
Dalbavancin	0.146075	0.177325	0.000186302
Oxalate	0.041184	0.10363	0.000186232
Paritaprevir	0.182883	1.09494	0.00018567
Arbekacin	0.160232	0.00607999	0.000185347
Tezacaftor	0.0329472	0	0.000184577
Dequalinium	0.041184	0	0.000183252
Benazepril	0.157658	0.567331	0.000181916
Carprofen	0.105148	0.470115	0.000181557
Amantadine	0.889833	28.0595	0.000181443
Gilteritinib	0.0419562	0.0149092	0.000181011
Zeaxanthin	0.0796654	0.02412	0.000179651
Avatrombopag	0.039897	0	0.000179627
Chenodeoxycholate	0.0954955	-24.1077	0.000179023
Clevidipine	0.078121	0.37537	0.000178331
Felbinac	0.0926641	0.971091	0.000177735
Terlipressin	0.0751609	0.000372889	0.000177368
Pralatrexate	0.105405	0.11535	0.000177151
Brigatinib	0.0342342	0.162638	0.000177147
Anethole	0.0607465	7.69671	0.000177018
Tipranavir	0.118533	0.0847897	0.000176589
Colestipol	0.0881596	-56.1329	0.000175519
Indomethacin	3.34479	778.215	0.000175505
Sodium Ascorbate	0.145174	-2.73238	0.000175014
Erdafitinib	0.0342342	0.00922863	0.000174356
Agar	0.0773488	0.461548	0.000174029
Torsemide	0.0637066	0.112888	0.000174012
Lomustine	0.0817246	0.0313313	0.00017244
Zinc Sulfate	0.0642214	0.0108446	0.000172401
Nitroxoline	0.0528958	0.163243	0.000171966
Alpelisib	0.0563707	1.13726	0.000170144
Zanamivir	0.0989704	0.085057	0.000169984
Phytosterols	0.133591	0.656376	0.00016955
Abemaciclib	0.0389961	0.0201517	0.000169512
Amylase	0.237838	28.5557	0.000168077
Norgestrel	0.105148	79.438	0.000167961
Pentostatin	0.0370656	0.342627	0.000167835
Hydrogen	0.0384813	0	0.000166515
Treprostinil	0.0532819	0.0412704	0.00016639
Ethyl Loflazepate	0.0396396	0	0.000165781
Oxiracetam	0.0574003	-0.0549602	0.00016539
Gamithromycin	0.0199485	0	0.000165237
Glasdegib	0.0199485	0	0.000165237
Nitrofurazone	0.078121	0.153206	0.000164414
Oxaprozin	0.0622909	-0.167696	0.000162687
Maltose	0.115573	0.348238	0.000162568
Sodium Selenate	0.0422136	1.22716	0.00016191
Calcium Hydroxide	0.0576577	0.037372	0.00016138
Amprolium	0.0576577	0.810909	0.000161379
Potassium Chloride	0.27529	-36.73	0.000160864
Talc	0.10103	0.912711	0.000160302
Avibactam	0.111326	0.387491	0.000159997
17-Alpha-Hydroxyprogesterone	0.0199485	0	0.000159811
Cinnarizine	0.121107	0.268001	0.000158478
Nicotinamide Adenine Dinucleotide (Nad)	0.0782497	0.0309279	0.00015721
C1 Esterase Inhibitor	0.101544	39.1793	0.000157023
Diatrizoate	0.0288288	0	0.000156197
Rifamycin Sv	0.0199485	0	0.000155933
Golimumab	0.0396396	0	0.000155841
Propiverine	0.023166	0	0.000155149
Delafloxacin	0.023166	0	0.000155149
Aprindine	0.101673	-0.749803	0.000154497
Mycophenolate	0.107851	1.73397	0.000153561
Fenbufen	0.0561133	0.0461276	0.000149686
Tenofovir Disoproxil	0.210811	0.763553	0.000149391
Thiothixene	0.0499356	0.00139431	0.000148933
Thiabendazole	0.0822394	0.568771	0.000147687
Elbasvir	0.0988417	0	0.00014753
Iodamide	0.0261261	0	0.000147269
Silodosin	0.0835264	1.65414	0.000147244
Cobalamins	0.041184	0	0.000147071
Aprotinin	0.156628	-1.92647	0.000146975
Paricalcitol	0.117761	0.0994592	0.000146105
Oat Bran	0.0370656	0	0.000145924
Grazoprevir	0.0988417	0.022166	0.000144919
Molybdenum	0.0804376	0.0637499	0.000144497
Gamma-Interferon	0.0602317	0.064146	0.000144401
Corn Oil	0.0862291	1.54544	0.000144023
Plazomicin	0.175161	0.00584417	0.000143643
Lincomycin	0	0	0.000143575
Trehalose	0.0872587	0.0136855	0.00014311
Pemoline	0.0370656	0	0.000142814
Oxantel	0.133848	0.132389	0.000141153
Aspartic Acid	0.0481338	0.0520092	0.0001402
Sulfamethizole	0.115444	0.0277748	0.000140114
Dacomitinib	0.0522523	0.0372875	0.000139363
Flufenamate	0.033462	0	0.000138765
Danthron	0.0164736	0	0.000138434
Cenobamate	0.0315315	0.0673106	0.00013789
Zinc Pyrithione	0.033462	0	0.000137139
Propylparaben	0.0288288	0	0.000137134
Acepromazine	0.110425	0.0966732	0.000136783
Aminolevulinic Acid	0.0384813	0	0.000136001
Von Willebrand Factor	0.0460746	44.3017	0.000135977
Etonogestrel	0.134492	0.336186	0.000135378
Psyllium	0.107593	0.253407	0.000133618
Lumacaftor	0.0722008	0.0239011	0.000133348
Apraclonidine	0.0669241	0	0.000133319
Arsenate	0.0777349	0.35549	0.000133278
Polygeline	0.0312741	0	0.000132574
Deferiprone	0.0441441	0.0157965	0.000132304
Clopamide	0.033462	0.0311382	0.000132224
Treosulfan	0.0670528	0.0376737	0.000131873
Miglitol	0.0396396	0	0.000131368
Pralidoxime	0.0764479	0.379843	0.000131168
Salsalate	0.0199485	0	0.000130995
Stiripentol	0.128958	0.147402	0.000130187
Phosphatidylethanolamines	0.0800515	0.721337	0.000128878
Phendimetrazine	0.0164736	0	0.00012854
Dodecyl Sulfate	0.163449	3.1522	0.000128054
Tryptophan	0.68018	10.7409	0.000126651
Cephradine	0.159459	4.6983	0.000126222
Cysteine	0.335521	17.9955	0.000125632
Chlorophyll	0.0312741	0	0.000125116
Diacetylrhein	0.0616474	0	0.000125114
Aluminum Chloride	0.13565	0.969559	0.000124793
Glyoxal	0.033462	0	0.00012438
Mesalamine	0.0741313	0.0415748	0.000123582
Prothionamide	0.0164736	0	0.000123077
Acetohexamide	0.0405405	0	0.000122331
Hydroquinone	0.0637066	0.0346682	0.000121143
Ceftibuten	0.0353925	0	0.000120839
Regadenoson	0.0127413	0	0.00012054
Ramelteon	0.0288288	0	0.00011993
Dobutamine	0.49601	5.10661	0.000119576
Entecavir	0.182368	20.4253	0.000119513
Castor Oil	0.0429858	0.0312234	0.000118609
Lercanidipine	0.0801802	0.34182	0.000117695
Thioctate	0.0828829	0.14596	0.000117166
Cocaine	3.11956	523.634	0.000116694
Ethanol	5.54582	2413.11	0.000116
Ibandronate	0.115701	0.572121	0.00011582
Oleanolate	0.0805663	0.15593	0.000115588
Albuterol	0.1	0.75756	0.000114586
Nalbuphine	0.302445	1.46314	0.000114484
Hepatitis B Surface Antigen Vaccine	0.0288288	0	0.000113865
Streptokinase	0.080695	11.4508	0.000113571
Bictegravir	0.0395109	0.0782145	0.000113299
Caseins	0.0841699	6.36204	0.000112317
Ramucirumab	0.0261261	0	0.000111201
Lomitapide	0.0261261	0	0.000111199
Doxercalciferol	0.0595882	0.0398116	0.000110047
Imiquimod	0.0769627	0.37654	0.000109578
Phenylacetate	0.0683398	0.0447056	0.000109245
Ceftizoxime	0	-0.661943	0.000109217
Astaxanthin	0.0164736	0	0.000108799
Alosetron	0.0396396	0	0.000108577
Amsacrine	0.0813385	0.11856	0.000108286
Calcipotriene	0.108237	0.414748	0.000108247
Germanium	0.0312741	0	0.000107923
Cephalothin	0.0786358	-0.735158	0.000107182
Protein S	0.0441441	35.2156	0.000105654
Ceftolozane	0.109138	0.00818561	0.000105407
Cidofovir	0.0353925	0	0.00010537
Sodium Thiosulfate	0.150193	7.06037	0.000105328
Cefprozil	0.0261261	0	0.000105052
Erdosteine	0.0787645	0.0838392	0.00010465
Sulfapyridine	0.0384813	0	0.000104518
Fedratinib	0.0491634	0.059906	0.000104011
Dexfenfluramine	0.0750322	0.0504577	0.000103519
Edrophonium	0.143372	-3.27359	0.000103433
Ammonium Ferrous Sulfate	0.0353925	0	0.000103025
Cephapirin	0.120849	1.49042	0.000102788
	0.0225225	0.156349	0.00010234
Aspartate	0.0812098	-0.666539	0.000102153
Anthralin	0.0954955	59.8253	0.000101993
Tirofiban	0.0792793	0.159484	0.000101732
Sarilumab	0.023166	0	0.000101249
Octyl Sulfate	0.0416988	0	0.000101165
Spiramycin	0.045045	0.0140136	0.000100679
Baricitinib	0.0319176	0.0607405	0.000100065
Sodium Hydroxide	0.0405405	0.0888556	9.90825e-05
Citicoline	0.0214929	0	9.90197e-05
Dibucaine	0.112355	1.34221	9.89898e-05
Calcium Citrate	0.0425997	-0.0110509	9.85049e-05
Eletriptan	0.0164736	0	9.8499e-05
Patiromer	0.023166	0	9.82868e-05
Roxatidine	0.0776062	0.0834181	9.7419e-05
Formestane	0.0261261	0	9.69171e-05
Lofepramine	0.023166	0	9.57202e-05
Reteplase	0.0312741	0	9.45127e-05
Eslicarbazepine	0.054955	0	9.43464e-05
Lacticaseibacillus Rhamnosus	0.00875161	0	9.42248e-05
Palifermin	0.0288288	0	9.40852e-05
Fosphenytoin	0.0642214	0.0164015	9.23373e-05
Phosphorus	0.0637066	-12.6212	9.08123e-05
Colchicine	0.930759	99.4878	9.07557e-05
Pidotimod	0.0127413	0	9.03301e-05
Platinic Chloride	0.0416988	0	8.98166e-05
Safinamide	0.0370656	0	8.90463e-05
Drospirenone	0.0312741	0	8.89984e-05
Dexlansoprazole	0.0353925	0	8.84997e-05
Alanine	0.134749	0.42853	8.84973e-05
Fenproporex	0.023166	0	8.79639e-05
Olopatadine	0.0384813	0	8.76562e-05
Resorcinol	0.0570142	0	8.67207e-05
Benperidol	0.0288288	0	8.67131e-05
Dalfampridine	0.0199485	0	8.6571e-05
Glucuronate	0.039897	0.01478	8.65197e-05
Tiotropium	0.141313	140.62	8.62797e-05
Cefaclor	0.052381	0.0681354	8.60237e-05
Binimetinib	0.0364221	0.0637283	8.50203e-05
Copper Sulfate	0.0405405	0	8.48422e-05
Floxuridine	0.0539254	0.0700619	8.48125e-05
Tenapanor	0.0319176	0.024825	8.41939e-05
Carboxymethylcellulose	0.0971686	13.9169	8.35037e-05
Azlocillin	0	-0.0538104	8.25023e-05
Pantothenic Acid	0.0667954	0.359835	8.17095e-05
Tin	0.0431145	59.7149	8.15521e-05
Salmon Oil	0.0405405	0	8.06935e-05
Mometasone	0.0827542	0.192283	7.99805e-05
Solriamfetol	0.0175032	0.193561	7.99735e-05
Tea Tree Oil	0.0760618	38.3208	7.98621e-05
Iodipamide	0.033462	0	7.9738e-05
Upadacitinib	0.0504505	0.0999187	7.95264e-05
Fendiline	0.105019	0.407305	7.91532e-05
Alcuronium	0.0405405	0.202613	7.91431e-05
Immunoglobulin G	0.112613	3.68956	7.91093e-05
Digitoxin	0.241828	-6.93668	7.89193e-05
Letosteine	0.0576577	-0.0706543	7.86881e-05
Almitrine	0.0370656	0	7.86486e-05
Clove Oil	0.0388674	0	7.85125e-05
Relebactam	0.0329472	0	7.85e-05
Succinic Acid	0.11879	0.967357	7.72882e-05
Ubiquinol	0.0384813	0	7.70492e-05
Chymotrypsin	0.0889318	0.212617	7.69413e-05
Glecaprevir	0.0299871	0.00754253	7.58661e-05
Pibrentasvir	0.0299871	0.00754253	7.58661e-05
Factor Viia	0.115187	44.8861	7.53777e-05
Bazedoxifene	0.0252252	0.0349395	7.52264e-05
Zomepirac	0.0353925	-5.22138	7.48927e-05
Verteporfin	0.033462	0	7.42738e-05
Gadoxetate	0.00875161	0	7.39822e-05
Monomethyl Fumarate	0.00875161	0	7.3961e-05
Dulaglutide	0.0164736	0	7.38477e-05
Lactose	0.0866152	0.446546	7.36605e-05
Coxsackievirus A	0.0288288	1.24839	7.14183e-05
Interferon-Beta	0.0175032	-0.0432294	7.14127e-05
Pyridoxine	0.181338	-6.41715	7.13344e-05
Lipase	0.0127413	0	7.1179e-05
Copanlisib	0.0329472	0.0524624	7.08883e-05
Pindolol	0.702317	9.68917	7.07742e-05
Dyclonine	0.0312741	0	7.06448e-05
Ethamsylate	0.0364221	0	6.94797e-05
Acriflavine	0.0312741	0.114144	6.92827e-05
Stannous Fluoride	0.0509653	0	6.86908e-05
Retapamulin	0.0254826	0.0622622	6.86343e-05
Cefiderocol	0.033462	0.0175369	6.8086e-05
Balsalazide	0.102445	0.172429	6.78186e-05
Adalimumab	0.0164736	0	6.7415e-05
Danofloxacin	0.0724582	0.109394	6.6919e-05
Trypsin	0.123166	-1.46814	6.6424e-05
Temafloxacin	0.0763192	0.141187	6.60481e-05
Flunixin	0.13565	-2.21964	6.58801e-05
Flecainide	0.307465	44.5373	6.54854e-05
Dapiprazole	0.0288288	0	6.51832e-05
Estrogens, Conjugated (Usp)	0.0199485	0	6.47434e-05
Tylosin	0.157143	166.727	6.44724e-05
Triflupromazine	0.023166	0	6.4383e-05
Sulfamoxole	-2.40048e-17	0	6.39152e-05
Tinidazole	0.0384813	0	6.38696e-05
Cefamandole	0.0808237	0.656154	6.32635e-05
Salmon Calcitonin	0.0261261	0	6.29205e-05
Diethylcarbamazine	0.0625483	66.2939	6.28886e-05
Valerate	0.023166	0	6.25031e-05
Iopanoic Acid	-1.20024e-17	0	6.2095e-05
Dihydrostreptomycin	0.0415701	0	6.11765e-05
Neon	0.0199485	-0.00342695	6.08745e-05
Azatadine	0.0164736	0	6.0791e-05
Docosanol	0.0810811	0.127085	5.94492e-05
Rimantadine	0.121236	-111.031	5.91787e-05
Propylthiouracil	0.0384813	0.308317	5.87943e-05
Larotrectinib	0.00900901	0	5.8247e-05
Strontium	0.0252252	-1.67675	5.76609e-05
Zeranol	0.0396396	0	5.74493e-05
Ciclesonide	0.0415701	0	5.71418e-05
Sorbate	0.0827542	-1.12953	5.68715e-05
Cefmetazole	0.143629	0.344465	5.6774e-05
Polyvinyl Alcohol	0.0312741	0	5.61976e-05
Sodium Nitrite	0.207079	-11.444	5.59302e-05
Kininogenase	0.023166	0	5.546e-05
Potassium Sorbate	0.122909	2.99317	5.47344e-05
Sertaconazole	0.0175032	0.00381846	5.43815e-05
Hippurate	0.0903475	23.0423	5.42025e-05
Piperonyl Butoxide	0.17426	-17.7787	5.38362e-05
Bleomycin	0.710682	151.007	5.35092e-05
Clemastine	0.0440154	0.0115913	5.34208e-05
Ethionamide	0.0292149	0.0241212	5.29816e-05
Rifapentine	0.146718	0.529781	5.29816e-05
Penciclovir	0.149421	85.513	5.28419e-05
Sonidegib	0.0478764	0.0393444	5.27913e-05
Doramectin	0.0288288	0	5.26578e-05
Propamidine	0.0164736	0	5.24549e-05
Azilsartan	0.0127413	0	5.21756e-05
Raltitrexed	0.0405405	0	5.19962e-05
Dimethicone	0.0353925	0	5.08902e-05
Aluminum Potassium Sulfate	0.0348777	0.00847342	5.0639e-05
Beta-Thujaplicin	0.0707851	0.0912334	5.06235e-05
Rasburicase	0.0396396	0	5.01058e-05
Diethylstilbestrol	0.12278	-0.243274	4.98372e-05
Vidarabine	0.0415701	0.155381	4.95766e-05
Mecobalamin	-1.20024e-17	0	4.76418e-05
Bentonite	0.0353925	19.7589	4.70162e-05
Carteolol	0.124453	1.60157	4.69916e-05
Loracarbef	0.0522523	-0.0382703	4.6888e-05
Alpha-Ketoglutaric Acid	0.0576577	0	4.64621e-05
Ethynodiol	-1.20024e-17	0	4.62383e-05
Valdecoxib	0.0532819	0	4.52693e-05
Hexachlorophene	0.060103	0.0446901	4.49132e-05
Fospropofol	0.0288288	0	4.4411e-05
Ornithine	0.0719434	0.510324	4.43816e-05
Moexipril	0.0312741	0	4.40945e-05
Toceranib	0.0384813	0	4.37456e-05
Bifidobacterium Bifidum	0.023166	0	4.36371e-05
Atracurium	0.395882	3.98867	4.32433e-05
Megestrol	0.033462	0	4.30835e-05
Acalabrutinib	0.00900901	0	4.29977e-05
Felypressin	0.0127413	0	4.2923e-05
Methacycline	-1.20024e-17	0	4.29178e-05
Gestodene	0.0127413	0	4.26709e-05
Papaveretum	0.0199485	0	4.2269e-05
Beta-Escin	0.0370656	0	4.22148e-05
Enasidenib	0.00900901	0	4.18415e-05
Chromium Picolinate	0.0782497	0.393769	4.18098e-05
Sodium Iodide	0.0750322	0.488045	4.16035e-05
Clobetasol	0.0422136	0.0221101	4.15923e-05
Magnesium Gluconate	0.0415701	0	4.15787e-05
Corn Starch	0.0199485	0	4.10078e-05
Threonine	0.0534106	0.0884375	4.04261e-05
Limonene	0.0857143	0.401571	3.98975e-05
Posterior Pituitary Hormones	0.0370656	0.00287522	3.90791e-05
Peramivir	0.0769627	0	3.89837e-05
Daratumumab	0.0540541	0.0383414	3.87811e-05
Omadacycline	0.00875161	0	3.84918e-05
Icosapent Ethyl	0.0288288	0	3.82809e-05
Pegaspargase	0.0045045	0	3.81112e-05
Norethynodrel	0	-0.0711969	3.79137e-05
Anakinra	0.0642214	0.0279544	3.75057e-05
Chlormezanone	0.0462033	0.0683374	3.74316e-05
Chloropyramine	0.0199485	0	3.71713e-05
Serratiopeptidase	0.023166	0	3.71274e-05
Cefditoren	0.0384813	0	3.68253e-05
Lasalocid	0.0568855	5.01297	3.67636e-05
Cloprostenol	0.0199485	0	3.66116e-05
Phytic Acid	0.0199485	0.0640911	3.63748e-05
Phenylhydrazine	0.0288288	0	3.62852e-05
Meclizine	-1.20024e-17	0	3.55051e-05
Poractant Alfa	0.0405405	0	3.54967e-05
Ombitasvir	0.0522523	0	3.51689e-05
Cetylpyridinium	0.0642214	0.985583	3.43438e-05
Sulfadoxine	-2.40048e-17	0	3.37558e-05
Ubrogepant	0.0217503	0.0315316	3.3128e-05
Safflower Oil	0.0339768	-47.1273	3.27023e-05
Calcium Sulfate	0.023166	0	3.23444e-05
Penicillamine	0.0583012	-8.6425	3.22437e-05
Vaccinia Virus	0.0261261	1.87322	3.22173e-05
Olsalazine	0.033462	0	3.17086e-05
Digoxin Antibodies Fab Fragments	0.033462	0	3.162e-05
Tocamphyl	0.0522523	0	3.13446e-05
Hexetidine	0.033462	0	3.12834e-05
Manganese Acetate	0.0415701	0	3.10646e-05
Insulin Glargine	0.0415701	0	3.06217e-05
Brentuximab Vedotin	0.0364221	0.00713382	3.05832e-05
Cetrimide	0.0261261	0.0614495	3.04825e-05
Carmustine	0.158687	1.96407	3.02314e-05
Propionic Acid	-1.20024e-17	0	3.00973e-05
Cefsulodin	0.0374517	-1.67529	2.99362e-05
Talniflumate	0.0741313	0	2.98873e-05
Mezlocillin	0.0127413	-5.39786	2.97411e-05
Cyclamate	0.023166	0.030431	2.91809e-05
Lactitol	0.0415701	0	2.8764e-05
Lacticaseibacillus Casei	0.0384813	0	2.86903e-05
Febantel	0.033462	0	2.83333e-05
Beractant	0.0396396	0	2.82412e-05
Lutein	0.0615187	0.076745	2.81998e-05
Phenoxyethanol	0.039897	0	2.77413e-05
Iodixanol	0.0353925	0	2.74314e-05
Medrysone	0.00875161	0	2.64379e-05
Elastin	0.0728443	-0.365368	2.59277e-05
Cycloserine	0.0348777	0.125411	2.53103e-05
Detomidine	0.163707	0.0567991	2.50207e-05
Eszopiclone	0.00875161	0	2.49425e-05
Interferon Alfa-2b	0.0384813	0	2.47134e-05
Thiamphenicol	0.0388674	25.3897	2.37535e-05
Alfacalcidol	0.0396396	0	2.35709e-05
Oxalic Acid	0.0199485	0	2.33e-05
Edetic Acid	0.106178	-5.01874	2.31801e-05
Potassium Perchlorate	-1.20024e-17	0	2.30975e-05
Herpesvirus 1, Human	-2.40048e-17	-88.9633	2.29423e-05
Polystyrene Sulfonate	0.0045045	0	2.26284e-05
Oxaloacetate	0.00875161	0	2.26124e-05
Aflibercept	0.0288288	0	2.21099e-05
Ranibizumab	0.0288288	0	2.21099e-05
Povidone	0.112999	63.4788	2.19507e-05
Carvone	0.0643501	0.0985171	2.16465e-05
Anagrelide	0.041184	0	2.12551e-05
Activated Charcoal	0.185071	-20.0245	2.11206e-05
Lonazolac	0.0164736	0	2.05714e-05
Bifidobacterium Longum	0.0199485	0	2.04143e-05
Calcium Acetate	0.0782497	0.325471	1.97761e-05
Telbivudine	0.0415701	0	1.97327e-05
Ethacridine	0.0261261	0	1.96794e-05
Dutasteride	0.0288288	0	1.96597e-05
Blinatumomab	0.0561133	0.0358435	1.94079e-05
Diphtheria Antitoxin	0.0396396	0	1.91766e-05
Etidronate	0.0416988	0	1.89521e-05
Lufenuron	0.0370656	0	1.8851e-05
Sarecycline	0.0127413	0	1.87288e-05
Potassium Nitrate	0.0396396	0	1.86191e-05
Tazemetostat	0.023166	0	1.86013e-05
Teriparatide	0.0384813	0	1.78565e-05
Campesterol	0.0288288	0	1.76647e-05
Benzydamine	0.0576577	61.3813	1.7657e-05
Hydroxyethyl Starch 130-0.4	0.041184	0	1.74289e-05
Bendroflumethiazide	0.041184	0.0215837	1.67867e-05
Hexylresorcinol	0.00875161	0	1.64123e-05
Sulfametrole	-1.20024e-17	0	1.62734e-05
Baloxavir Marboxil	0.0164736	0	1.59498e-05
Sulfaquinoxaline	0.00875161	0	1.57165e-05
Carbocysteine	-1.20024e-17	0	1.55679e-05
Epinastine	0.0370656	0	1.52167e-05
Pergolide	0.332432	4.35592	1.52121e-05
Fidaxomicin	0.0127413	0	1.51471e-05
Brexpiprazole	0.0127413	0	1.51229e-05
Methylephedrine	0.0254826	0	1.50638e-05
Mepirodipine	0.023166	0	1.50335e-05
Sodium Phosphate	0.0045045	0	1.50061e-05
Glycyrrhizinate	0.0370656	0	1.49309e-05
Nivolumab	0.0329472	0.0275713	1.47592e-05
Polihexanide	0.0400257	1.48783	1.42807e-05
Ethanolamine	0.093565	0.485703	1.41717e-05
Iopamidol	0.023166	0	1.39935e-05
Ofatumumab	0.0415701	0	1.33432e-05
Chlorine Dioxide	0.0405405	0	1.32999e-05
Tiludronate	0.0288288	0	1.30766e-05
Sisomicin	0.0635779	9.92258	1.2857e-05
Sulfobromophthalein	0.0804376	1.11164	1.26453e-05
Picolinic Acid	0.0384813	0	1.2549e-05
Atezolizumab	0.0164736	0	1.25101e-05
Brivudine	0.0164736	0	1.24758e-05
Valganciclovir	0.041184	0	1.20012e-05
Alectinib	0.0164736	0	1.19755e-05
Plerixafor	0.0707851	74.3377	1.17132e-05
Glycolate	0.0384813	0	1.1278e-05
Cellulose	0.0667954	56.2517	1.11382e-05
Deflazacort	0.0199485	0	1.10166e-05
Interferon Alfa-2a	0.0127413	0	1.07527e-05
Pantethine	-1.20024e-17	0	1.03844e-05
Pyrithioxin	0.0312741	0	1.00746e-05
Pembrolizumab	0.0339768	0.0655478	1.00274e-05
Glutarate	0.0416988	0	1.00201e-05
Triphosphate	-2.40048e-17	-0.254714	9.58333e-06
Cyclacillin	0	33.0098	9.11068e-06
Adrafinil	0.0127413	0	9.09257e-06
Zinc Oxide	0.0364221	43.0723	9.03361e-06
Amdinocillin	0.0944659	-0.472337	8.85967e-06
Lefamulin	0.0045045	0	8.84978e-06
Phloroglucinol	0.0312741	0	8.83638e-06
Darbepoetin Alfa	0.0370656	0	8.82216e-06
Lemon Oil	0.0831403	0.11079	8.57377e-06
Ardeparin	0.0396396	0	7.94769e-06
Obinutuzumab	0.0199485	0	7.89238e-06
Cinnamon Bark	0.0127413	0	7.88823e-06
Mebeverine	0.033462	0	7.69076e-06
Mandelic Acid	-1.20024e-17	0	7.38405e-06
Insulin Detemir	0.0370656	0	7.27304e-06
Bifonazole	0.0164736	0	7.21966e-06
Natalizumab	0.041184	0	7.11952e-06
Chloroxine	0.00875161	0	7.0468e-06
Bivalirudin	0.0370656	0	6.96581e-06
Azelate	0.0045045	0	6.90526e-06
Docusate	0.0584299	0.723382	6.80005e-06
Interferon Beta-1b	0.0396396	0	6.7194e-06
Estazolam	0.145946	0.478093	6.58103e-06
Erythorbate	-1.20024e-17	0	6.4111e-06
Andexanet Alfa	0.0254826	0.0455884	6.15828e-06
Cod Liver Oil	0.023166	0	6.11799e-06
Pelargonate	0.0045045	0	6.03614e-06
Durvalumab	0.00875161	0	5.81578e-06
Alfuzosin	0.0415701	0	5.81209e-06
Uracil	-1.20024e-17	0	5.75706e-06
Carbomer	0.0312741	0	5.25411e-06
Dicalcium Phosphate	0.0353925	0	5.02116e-06
Pyridoxal	-1.20024e-17	0	4.92088e-06
Sulfacetamide	0.0288288	0	4.84155e-06
Belatacept	0.0405405	0	4.82081e-06
Lactase	0.0127413	0	4.6509e-06
Eucalyptol	0.0261261	0	4.403e-06
Sulfuric Acid	-1.20024e-17	0	4.27795e-06
Proglumide	0.15444	1.87374	4.06858e-06
Norgestimate	0.00875161	0	4.01001e-06
Mephobarbital	0.0199485	0.0247981	3.90504e-06
Tilmicosin	0.0045045	0	3.81549e-06
Cetrimonium	0.0199485	0	3.79872e-06
Alverine	0.033462	0	3.78939e-06
Tazarotene	0.0570142	0.0486112	3.6632e-06
Factor Viii	0.00900901	-3.12161	3.36599e-06
Thiram	-2.40048e-17	-0.0514451	3.35669e-06
Dronabinol	0.0415701	0	3.35152e-06
Heparinoids	0.0666667	0.0325086	3.03335e-06
Ferrous Fumarate	0.0164736	0	2.84147e-06
Polysaccharide Iron Complex	0.0164736	0	2.84147e-06
Bacillus Subtilis	0.00875161	-0.0528547	2.78578e-06
Bimatoprost	0.0384813	0	2.74111e-06
1,2-Dipalmitoylphosphatidylcholine	-1.20024e-17	0	2.66221e-06
Emodepside	0.0312741	0	2.61523e-06
Bamipine	-1.20024e-17	0	2.51338e-06
Razoxane	-1.20024e-17	0	2.25376e-06
Insulin Glulisine, Human	0.0045045	0	2.20466e-06
Spirulina	0.0288288	0	2.11999e-06
Norelgestromin	0.0353925	0	2.10126e-06
Capreomycin	0.0384813	0.0604198	2.03735e-06
Milbemycin Oxime	0.0164736	0	1.72007e-06
Florfenicol	0.111712	112.174	1.27402e-06
Tulobuterol	0.041184	0	1.18705e-06
Olodaterol	0.0312741	0	1.08592e-06
Heme Arginate	0.023166	0	1.01412e-06
Ticarcillin	0.0808237	-1.60406	9.8874e-07
Toloxatone	0.0199485	0	9.59787e-07
Chlorocresol	0.0175032	0.0931768	9.26074e-07
Metocurine	0.0288288	0.0317397	7.9221e-07
Famciclovir	0.041184	0	7.56593e-07
Flosequinan	0.0261261	0	6.78571e-07
Ferric Citrate	-1.20024e-17	0	6.76241e-07
Sodium Citrate	-1.20024e-17	0	6.2835e-07
Sulfaethidole	-1.20024e-17	0	3.56596e-07
Ethyl Chloride	0.0353925	0	2.99796e-07
Eucalyptus Oil	0.0472329	19.1368	2.52764e-07
Trimethylamine	0.0288288	0	2.40784e-07
Alemtuzumab	0.0353925	0	1.61117e-07
Dehydroabietate	0.0164736	0	1.221e-07
Palm Oil	0.00875161	0	1.03425e-07
Ceftiofur	0.0405405	0	1.7543e-08
Methylparaben	0.0384813	0	3.38932e-09
Zolazepam	0.0370656	0	1.79315e-20
Vilanterol	0.023166	0	1.73301e-20
Trifluridine	0.023166	0	1.61791e-20
Umeclidinium	0.023166	0	1.52778e-20
Boric Acid	0.0045045	0	1.51664e-20
Tiletamine	0.0370656	0	1.36172e-20
Pegfilgrastim	0.0127413	0	1.23134e-20
Tipiracil	0.023166	0	1.18649e-20
Romiplostim	0.0127413	0	1.09739e-20
Conivaptan	0.0045045	0	1.04067e-20
Ferrous Chloride	0.023166	0	6.83613e-21
Gamma-Linolenate	0.023166	0	6.10319e-21
5-Methoxypsoralen	0	0	0
Amifampridine	0	0	0
Clorsulon	0	0	0
Velpatasvir	0	0	0
Vitamin B Complex	0	0	0
Tuberculin	0	0	0
Morphine	6.20206	2507.24	-1.20024e-17
Methylcellulose	0.023166	0	-1.50761e-08
Methenamine	-1.20024e-17	0	-7.01867e-07
Bacampicillin	-1.20024e-17	0	-7.58101e-07
Carbenicillin	0.0625483	27.3451	-2.16245e-06
Pyrethrins	-1.20024e-17	0	-2.83342e-06
Iothalamate	-1.20024e-17	0	-4.96629e-06
Potassium Iodide	0.0199485	0.0164819	-6.04466e-06
Squalene	-1.20024e-17	0	-6.85711e-06
Midecamycin	-1.20024e-17	0	-7.28402e-06
Nitrendipine	0.664607	29.8206	-7.37941e-06
Dipivefrin	0.0441441	0.125792	-7.39116e-06
Lithium	1.78958	148.447	-9.19632e-06
Acetohydroxamic Acid	-2.40048e-17	33.0964	-9.87151e-06
Podofilox	0.0287001	-0.416564	-1.022e-05
Oxandrolone	-1.20024e-17	0	-1.02714e-05
Flunitrazepam	0.332046	3.60839	-1.10781e-05
Ancrod	0	-0.0735862	-1.13726e-05
Carazolol	0.0127413	0	-1.15276e-05
Mechlorethamine	0.00875161	0.0390265	-1.16833e-05
Tellurium	-1.20024e-17	0	-1.25119e-05
Methoxyphenamine	0.00875161	0	-1.28142e-05
Pridinol	-1.20024e-17	0	-1.41242e-05
Sodium Sulfate	0	-0.671412	-1.50019e-05
Bronopol	0.00900901	-0.183653	-1.53005e-05
Beta-Alanine	0.090991	-0.0487257	-1.67615e-05
Indeloxazine	0.00875161	0	-1.68016e-05
Methocarbamol	0.0127413	0	-1.93757e-05
Thallium	0.0127413	0	-1.97141e-05
Chlorpheniramine	0.439768	8.90221	-1.98194e-05
Antipyrine	0.413642	-100.01	-2.0693e-05
Clonixin	-1.20024e-17	0	-2.10644e-05
Dimethylamine	-2.40048e-17	-0.128095	-2.11363e-05
Probenecid	1.61918	428.806	-2.14027e-05
Nafarelin	0.0045045	0	-2.38288e-05
Defibrotide	0.00875161	0	-2.38438e-05
Fiber	0.0827542	0.110966	-2.68876e-05
Hyoscyamine	-1.20024e-17	0	-2.72377e-05
Chlorobutanol	0.0384813	0.129299	-2.77593e-05
Apazone	0.0127413	-1.99308	-2.78878e-05
Dirithromycin	0.0462033	0.0155249	-2.89963e-05
Mebendazole	0.11184	1.43665	-2.91662e-05
Norethindrone	0.220206	0.103672	-3.05484e-05
Dihydroergocristine	-1.20024e-17	0	-3.17793e-05
Amlexanox	0.0292149	0.0813169	-3.296e-05
Temazepam	0.154054	0.353767	-3.7201e-05
Dihydroergotamine	0.0939511	-0.484777	-3.79845e-05
Phenacemide	-1.20024e-17	0	-3.90125e-05
Amineptin	0.0756757	-0.509694	-3.93854e-05
Cefotetan	0.0127413	-3.30606	-4.01246e-05
Phenazocine	0.0164736	-0.0116618	-4.22822e-05
Mazindol	0.177091	-14.3774	-4.33749e-05
Chloroprocaine	-2.40048e-17	0	-4.86938e-05
Spirapril	-1.20024e-17	0	-4.88969e-05
Doxepin	0.214929	-0.812094	-4.89276e-05
Neisseria Meningitidis	-2.40048e-17	-0.0282254	-5.41716e-05
Dibekacin	0.039897	-0.369978	-5.58515e-05
Theobromine	0.0983269	50.7775	-5.69652e-05
Ketazolam	-1.20024e-17	0	-5.70322e-05
Pepsin A	0.119305	0.402608	-5.81558e-05
Metaproterenol	0.103604	0.203772	-5.82104e-05
Deoxyribonucleases	0.0348777	7.19641	-6.06111e-05
Ammonium	0.0415701	6.28459	-6.06314e-05
Canrenone	0.0786358	-0.967928	-6.26059e-05
Bambuterol	0.0684685	0.338103	-6.42587e-05
Opipramol	0.0127413	0	-6.48194e-05
Dopexamine	0.100515	-0.0407689	-6.68912e-05
Chlorthalidone	0.0312741	0.0646069	-6.90606e-05
Papain	0.0353925	-0.805091	-6.92628e-05
Guanidine	0.0127413	-26.6757	-6.96375e-05
Methotrimeprazine	0.195753	4.2464	-6.9682e-05
Thiamylal	0.147104	-0.0675155	-6.99202e-05
Oxytetracycline	0.201802	11.6089	-7.00742e-05
Decanoic Acid	0.0199485	0.044663	-7.02765e-05
Tramazoline	0.0199485	0	-7.06003e-05
Pentosan Polysulfate	-1.20024e-17	0	-7.09067e-05
Phenyltoloxamine	-2.40048e-17	0	-7.19496e-05
Tolperisone	-1.20024e-17	0	-7.24878e-05
Mephenesin	-1.20024e-17	0	-7.24878e-05
Chromonar	-2.40048e-17	-1.76992	-7.36238e-05
Cinoxacin	-1.20024e-17	0	-7.3768e-05
Pivampicillin	-1.20024e-17	0	-7.3768e-05
Hexafluorenium	-1.20024e-17	0	-7.47742e-05
Alizapride	-1.20024e-17	0	-7.51897e-05
Bromopride	-1.20024e-17	0	-7.51897e-05
Ajmaline	-2.40048e-17	-0.262241	-7.74767e-05
Secobarbital	0.033462	-0.00856747	-7.78736e-05
Encainide	0.00875161	0	-7.80866e-05
Acetylcarnitine	0.0563707	-0.282784	-7.85975e-05
Sulfalene	0.0045045	-0.16149	-8.0323e-05
Magnesium Citrate	-2.40048e-17	-0.152141	-8.20593e-05
Cromolyn	0.0960103	1.31009	-8.21993e-05
Acrivastine	-1.20024e-17	0	-8.48398e-05
Isocarboxazid	-1.20024e-17	0	-8.57665e-05
Sulfathiazole	0.0199485	-0.152806	-8.80645e-05
Levonordefrin	-1.20024e-17	0	-8.91186e-05
Piracetam	0.282111	68.8288	-8.99276e-05
Pipemidate	0.0276705	0.370674	-9.04454e-05
Ethenzamide	-1.20024e-17	0	-9.22937e-05
Iopanoate	-1.20024e-17	0	-9.22937e-05
Pirenzepine	0.298198	5.09561	-9.50465e-05
Denaverine	-1.20024e-17	0	-9.5712e-05
Propyphenazone	-1.20024e-17	0	-9.5712e-05
Minaprine	0.00875161	0	-9.58306e-05
Dextran	0.280824	111.859	-9.9477e-05
Urokinase	0.0841699	-1.49788	-0.000102545
Phenylpropanolamine	0.219305	2.28826	-0.000103299
Bitolterol	-1.20024e-17	0	-0.000103349
Carbaryl	0.14453	4.26907	-0.000104006
Inamrinone	0.193565	0.0996106	-0.00010621
Clomiphene	0	-0.153788	-0.00010653
Factor Xiii	-2.40048e-17	0	-0.000107945
Diethylpropion	0.0550837	59.7382	-0.000110759
Propiomazine	-1.20024e-17	0	-0.000113253
Homatropine	0.0045045	0	-0.00011376
Diazoxide	0.358687	5.83049	-0.000118486
Dehydroemetine	0.0299871	0.0188345	-0.000118687
Pentifylline	-1.20024e-17	0	-0.000119549
Potassium Phosphate	0.0415701	-8.3002	-0.000122513
Dobesilic Acid	0.00900901	-0.0174655	-0.000123471
Aluminum Hydroxide	0.438353	-13.341	-0.000123621
Veralipride	0.00875161	0	-0.000127431
Lysine	0.28417	39.0171	-0.000127597
Perphenazine	0.189318	0.663688	-0.000128529
Sodium Bisulfite	0.00875161	0	-0.000129709
Penbutolol	-2.40048e-17	-0.049414	-0.000132895
Allantoin	0	-0.106778	-0.000135002
Sultopride	0.0045045	0	-0.000144772
Oxymetazoline	0.0662806	0.0116957	-0.000145209
Prenylamine	-2.40048e-17	33.0964	-0.000145636
Butriptyline	-1.20024e-17	0	-0.000154123
Trimethadione	0.046332	0.242497	-0.000155777
Idrocilamide	-1.20024e-17	0	-0.000156024
Hexamidine	-1.20024e-17	0	-0.000156384
Clidinium	-1.20024e-17	0	-0.000156384
Sulfadimethoxine	0.00875161	-1.54646	-0.000160723
Trichloroacetaldehyde	0.12471	0.759874	-0.000161025
Dipyridamole	0.711326	-42.8717	-0.000161878
Rubidium	-2.40048e-17	-0.0263226	-0.000164188
Meclofenoxate	0.0132561	-0.0135744	-0.00016449
Metolazone	0	-0.0610015	-0.000165677
Piretanide	0.0172458	-0.311129	-0.000168745
Ecothiopate	0.0127413	-9.29093	-0.000171241
Canrenoate	-2.40048e-17	0	-0.000171359
Neostigmine	0.653411	16.59	-0.000171467
Hexoprenaline	-1.20024e-17	0	-0.000174641
Methscopolamine	-2.40048e-17	-0.00285706	-0.000176205
Luteinizing Hormone	0.174131	6.3121	-0.000178277
Cilazapril	0.0881596	-0.669845	-0.000178958
Antithrombin Iii	0.0782497	0.331269	-0.000179213
Hydrochloric Acid	0.0889318	0.536458	-0.000190536
Phenformin	0.0990991	0.800365	-0.000191375
Khellin	-2.40048e-17	-0.0141827	-0.000192123
Penfluridol	0.0261261	0.0982789	-0.00019266
Propanidid	-2.40048e-17	-0.146116	-0.000194324
Magnesium Carbonate	-1.20024e-17	0	-0.000197465
Barium Chloride	0.0045045	-0.394131	-0.00019798
Fentanyl	1.674	91.819	-0.000198765
Thyrotropin-Releasing Hormone	0.252767	5.24963	-0.000203588
Diflunisal	0.0333333	-1.44568	-0.000206827
Indocyanine Green	0.0561133	0.074932	-0.000210483
Xamoterol	0.0261261	63.5305	-0.000210607
Nikethamide	0.00875161	-0.259339	-0.000210674
Hexobendine	-2.40048e-17	-0.00635224	-0.000211249
Phenoperidine	-1.20024e-17	0	-0.000212435
Molindone	-1.20024e-17	0	-0.000213427
Pirinitramide	0.0415701	85.8371	-0.000215558
Trifluperidol	-1.20024e-17	0	-0.000215605
Acetazolamide	0.442986	81.3496	-0.000216592
Amobarbital	0.033462	-0.239697	-0.000217772
Suprofen	0	-0.203124	-0.000219446
Tetrahydrozoline	0.0522523	0.456976	-0.000222528
Manganese Chloride	0.041184	0.222864	-0.000225778
Clorazepate	0.0164736	-0.0253091	-0.000225837
Nortriptyline	0.409653	36.2007	-0.00023021
Bisacodyl	0.0127413	1.05951	-0.000230339
Benzphetamine	-1.20024e-17	0	-0.00023129
Phenindione	-1.20024e-17	0	-0.00023129
Kaolin	0.130245	68.1377	-0.000231638
Glucose-6-Phosphate	0.0045045	-1.90196	-0.000233606
Niaprazine	-1.20024e-17	0	-0.000233885
Chlormethiazole	0.0750322	0.148853	-0.000237521
Sulfanilamide	0.0127413	-1.99528	-0.000237785
Phenelzine	0.263192	15.8406	-0.000247545
Somatostatin	0.562291	15.4392	-0.000249591
Amoxapine	0.0472329	-30.0955	-0.000250187
Ethylenediaminetetraacetate	0	-0.035441	-0.00025902
Chorionic Gonadotropin	0.041184	-11.0736	-0.000263739
Unithiol	-2.40048e-17	-0.104932	-0.000264298
Isoetharine	-2.40048e-17	-0.00930711	-0.000267031
Chlortetracycline	0.0164736	-15.9756	-0.000268707
Furazolidone	0.0127413	-24.7931	-0.000268846
Tertatolol	0.0307593	2.22446	-0.00026912
Salsolinol	0.0415701	0.463178	-0.000272251
Oxybutynin	0.262677	4.00855	-0.000275169
Cefoxitin	0.122008	-15.8456	-0.000278192
Trimethaphan	0	-6.22417	-0.000278715
Paraldehyde	0.0254826	0.0913753	-0.000279307
Salicylamide	0	-1.07827	-0.000279463
Procaine	0.380566	5.17762	-0.000280978
[truncated: 213 more rows]
