# Supplementary material for: Revealing the dynamic landscape of drug-drug interactions through network analysis
Source: Front Pharmacol. 2023 Oct 3;14:1211491. doi: 10.3389/fphar.2023.1211491 (PMC10583566; doi:10.3389/fphar.2023.1211491)
Supplement: Supplementary file 3 [file Table1.xlsx]

## Sheet: all_ddis
Drug_1_original_text	Drug_1_CUI	Drug_1_RxNorm_Ingredient	Drug_1_RxCUI	Drug_2_original_text	Drug_2_CUI	Drug_2_RxNorm_Ingredient	Drug_2_RxCUI	Sentence_text	PMID	PY	DDI
Rucaparib	C3661315	Rucaparib	1862579	rosuvastatin	C0965129	Rosuvastatin	301542	Rucaparib was the strongest inhibitor of BCRP-mediated rosuvastatin transport (IC<sub>50</sub> 13.7 &#x3bc;M), followed by niraparib (42.6 &#x3bc;M) and olaparib (216 &#x3bc;M).	37539467	2023	DDI-mechanism
rucaparib	C3661315	Rucaparib	1862579	rosuvastatin	C0965129	Rosuvastatin	301542	The inhibition of intestinal BCRP by rucaparib, niraparib and olaparib was predicted to elevate rosuvastatin exposure by 52%, 37%, and 24%, respectively.	37539467	2023	DDI-mechanism
niraparib	C2744440	Niraparib	1918231	rosuvastatin	C0965129	Rosuvastatin	301542	The inhibition of intestinal BCRP by rucaparib, niraparib and olaparib was predicted to elevate rosuvastatin exposure by 52%, 37%, and 24%, respectively.	37539467	2023	DDI-mechanism
olaparib	C2316164	Olaparib	1597582	rosuvastatin	C0965129	Rosuvastatin	301542	The inhibition of intestinal BCRP by rucaparib, niraparib and olaparib was predicted to elevate rosuvastatin exposure by 52%, 37%, and 24%, respectively.	37539467	2023	DDI-mechanism
Curcuma	C0010467	Curcumin	2955	phenytoin	C0031507	Phenytoin	8183	In addition, the findings of other pharmcodynamic experiments showed that various herbs, including <i>Zizyphus jujube</i>, <i>Terminalia chebula</i>, <i>Curcuma longa</i> L, and <i>Centella asiatica</i>, improved the pharmacological impact of phenytoin.	37537774	2023	DDI-effect
Tacrolimus	C0085149	Tacrolimus	42316	letermovir	C3852938	Letermovir	1988648	Tacrolimus interacts with letermovir and azole antifungals, whereas letermovir has nonuniform effects on the pharmacokinetics of azole antifungals.	37530504	2023	DDI-int
tacrolimus	C0085149	Tacrolimus	42316	letermovir	C3852938	Letermovir	1988648	In 35 patients (795 points), the C/D ratio was higher in the tacrolimus plus letermovir period than in the tacrolimus alone period (1234.7 [566.2-2721.0] ng/mL/mg/kg vs. 564.4 [245.3-1861.3] ng/mL/mg/kg, p&#x2009;&lt;&#x2009;.001).	37530504	2023	DDI-mechanism
clarithromycin	C0055856	Clarithromycin	21212	troleandomycin	C0041165	Troleandomycin	10864	Maximum reduction of the MIC formed by clarithromycin was up to ~91%, while troleandomycin MIC decreased up to ~31%.	37524542	2023	DDI-mechanism
rifampicin	C0035608	Rifampin	9384	triazolam	C0040879	Triazolam	10767	Moreover, as observed clinically, administration of the pregnane X receptor agonist rifampicin reduced the oral exposure of the CYP3A4 substrate triazolam.	37524541	2023	DDI-mechanism
Rifampicin	C0035608	Rifampin	9384	dolutegravir	C3253985	Dolutegravir	1433868	Rifampicin was predicted to decrease dolutegravir area under the curve (AUC) by 72% in obese and 77% in morbidly obese vs 68% in nonobese individuals; however, dolutegravir trough concentrations were reduced to a similar extent (83% and 85% vs 85%).	37496606	2023	DDI-mechanism
dolutegravir	C3253985	Dolutegravir	1433868	rifampicin	C0035608	Rifampin	9384	Twice-daily dolutegravir with rifampicin resulted in trough concentrations always above the protein-adjusted 90% inhibitory concentration for all BMI groups and above the 300 ng/mL threshold in a similar proportion for all BMI groups.	37496606	2023	DDI-mechanism
metronidazole	C0025872	Metronidazole	6922	ethanol	C0001962	Ethanol	448	Uncontrolled case reports suggest metronidazole can cause a severe disulfiram-like reaction in combination with ethanol.	37494646	2023	DDI-effect
metronidazole	C0025872	Metronidazole	6922	ethanol	C0001962	Ethanol	448	In patients where metronidazole is indicated as the superior agent, its use should not be avoided due to concern about an interaction with ethanol.	37494646	2023	DDI-advise
Bergapten	C0049289	5-Methoxypsoralen	15842	macitentan	C2606556	Macitentan	1442132	Bergapten competitively inhibited macitentan metabolism <i>in vitro</i> and altered its pharmacokinetic characteristics <i>in vivo</i>.	37492094	2023	DDI-mechanism
metformin	C0025598	Metformin	6809	complex I	C0042849	Vitamin B Complex	11251	Both imeglimin and metformin partially inhibit complex I in the mitochondrial respiratory chain.	37485200	2023	DDI-effect
cabazitaxel	C2830183	Cabazitaxel	996051	clarithromycin	C0055856	Clarithromycin	21212	We encountered a case in which the general condition of a patient receiving cabazitaxel worsened with concomitant use of clarithromycin.	37485011	2023	DDI-effect
cabazitaxel	C2830183	Cabazitaxel	996051	clarithromycin	C0055856	Clarithromycin	21212	Although these drugs are not often quantified in daily practice, we quantified them because we considered it possible that the blood concentration of cabazitaxel had increased due to CYP3A4 inhibition of clarithromycin and that cabazitaxel-related adverse events had occurred.	37485011	2023	DDI-mechanism
clarithromycin	C0055856	Clarithromycin	21212	cabazitaxel	C2830183	Cabazitaxel	996051	This case suggests that the administration of the normal dose of clarithromycin might be relatively safe in patients receiving cabazitaxel.	37485011	2023	DDI-effect
carbamazepine	C0006949	Carbamazepine	2002	velpatasvir	C4079582	Velpatasvir	1799206	A common example is carbamazepine whereby steady-state carbamazepine reduces the maximum concentration and area under the curve of velpatasvir, glecaprevir and pibrentasvir due to potent cytochrome P450 (CYP) 3A4 induction.	37484883	2023	DDI-mechanism
carbamazepine	C0006949	Carbamazepine	2002	glecaprevir	C4519536	Glecaprevir	1940635	A common example is carbamazepine whereby steady-state carbamazepine reduces the maximum concentration and area under the curve of velpatasvir, glecaprevir and pibrentasvir due to potent cytochrome P450 (CYP) 3A4 induction.	37484883	2023	DDI-mechanism
carbamazepine	C0006949	Carbamazepine	2002	pibrentasvir	C4519537	Pibrentasvir	1940636	A common example is carbamazepine whereby steady-state carbamazepine reduces the maximum concentration and area under the curve of velpatasvir, glecaprevir and pibrentasvir due to potent cytochrome P450 (CYP) 3A4 induction.	37484883	2023	DDI-mechanism
glecaprevir-pibrentasvir	C4519575	Glecaprevir	1940635	carbamazepine	C0006949	Carbamazepine	2002	Sofosbuvir-velpatasvir and glecaprevir-pibrentasvir are contraindicated in patients who are co-prescribed carbamazepine due to the risk of reduced DAA therapeutic effect and consequently, virological treatment failure.	37484883	2023	DDI-advise
glecaprevir-pibrentasvir	C4519575	Pibrentasvir	1940636	carbamazepine	C0006949	Carbamazepine	2002	Sofosbuvir-velpatasvir and glecaprevir-pibrentasvir are contraindicated in patients who are co-prescribed carbamazepine due to the risk of reduced DAA therapeutic effect and consequently, virological treatment failure.	37484883	2023	DDI-advise
glecaprevir-pibrentasvir	C4519575	Glecaprevir	1940635	carbamazepine	C0006949	Carbamazepine	2002	DAA therapies, including glecaprevir-pibrentasvir, warrant consideration as a therapeutic agent in people with HCV who are co-prescribed carbamazepine, particularly if AED substitution is not feasible.	37484883	2023	DDI-advise
glecaprevir-pibrentasvir	C4519575	Pibrentasvir	1940636	carbamazepine	C0006949	Carbamazepine	2002	DAA therapies, including glecaprevir-pibrentasvir, warrant consideration as a therapeutic agent in people with HCV who are co-prescribed carbamazepine, particularly if AED substitution is not feasible.	37484883	2023	DDI-advise
vancomycin	C0042313	Vancomycin	11124	tazobactam/piperacillin	C0250480	Piperacillin	8339	Among them, combinations with vancomycin plus tazobactam/piperacillin (HR 2.23. p=0.09 for interaction), ganciclovir plus cefepime (HR 5.93, p=0.04), and ganciclovir plus meropenem (HR 2.63, p=0.12) synergistically increased the risk of AKI, whereas combinations involving teicoplanin did not.	37481244	2023	DDI-effect
vancomycin	C0042313	Vancomycin	11124	tazobactam/piperacillin	C0250480	Tazobactam	37617	Among them, combinations with vancomycin plus tazobactam/piperacillin (HR 2.23. p=0.09 for interaction), ganciclovir plus cefepime (HR 5.93, p=0.04), and ganciclovir plus meropenem (HR 2.63, p=0.12) synergistically increased the risk of AKI, whereas combinations involving teicoplanin did not.	37481244	2023	DDI-effect
vancomycin	C0042313	Vancomycin	11124	ganciclovir	C0017066	Ganciclovir	4678	Among them, combinations with vancomycin plus tazobactam/piperacillin (HR 2.23. p=0.09 for interaction), ganciclovir plus cefepime (HR 5.93, p=0.04), and ganciclovir plus meropenem (HR 2.63, p=0.12) synergistically increased the risk of AKI, whereas combinations involving teicoplanin did not.	37481244	2023	DDI-effect
ganciclovir	C0017066	Ganciclovir	4678	cefepime	C0055003	Cefepime	20481	Among them, combinations with vancomycin plus tazobactam/piperacillin (HR 2.23. p=0.09 for interaction), ganciclovir plus cefepime (HR 5.93, p=0.04), and ganciclovir plus meropenem (HR 2.63, p=0.12) synergistically increased the risk of AKI, whereas combinations involving teicoplanin did not.	37481244	2023	DDI-effect
ganciclovir	C0017066	Ganciclovir	4678	teicoplanin	C0145106	Teicoplanin	57021	Among them, combinations with vancomycin plus tazobactam/piperacillin (HR 2.23. p=0.09 for interaction), ganciclovir plus cefepime (HR 5.93, p=0.04), and ganciclovir plus meropenem (HR 2.63, p=0.12) synergistically increased the risk of AKI, whereas combinations involving teicoplanin did not.	37481244	2023	DDI-effect
ganciclovir	C0017066	Ganciclovir	4678	meropenem	C0066005	Meropenem	29561	Among them, combinations with vancomycin plus tazobactam/piperacillin (HR 2.23. p=0.09 for interaction), ganciclovir plus cefepime (HR 5.93, p=0.04), and ganciclovir plus meropenem (HR 2.63, p=0.12) synergistically increased the risk of AKI, whereas combinations involving teicoplanin did not.	37481244	2023	DDI-effect
ganciclovir	C0017066	Ganciclovir	4678	teicoplanin	C0145106	Teicoplanin	57021	Among them, combinations with vancomycin plus tazobactam/piperacillin (HR 2.23. p=0.09 for interaction), ganciclovir plus cefepime (HR 5.93, p=0.04), and ganciclovir plus meropenem (HR 2.63, p=0.12) synergistically increased the risk of AKI, whereas combinations involving teicoplanin did not.	37481244	2023	DDI-effect
Glecaprevir	C4519536	Glecaprevir	1940635	fentanyl	C0015846	Fentanyl	4337	Glecaprevir is a weak cytochrome P450 3A4 (CYP3A4) inhibitor, so there is the potential for drug-drug interactions (DDIs) with some opioids metabolized by CYP3A4, such as fentanyl.	37470926	2023	DDI-mechanism
ritonavir	C0292818	Ritonavir	85762	levonorgestrel	C0023566	Levonorgestrel	6373	We report the first published case of a drug induced liver injury (DILI) presumed secondary to a drug-drug interaction between ritonavir and levonorgestrel progestogen-only emergency contraception (POEC).	37449366	2023	DDI-effect
ritonavir	C0292818	Ritonavir	85762	levonorgestrel	C0023566	Levonorgestrel	6373	Evidence suggests that ritonavir increases levonorgestrel exposure, yet our patient received double the usual dose as per dispensing guidance at the time.	37449366	2023	DDI-mechanism
Nicotine	C0028040	Nicotine	7407	cannabinoid	C0006865	Cannabinol	1976	Nicotine (NIC) and cannabinoid use during adolescence induce similar detrimental changes, raising the hypothesis that simultaneous exposure could result in even more severe outcomes.	37442332	2023	DDI-effect
tacrolimus	C0085149	Tacrolimus	42316	itraconazole	C0064113	Itraconazole	28031	A combination of tacrolimus and itraconazole was most potent with synergy against 100% of C. auris, C. parapsilosis, and C. glabrata isolates.	37437917	2023	DDI-effect
inhibitor	C0540301	C1 Esterase Inhibitor	1599832	olaparib	C2316164	Olaparib	1597582	The ataxia-telangiectasia and Rad3-related (ATR) inhibitor ceralasertib and the poly (ADP-ribose) polymerase (PARP) inhibitor olaparib have shown synergistic activity, in vitro, in the FaDu ATM-KO cell line.	37391224	2023	DDI-effect
adefovir	C0050175	Adefovir	16521	ATP	C0001480	Adenosine Triphosphate	318	Cisplatin and adefovir exhibited transporter-dependent ATP decreases in 3D RPTEC spheroids.	37385755	2023	DDI-mechanism
Tacrolimus	C0085149	Tacrolimus	42316	voriconazole	C0393080	Voriconazole	121243	Tacrolimus is a CYP3A4 substrate with a narrow therapeutic index that requires dose adjustment when used with voriconazole, a recognized CYP3A4 inhibitor.	37385563	2023	DDI-advise
flucloxacillin	C0016267	Floxacillin	4448	tacrolimus	C0085149	Tacrolimus	42316	Interactions involving flucloxacillin and tacrolimus or voriconazole individually have been shown to result in decreased concentrations of the latter two drugs.	37385563	2023	DDI-mechanism
flucloxacillin	C0016267	Floxacillin	4448	voriconazole	C0393080	Voriconazole	121243	Interactions involving flucloxacillin and tacrolimus or voriconazole individually have been shown to result in decreased concentrations of the latter two drugs.	37385563	2023	DDI-mechanism
tacrolimus	C0085149	Tacrolimus	42316	flucloxacillin	C0016267	Floxacillin	4448	All eight patients required tacrolimus dose increases to maintain therapeutic concentrations after flucloxacillin initiation.	37385563	2023	DDI-mechanism
flucloxacillin	C0016267	Floxacillin	4448	tacrolimus	C0085149	Tacrolimus	42316	When flucloxacillin was ceased, the median tacrolimus total daily dose reduced to 2.2 mg [IQR 1.9-4.7].	37385563	2023	DDI-mechanism
tacrolimus	C0085149	Tacrolimus	42316	flucloxacillin	C0016267	Floxacillin	4448	Supra-therapeutic tacrolimus concentrations were observed in seven patients after flucloxacillin discontinuation (median concentration 19.7 &#x3bc;g/L [IQR 17.9-28.0]).	37385563	2023	DDI-mechanism
flucloxacillin	C0016267	Floxacillin	4448	tacrolimus	C0085149	Tacrolimus	42316	A significant three-way interaction was shown between flucloxacillin, voriconazole and tacrolimus, resulting in subtherapeutic voriconazole concentrations, and requiring substantial tacrolimus dose increases.	37385563	2023	DDI-int
flucloxacillin	C0016267	Floxacillin	4448	voriconazole	C0393080	Voriconazole	121243	Administration of flucloxacillin to patients receiving voriconazole should be avoided.	37385563	2023	DDI-advise
Tacrolimus	C0085149	Tacrolimus	42316	flucloxacillin	C0016267	Floxacillin	4448	Tacrolimus concentrations should be closely monitored, and dosing adjusted during and after flucloxacillin administration.	37385563	2023	DDI-advise
itraconazole	C0064113	Itraconazole	28031	doxorubicin	C0013089	Doxorubicin	3639	According to the Naranjo Adverse Drug Reaction Scale, the patient's seizure had been attributed to VCR, possibly secondary to concomitant use of itraconazole and doxorubicin.	37384200	2023	DDI-effect
hepatitis C virus	C0220847			tuberculosis	C0041289	Tuberculin	10908	Concern for drug-drug interactions leading to treatment failure and drug-resistant strains have discouraged clinicians from attempting concomitant treatment of hepatitis C virus (HCV) and tuberculosis (TB).	37383253	2023	DDI-advise
clopidogrel	C0070166	Clopidogrel	32968	esomeprazole	C0937846	Esomeprazole	283742	The most frequently reported pDDI under category X that should be avoided was the interaction between clopidogrel and esomeprazole and was found in 23 patients (18%).	37373654	2023	DDI-advise
albendazole	C0001911	Albendazole	430	melatonin	C0025219	Melatonin	6711	Additionally, albendazole and albendazole sulfoxide inhibited proliferation independently of melatonin.	37371349	2023	DDI-effect
albendazole	C0001911	Albendazole	430	melatonin	C0025219	Melatonin	6711	Additionally, albendazole and albendazole sulfoxide inhibited proliferation independently of melatonin.	37371349	2023	DDI-effect
sulfoxide	C0012403	Dimethyl Sulfoxide	3455	melatonin	C0025219	Melatonin	6711	Additionally, albendazole and albendazole sulfoxide inhibited proliferation independently of melatonin.	37371349	2023	DDI-effect
Fluvoxamine	C0085228	Fluvoxamine	42355	theophylline	C0039771	Theophylline	10438	Fluvoxamine (50 and 100 mg/kg) and XYS (0.5 and 0.9 g/kg) significantly prolonged the time to reach the maximum plasma concentration (tmax) of theophylline by 3-10 fold.	37364866	2023	DDI-mechanism
voriconazole	C0393080	Voriconazole	121243	clarithromycin	C0055856	Clarithromycin	21212	<b>Results:</b> In the present study, when voriconazole was administered with clarithromycin versus administered alone, a significant increase in peak plasma concentration (Cmax) of voriconazole by 52% (geometric mean ratio GMR: 1.52; 90% CI 1.04, 1.55; <i>p</i> = 0.000) was observed.	37361220	2023	DDI-mechanism
voriconazole	C0393080	Voriconazole	121243	clarithromycin	C0055856	Clarithromycin	21212	<b>Conclusion:</b> The alterations in PK parameters of voriconazole after concomitant administration of clarithromycin are of clinical significance.	37361220	2023	DDI-mechanism
azithromycin	C0052796	Azithromycin	18631	quetiapine	C0123091	Quetiapine	51272	Coprescription of clarithromycin versus azithromycin with quetiapine was associated with a higher risk of the primary composite outcome (365 of 16,909 clarithromycin users [2.2%] vs. 309 of 16,929 azithromycin users [1.8%]; absolute risk increase, 0.34% [95% confidence interval,&#xa0;CI, 0.04-0.63]; relative risk [RR], 1.19 [95% CI,&#xa0;1.02-1.38]).	37359413	2023	DDI-effect
Midazolam	C0026056	Midazolam	6960	ritonavir	C0292818	Ritonavir	85762	Midazolam coadministered with ritonavir (test) or alone (reference) resulted in 16.5-fold and 3.9-fold increases in midazolam geometric mean AUC<sub>inf</sub> and C<sub>max</sub> , respectively.	37354048	2023	DDI-mechanism
Dabigatran	C2348066			ritonavir	C0292818	Ritonavir	85762	Dabigatran coadministered with ritonavir (test) or alone (reference) resulted in a 1.7-fold increase in dabigatran geometric mean AUC<sub>inf</sub> and C<sub>max</sub> .	37354048	2023	DDI-mechanism
itraconazole	C0064113	Itraconazole	28031	oral inhalation	C1154181			As the risk of CYP3A4 DDI is predicted to be significantly lower when itraconazole is administered via oral inhalation as PUR1900, it is likely that PUR1900 can be safely used for the treatment of pulmonary fungal infections in patients taking pharmaceuticals currently contraindicated with oral itraconazole.	37344751	2023	DDI-mechanism
Enzalutamide's	C3496793	Enzalutamide	1307298	apixaban	C1831808	Apixaban	1364430	Enzalutamide's net effect on P-gp and CYP3A for apixaban and rivaroxaban plasma exposures is of interest to physicians who treat patients for venous thromboembolism with prostate cancer.	37344637	2023	DDI-mechanism
rivaroxaban	C1739768	Rivaroxaban	1114195	enzalutamide	C3496793	Enzalutamide	1307298	Simulation results predicted a 31% decrease in AUC and no change in C<sub>max</sub> for apixaban and a 45% decrease in AUC and a 25% decrease in C<sub>max</sub> for rivaroxaban when 160&#xa0;mg multiple doses of enzalutamide were co-administered.	37344637	2023	DDI-mechanism
enzalutamide	C3496793	Enzalutamide	1307298	apixaban	C1831808	Apixaban	1364430	In summary, enzalutamide is considered to decrease apixaban and rivaroxaban exposure through the combined effects of CYP3A induction and net P-gp inhibition.	37344637	2023	DDI-mechanism
enzalutamide	C3496793	Enzalutamide	1307298	rivaroxaban	C1739768	Rivaroxaban	1114195	In summary, enzalutamide is considered to decrease apixaban and rivaroxaban exposure through the combined effects of CYP3A induction and net P-gp inhibition.	37344637	2023	DDI-mechanism
epigallocatechin gallate	C0059438	Epigallocatechin Gallate	24246	simvastatin	C0074554	Simvastatin	36567	This review concludes that epigallocatechin gallate increases systemic circulation of several statins (simvastatin, fluvastatin, rosuvastatin) and calcium channel blockers (verapamil), but decreases the bioavailability of beta-blockers (nadolol, atenolol, bisoprolol).	37328148	2023	DDI-mechanism
epigallocatechin gallate	C0059438	Epigallocatechin Gallate	24246	fluvastatin	C0082608	Fluvastatin	41127	This review concludes that epigallocatechin gallate increases systemic circulation of several statins (simvastatin, fluvastatin, rosuvastatin) and calcium channel blockers (verapamil), but decreases the bioavailability of beta-blockers (nadolol, atenolol, bisoprolol).	37328148	2023	DDI-mechanism
epigallocatechin gallate	C0059438	Epigallocatechin Gallate	24246	rosuvastatin	C0965129	Rosuvastatin	301542	This review concludes that epigallocatechin gallate increases systemic circulation of several statins (simvastatin, fluvastatin, rosuvastatin) and calcium channel blockers (verapamil), but decreases the bioavailability of beta-blockers (nadolol, atenolol, bisoprolol).	37328148	2023	DDI-mechanism
epigallocatechin gallate	C0059438	Epigallocatechin Gallate	24246	verapamil	C0042523	Verapamil	11170	This review concludes that epigallocatechin gallate increases systemic circulation of several statins (simvastatin, fluvastatin, rosuvastatin) and calcium channel blockers (verapamil), but decreases the bioavailability of beta-blockers (nadolol, atenolol, bisoprolol).	37328148	2023	DDI-mechanism
epigallocatechin gallate	C0059438	Epigallocatechin Gallate	24246	nadolol	C0027302	Nadolol	7226	This review concludes that epigallocatechin gallate increases systemic circulation of several statins (simvastatin, fluvastatin, rosuvastatin) and calcium channel blockers (verapamil), but decreases the bioavailability of beta-blockers (nadolol, atenolol, bisoprolol).	37328148	2023	DDI-mechanism
epigallocatechin gallate	C0059438	Epigallocatechin Gallate	24246	atenolol	C0004147	Atenolol	1202	This review concludes that epigallocatechin gallate increases systemic circulation of several statins (simvastatin, fluvastatin, rosuvastatin) and calcium channel blockers (verapamil), but decreases the bioavailability of beta-blockers (nadolol, atenolol, bisoprolol).	37328148	2023	DDI-mechanism
epigallocatechin gallate	C0059438	Epigallocatechin Gallate	24246	bisoprolol	C0053799	Bisoprolol	19484	This review concludes that epigallocatechin gallate increases systemic circulation of several statins (simvastatin, fluvastatin, rosuvastatin) and calcium channel blockers (verapamil), but decreases the bioavailability of beta-blockers (nadolol, atenolol, bisoprolol).	37328148	2023	DDI-mechanism
Neratinib	C2713008	Neratinib	1940643	trametinib	C2697961	Trametinib	1425099	Neratinib and trametinib combination was toxic and had limited clinical efficacy.	37314501	2023	DDI-effect
Primidone	C0033148	Primidone	8691	ticagrelor	C1999375	Ticagrelor	1116632	Primidone, metabolized into phenobarbital, is a strong CYP-3A inducer that can reduce serum concentrations of ticagrelor resulting in ineffective antiplatelet therapy.	37313792	2023	DDI-mechanism
primidone	C0033148	Primidone	8691	ticagrelor	C1999375	Ticagrelor	1116632	We present a 67-year-old male who suffered in-stent thrombosis after percutaneous intervention possibly due to the interaction between primidone and ticagrelor.	37313792	2023	DDI-int
ticagrelor	C1999375	Ticagrelor	1116632	primidone	C0033148	Primidone	8691	Ticagrelor is typically less associated with drug&#x2013;drug interactions; however, our case illustrates an interaction between ticagrelor and primidone causing acute in-stent thrombosis to recently implanted drug-eluting stents.	37313792	2023	DDI-effect
human	C3486709	Brain-Derived Neurotrophic Factor	47324	quinidine	C0034414	Quinidine	9068	Since tipepidine has a very short half-life and requires three doses per day, the development of a once-daily medication would be highly beneficial to improve adherence and quality of life in patients with chronic psychiatric disorders. The aim of this study was to identify the enzymes involved in tipepidine metabolism and to verify that combination use with an enzyme inhibitor prolongs the half-…	37305902	2023	DDI-mechanism
clindamycin	C0008947	Clindamycin	2582	rifampicin	C0035608	Rifampin	9384	In 19 patients, clindamycin median (range) trough concentrations were 2.7 (0.3-8.9) mg/L and &lt;0.05 (&lt;0.05-0.3) mg/L before and during rifampicin administration, respectively.	37302771	2023	DDI-mechanism
Rifampicin	C0035608	Rifampin	9384	clindamycin	C0008947	Clindamycin	2582	Rifampicin co-administration increased clindamycin clearance by a factor 16 and reduced the AUC<sub>0-8h</sub>/MIC by a factor 15 (P &lt; 0.005).	37302771	2023	DDI-mechanism
rifampicin	C0035608	Rifampin	9384	clindamycin	C0008947	Clindamycin	2582	For the same strain, when rifampicin was co-administered, the probability to reach clindamycin PK/PD targets dropped to 1% for %fT<sub>&gt;MIC</sub>&#xa0;=&#xa0;100% and to 6% for AUC<sub>0-24h</sub>/MIC &gt; 60, even with high clindamycin dose.	37302771	2023	DDI-mechanism
Rifampicin	C0035608	Rifampin	9384	clindamycin	C0008947	Clindamycin	2582	Rifampicin co-administration with clindamycin has a high impact on clindamycin exposure and PK/PD targets in SOAI, which could result in clinical failure even for fully susceptible strains.	37302771	2023	DDI-effect
venlafaxine	C0078569	Venlafaxine	39786	dasatinib	C1455147	Dasatinib	475342	A 65-year-old female with a history of anxiety treated and controlled with venlafaxine experienced increased and resistant anxiety and insomnia after starting dasatinib for CML.	37282628	2023	DDI-effect
tramadol	C0040610	Tramadol	10689	etoricoxib	C0972314	Etoricoxib	307296	Our patient reported experiencing a transient DD phenomenon a few hours after taking 37.5&#x2009;mg of tramadol, together with etoricoxib, acetaminophen and eperisone.	37280010	2023	DDI-effect
tramadol	C0040610	Tramadol	10689	acetaminophen	C0000970	Acetaminophen	161	Our patient reported experiencing a transient DD phenomenon a few hours after taking 37.5&#x2009;mg of tramadol, together with etoricoxib, acetaminophen and eperisone.	37280010	2023	DDI-effect
etoricoxib	C0972314	Etoricoxib	307296	tramadol	C0040610	Tramadol	10689	The concomitant administration of the CYP2D6 inhibitor, etoricoxib, would have led to higher concentrations of the serotonergic parent tramadol, providing an explanation for the patient's symptoms.	37280010	2023	DDI-mechanism
azithromycin	C0052796	Azithromycin	18631	amikacin	C0002499	Amikacin	641	We found that commonly used drug combinations in the clinic, such as azithromycin and amikacin, are antagonistic in the lab reference strain ATCC 19977, whereas novel combinations, such as azithromycin and rifampicin, are synergistic.	37278639	2023	DDI-effect
azithromycin	C0052796	Azithromycin	18631	rifampicin	C0035608	Rifampin	9384	We found that commonly used drug combinations in the clinic, such as azithromycin and amikacin, are antagonistic in the lab reference strain ATCC 19977, whereas novel combinations, such as azithromycin and rifampicin, are synergistic.	37278639	2023	DDI-effect
edoxaban	C2975435	Edoxaban	1599538	tamoxifen	C0039286	Tamoxifen	10324	Caution is advised with simultaneous use of edoxaban and the frequently used P-glycoprotein inhibitor tamoxifen.	37269716	2023	DDI-advise
caffeic acid	C0054433			protein GGT1	C0033621	Protein C	8834	Further pharmacological experiments indicated caffeic acid increased the thermal stability of the protein GGT1 and ligustilide and low-content chemical neocryptotanshinone induced mRNA change of FGF2 and MTNR1A, respectively.	37264453	2023	DDI-mechanism
Acetaminophen	C0000970	Acetaminophen	161	amifampridine	C0046948	Amifampridine	2106338	Acetaminophen strongly inhibits the formation of 3-<i>N</i>-acetylamifmapridine from amifampridine in the rat liver S9 fraction in a mixed inhibitory manner.	37242713	2023	DDI-mechanism
acetaminophen	C0000970	Acetaminophen	161	amifampridine	C0046948	Amifampridine	2106338	When rats were pretreated with acetaminophen (100 mg/kg), the systemic exposure to amifampridine significantly increased and the ratio of the area under the plasma concentration-time curve for 3-<i>N</i>-acetylamifampridine to amifampridine (AUC<sub>m</sub>/AUC<sub>p</sub>) decreased, likely due to the inhibition of NAT2 by acetaminophen.	37242713	2023	DDI-mechanism
amifampridine	C0046948	Amifampridine	2106338	acetaminophen	C0000970	Acetaminophen	161	The urinary excretion and the amount of amifampridine distributed to the tissues also increased after acetaminophen administration, whereas the renal clearance and tissue partition coefficient (K<sub>p</sub>) values in most tissues remained unchanged.	37242713	2023	DDI-mechanism
acetaminophen	C0000970	Acetaminophen	161	amifampridine	C0046948	Amifampridine	2106338	Collectively, co-administration of acetaminophen with amifampridine may lead to relevant drug interactions; thus, care should be taken during co-administration.	37242713	2023	DDI-effect
ivacaftor	C3264621	Ivacaftor	1243041	tacrolimus	C0085149	Tacrolimus	42316	Elexacaftor/tezacaftor/ivacaftor (ETI) treatment has potential benefits in lung transplant recipients, including improvements in extrapulmonary manifestations, such as gastrointestinal and sinus disease; however, ivacaftor is an inhibitor of cytochrome P450 3A (CYP3A) and may, therefore, pose a risk for elevated systemic exposure to tacrolimus.	37242680	2023	DDI-mechanism
tacrolimus	C0085149	Tacrolimus	42316	ivacaftor	C3264621	Ivacaftor	1243041	We predicted a 2.36-fold increase in tacrolimus exposure when co-administered with ivacaftor, which would require a 50% dose reduction of tacrolimus upon initiation of ETI treatment to avoid the risk of elevated systemic exposure.	37242680	2023	DDI-mechanism
meropenem	C0066005	Meropenem	29561	colistin	C0009316	Colistin	2709	Checkerboard test results demonstrated that combination therapy using meropenem and colistin had the highest synergistic effect (fractional inhibitory concentration index = 0.5), while the time-kill assay test using <i>Lactobacillus</i> spp.	37241179	2023	DDI-effect
cyclosporine	C0010592	Cyclosporine	3008	lercanidipine	C0526399	Lercanidipine	135056	The median cyclosporine concentration before lercanidipine use was 325&#x2009;ng/mL (min-max 101-356) and 592.5&#x2009;ng/mL (min-max 198-799) thereafter (p=0.028).	37236776	2023	DDI-mechanism
cyclosporine	C0010592	Cyclosporine	3008	lercanidipine	C0526399	Lercanidipine	135056	Concomitant use of cyclosporine and lercanidipine increases the concentration of cyclosporine, which may result in side effects during effective treatment in renal transplant patients.	37236776	2023	DDI-mechanism
cyclosporine	C0010592	Cyclosporine	3008	lercanidipine	C0526399	Lercanidipine	135056	Therefore, cyclosporine concentrations should definitely be monitored while patients are taking lercanidipine.	37236776	2023	DDI-advise
flucloxacillin	C0016267	Floxacillin	4448	warfarin	C0043031	Warfarin	11289	Treatment with flucloxacillin reduces warfarin efficacy and plasma concentrations of tacrolimus, voriconazole, and repaglinide.	37235733	2023	DDI-effect
flucloxacillin	C0016267	Floxacillin	4448	voriconazole	C0393080	Voriconazole	121243	Treatment with flucloxacillin reduces warfarin efficacy and plasma concentrations of tacrolimus, voriconazole, and repaglinide.	37235733	2023	DDI-mechanism
flucloxacillin	C0016267	Floxacillin	4448	repaglinide	C0246689	Repaglinide	73044	Treatment with flucloxacillin reduces warfarin efficacy and plasma concentrations of tacrolimus, voriconazole, and repaglinide.	37235733	2023	DDI-mechanism
Flucloxacillin	C0016267	Floxacillin	4448	midazolam	C0026056	Midazolam	6960	Flucloxacillin treatment reduced the metabolic ratio of midazolam (CYP3A4), (geometric mean ratio (GMR) 10&#x2009;days (95% confidence interval (CI)): 0.75 (0.64-0.89)) and (GMR 28&#x2009;days (95% CI): 0.72 (0.62-0.85)).	37235733	2023	DDI-mechanism
rifampicin	C0035608	Rifampin	9384	dolutegravir	C3253985	Dolutegravir	1433868	The drug-drug interaction between rifampicin and dolutegravir can be overcome by supplemental dolutegravir dosing, which is difficult to implement in high-burden settings.	37230101	2023	DDI-int
netupitant	C1700730	Netupitant	1552337	docetaxel	C0246415	Docetaxel	72962	In the present study, netupitant was the only antiemetic that showed strong inhibitory interactions (predicted AUC ratio&#x2009;&gt;&#x2009;5) with CYP3A4-metabolzied anticancer therapies (e.g., docetaxel, ribociclib, olaparib).	37223851	2023	DDI-mechanism
netupitant	C1700730	Netupitant	1552337	ribociclib	C4045494	Ribociclib	1873916	In the present study, netupitant was the only antiemetic that showed strong inhibitory interactions (predicted AUC ratio&#x2009;&gt;&#x2009;5) with CYP3A4-metabolzied anticancer therapies (e.g., docetaxel, ribociclib, olaparib).	37223851	2023	DDI-mechanism
netupitant	C1700730	Netupitant	1552337	olaparib	C2316164	Olaparib	1597582	In the present study, netupitant was the only antiemetic that showed strong inhibitory interactions (predicted AUC ratio&#x2009;&gt;&#x2009;5) with CYP3A4-metabolzied anticancer therapies (e.g., docetaxel, ribociclib, olaparib).	37223851	2023	DDI-mechanism
bictegravir	C4507568	Bictegravir	1999660	metformin	C0025598	Metformin	6809	A drug-drug interaction (DDI) exists between bictegravir and metformin.	37218815	2023	DDI-int
Bictegravir	C4507568	Bictegravir	1999660	metformin	C0025598	Metformin	6809	Bictegravir inhibits renal organic cation transporter-2, leading to increased metformin plasma concentrations.	37218815	2023	DDI-mechanism
alectinib	C3853921	Alectinib	1727455	nicardipine	C0028005	Nicardipine	7396	In vivo experiments of Sprague-Dawley (SD) rats, compared with the control group (30&#xa0;mg/kg alectinib alone), the AUC<sub>(0-t)</sub>, AUC<sub>(0-&#x221e;)</sub>, T<sub>max</sub> and C<sub>max</sub> of alectinib administered in combination with 6&#xa0;mg/kg nicardipine were significantly increased in the experimental group.	37209178	2023	DDI-mechanism
alectinib	C3853921	Alectinib	1727455	nicardipine	C0028005	Nicardipine	7396	In conclusion, the metabolism of alectinib was affected by polymorphisms of the CYP3A4 gene and nicardipine.	37209178	2023	DDI-mechanism
apixaban	C1831808	Apixaban	1364430	amiodarone	C0002598	Amiodarone	703	Pharmacokinetic interactions exist between apixaban or rivaroxaban, and CYP3A4 and P-glycoprotein inhibitors such as amiodarone, verapamil and diltiazem.	37184597	2023	DDI-int
apixaban	C1831808	Apixaban	1364430	verapamil	C0042523	Verapamil	11170	Pharmacokinetic interactions exist between apixaban or rivaroxaban, and CYP3A4 and P-glycoprotein inhibitors such as amiodarone, verapamil and diltiazem.	37184597	2023	DDI-int
apixaban	C1831808	Apixaban	1364430	diltiazem	C0012373	Diltiazem	3443	Pharmacokinetic interactions exist between apixaban or rivaroxaban, and CYP3A4 and P-glycoprotein inhibitors such as amiodarone, verapamil and diltiazem.	37184597	2023	DDI-int
rivaroxaban	C1739768	Rivaroxaban	1114195	amiodarone	C0002598	Amiodarone	703	Pharmacokinetic interactions exist between apixaban or rivaroxaban, and CYP3A4 and P-glycoprotein inhibitors such as amiodarone, verapamil and diltiazem.	37184597	2023	DDI-int
rivaroxaban	C1739768	Rivaroxaban	1114195	verapamil	C0042523	Verapamil	11170	Pharmacokinetic interactions exist between apixaban or rivaroxaban, and CYP3A4 and P-glycoprotein inhibitors such as amiodarone, verapamil and diltiazem.	37184597	2023	DDI-int
rivaroxaban	C1739768	Rivaroxaban	1114195	diltiazem	C0012373	Diltiazem	3443	Pharmacokinetic interactions exist between apixaban or rivaroxaban, and CYP3A4 and P-glycoprotein inhibitors such as amiodarone, verapamil and diltiazem.	37184597	2023	DDI-int
atorvastatin	C0286651	Atorvastatin	83367	clopidogrel	C0070166	Clopidogrel	32968	Potential drug-drug interactions between atorvastatin and clopidogrel were the most frequently observed (9%).	37178272	2023	DDI-int
phenytoin	C0031507	Phenytoin	8183	tacrolimus	C0085149	Tacrolimus	42316	The patient was treated with phenytoin for enzyme induction and the tacrolimus concentration began to fall.	37173153	2023	DDI-mechanism
torsemide	C0076840	Torsemide	38413	arsenic	C0003818			In conclusion, torsemide increased the plasma concentrations of arsenic metabolites in APL patients treated with ATO by inhibiting the transporter MRP4 in a dose-dependent manner.	37172335	2023	DDI-mechanism
enzalutamide	C3496793	Enzalutamide	1307298	oxycodone	C0030049	Oxycodone	7804	Hereby, enzalutamide potentially reduces the exposure of oxycodone, an opioid metabolized by CYP3A4 and CYP2D6.	37162620	2023	DDI-mechanism
Enzalutamide	C3496793	Enzalutamide	1307298	oxycodone	C0030049	Oxycodone	7804	Enzalutamide decreased the mean AUC<sub>0-8&#xa0;h</sub> and C<sub>max</sub> of oxycodone with, respectively, 44.7% (p&#x2009;&lt;&#x2009;0.001) and 35.5% (p&#x2009;=&#x2009;0.004) compared with the control arm.	37162620	2023	DDI-mechanism
noroxycodone	C0030049	Oxycodone	7804	enzalutamide	C3496793	Enzalutamide	1307298	In contrast, AUC<sub>0-8&#xa0;h</sub> and C<sub>max</sub> of the inactive metabolites noroxycodone and noroxymorphone were significantly increased by enzalutamide.	37162620	2023	DDI-mechanism
noroxymorphone	C0030073	Oxymorphone	7814	enzalutamide	C3496793	Enzalutamide	1307298	In contrast, AUC<sub>0-8&#xa0;h</sub> and C<sub>max</sub> of the inactive metabolites noroxycodone and noroxymorphone were significantly increased by enzalutamide.	37162620	2023	DDI-mechanism
enzalutamide	C3496793	Enzalutamide	1307298	oxycodone	C0030049	Oxycodone	7804	Co-administration of enzalutamide significantly reduced exposure to oxycodone and its active metabolite oxymorphone in men with prostate cancer.	37162620	2023	DDI-mechanism
enzalutamide	C3496793	Enzalutamide	1307298	oxymorphone	C0030073	Oxymorphone	7814	Co-administration of enzalutamide significantly reduced exposure to oxycodone and its active metabolite oxymorphone in men with prostate cancer.	37162620	2023	DDI-mechanism
enzalutamide	C3496793	Enzalutamide	1307298	oxycodone	C0030049	Oxycodone	7804	This should be taken into account when prescribing enzalutamide combined with oxycodone.	37162620	2023	DDI-advise
zanubrutinib	C4683810	Zanubrutinib	2262435	rifampin	C0035608	Rifampin	9384	Previous drug-drug interaction (DDI) studies have demonstrated that co-administration of zanubrutinib with rifampin, a strong CYP3A inducer, reduces zanubrutinib plasma concentrations, potentially impacting activity.	37145975	2023	DDI-mechanism
zanubrutinib	C4683810	Zanubrutinib	2262435	rifabutin	C0140575	Rifabutin	55672	Co-administration of zanubrutinib with rifabutin resulted in a less than 2-fold reduction of zanubrutinib exposures.	37145975	2023	DDI-mechanism
Resveratrol	C0073096	Resveratrol	1000492	erlotinib	C1135135	Erlotinib	337525	Resveratrol, a natural compound found in many plants and supplements, is known to inhibit CYP3A enzyme, therefore, it may act as an inhibitor for the metabolism of erlotinib.	37143385	2023	DDI-mechanism
Resveratrol	C0073096	Resveratrol	1000492	erlotinib	C1135135	Erlotinib	337525	Resveratrol was a strong inhibitor of erlotinib metabolism in vitro with IC<sub>50</sub> &#x2009;=&#x2009;4.03&#x2009;&#x3bc;M.	37143385	2023	DDI-mechanism
resveratrol	C0073096	Resveratrol	1000492	erlotinib	C1135135	Erlotinib	337525	The study suggests that resveratrol may produce a potential herb-drug interaction with erlotinib at the metabolism level and should be investigated in patients in the clinic.	37143385	2023	DDI-mechanism
mycophenolate mofetil	C0209368	Mycophenolate Mofetil	68149	tuberculosis	C0041289	Tuberculin	10908	A combination of diminished immunosuppression due to discontinuation of mycophenolate mofetil in the setting of acute infection, rifampin drug interactions with cyclosporine, and the beginning of treatment of tuberculosis all contributed to this paradoxical worsening.	37142508	2023	DDI-effect
rifampin	C0035608	Rifampin	9384	cyclosporine	C0010592	Cyclosporine	3008	A combination of diminished immunosuppression due to discontinuation of mycophenolate mofetil in the setting of acute infection, rifampin drug interactions with cyclosporine, and the beginning of treatment of tuberculosis all contributed to this paradoxical worsening.	37142508	2023	DDI-effect
sitagliptin	C1565750	Sitagliptin	593411	metformin	C0025598	Metformin	6809	In the inhibition tests, only sitagliptin had an effect and reduced hOCT1- and hOCT2- mediated metformin uptake and hMATE2K mediated MPP<sup>+</sup> uptake by more than 70%, 80%, and 30%, respectively.	37142000	2023	DDI-mechanism
orlistat	C0076275	Orlistat	37925	CES2	C0007886			It has been reported that orlistat, an anti-obesity drug, inhibits the hydrolysis of <i>p</i>-nitrophenol acetate, a common substrate of the major drug-metabolizing hydrolases, carboxylesterase (CES) 1, CES2, and arylacetamide deacetylase (AADAC), in vitro.	37137721	2023	DDI-mechanism
Orlistat	C0076275	Orlistat	37925	acebutolol	C0000946	Acebutolol	149	Orlistat potently inhibited the hydrolysis of acebutolol, a specific substrate of CES2, in a non-competitive manner (inhibition constant, <i>K</i> <sub>i</sub> = 2.95 &#xb1; 0.16 nM), whereas it slightly inhibited the hydrolysis of temocapril and eslicarbazepine acetate, specific substrates of CES1 and AADAC, respectively (IC<sub>50</sub> &gt;100 nM).	37137721	2023	DDI-mechanism
Orlistat	C0076275	Orlistat	37925	eslicarbazepine	C2725260	Eslicarbazepine	1482502	Orlistat potently inhibited the hydrolysis of acebutolol, a specific substrate of CES2, in a non-competitive manner (inhibition constant, <i>K</i> <sub>i</sub> = 2.95 &#xb1; 0.16 nM), whereas it slightly inhibited the hydrolysis of temocapril and eslicarbazepine acetate, specific substrates of CES1 and AADAC, respectively (IC<sub>50</sub> &gt;100 nM).	37137721	2023	DDI-mechanism
Orlistat	C0076275	Orlistat	37925	acetate	C0000975	Acetate	164	Orlistat potently inhibited the hydrolysis of acebutolol, a specific substrate of CES2, in a non-competitive manner (inhibition constant, <i>K</i> <sub>i</sub> = 2.95 &#xb1; 0.16 nM), whereas it slightly inhibited the hydrolysis of temocapril and eslicarbazepine acetate, specific substrates of CES1 and AADAC, respectively (IC<sub>50</sub> &gt;100 nM).	37137721	2023	DDI-mechanism
orlistat	C0076275	Orlistat	37925	acebutolol hydrolase	C0000946	Acebutolol	149	The in vivo DDI potential was elucidated using mice, in which orlistat showed strong inhibition against acebutolol hydrolase activities in the liver and intestinal microsomes, similar to humans.	37137721	2023	DDI-effect
orlistat	C0076275	Orlistat	37925	liver	C0023899	Liver Extract	6459	The in vivo DDI potential was elucidated using mice, in which orlistat showed strong inhibition against acebutolol hydrolase activities in the liver and intestinal microsomes, similar to humans.	37137721	2023	DDI-mechanism
acebutolol	C0000946	Acebutolol	149	orlistat	C0076275	Orlistat	37925	The area under the curve (AUC) of acebutolol was increased by 43%, whereas the AUC of acetolol, a hydrolyzed metabolite of acebutolol, was decreased by 47% by co-administration of orlistat.	37137721	2023	DDI-mechanism
cannabidiol	C0006863	Cannabidiol	2045371	everolimus	C0541315	Everolimus	141704	When highly purified cannabidiol (CBD; Epidiolex) and the mammalian target of rapamycin inhibitor everolimus are used concomitantly in the treatment of tuberous sclerosis complex, there is evidence of a pharmacokinetic (PK) interaction, leading to increased everolimus systemic exposure.	37132402	2023	DDI-mechanism
Epidiolex	C4731581	Cannabidiol	2045371	everolimus	C0541315	Everolimus	141704	When highly purified cannabidiol (CBD; Epidiolex) and the mammalian target of rapamycin inhibitor everolimus are used concomitantly in the treatment of tuberous sclerosis complex, there is evidence of a pharmacokinetic (PK) interaction, leading to increased everolimus systemic exposure.	37132402	2023	DDI-mechanism
alectinib	C3853921	Alectinib	1727455	warfarin	C0043031	Warfarin	11289	Displacement of plasma protein binding or competitive inhibition of metabolism by alectinib, crizotinib, and ceritinib could increase the plasma concentration of the unbound form of warfarin, resulting in high INR values.	37122027	2023	DDI-mechanism
crizotinib	C2974289	Crizotinib	1148495	warfarin	C0043031	Warfarin	11289	Displacement of plasma protein binding or competitive inhibition of metabolism by alectinib, crizotinib, and ceritinib could increase the plasma concentration of the unbound form of warfarin, resulting in high INR values.	37122027	2023	DDI-mechanism
ceritinib	C3818721	Ceritinib	1535457	warfarin	C0043031	Warfarin	11289	Displacement of plasma protein binding or competitive inhibition of metabolism by alectinib, crizotinib, and ceritinib could increase the plasma concentration of the unbound form of warfarin, resulting in high INR values.	37122027	2023	DDI-mechanism
alectinib	C3853921	Alectinib	1727455	warfarin	C0043031	Warfarin	11289	In addition, alectinib, crizotinib, and ceritinib might cause displacement of bucolome from plasma proteins, followed by displacement of warfarin or inhibition of warfarin metabolism caused by the unbound form of bucolome.	37122027	2023	DDI-mechanism
crizotinib	C2974289	Crizotinib	1148495	warfarin	C0043031	Warfarin	11289	In addition, alectinib, crizotinib, and ceritinib might cause displacement of bucolome from plasma proteins, followed by displacement of warfarin or inhibition of warfarin metabolism caused by the unbound form of bucolome.	37122027	2023	DDI-mechanism
ceritinib	C3818721	Ceritinib	1535457	warfarin	C0043031	Warfarin	11289	In addition, alectinib, crizotinib, and ceritinib might cause displacement of bucolome from plasma proteins, followed by displacement of warfarin or inhibition of warfarin metabolism caused by the unbound form of bucolome.	37122027	2023	DDI-mechanism
Rifampin	C0035608	Rifampin	9384	risperidone	C0073393	Risperidone	35636	Rifampin is a potent CYP3A and CYP2D6 inducer and is known to significantly reduce serum risperidone levels.	37119232	2023	DDI-mechanism
erythromycin	C0014806	Erythromycin	4053	polyhexamethylene biguanide	C0376892	Polihexanide	1373041	We demonstrate that while most combinations resulted in no change in antimicrobial efficacy of individual components, the combination of erythromycin + polyhexamethylene biguanide was found to be antagonistic toward P. aeruginosa.	37106486	2023	DDI-effect
Hydroxychloroquine	C0020336	Hydroxychloroquine	5521	metformin	C0025598	Metformin	6809	Hydroxychloroquine was also the most interacting drug in the C risk category (n=101, 29.8%) and had 19 pDDIs with metformin, 16 pDDIs with beta-blockers, 13 pDDIs with acetylsalicylic acid, and 10 pDDIs with insulin in the C risk category.	37092113	2022	DDI-int
Hydroxychloroquine	C0020336	Hydroxychloroquine	5521	insulin	C1313386	Insulin Glulisine, Human	400008	Hydroxychloroquine was also the most interacting drug in the C risk category (n=101, 29.8%) and had 19 pDDIs with metformin, 16 pDDIs with beta-blockers, 13 pDDIs with acetylsalicylic acid, and 10 pDDIs with insulin in the C risk category.	37092113	2022	DDI-int
letermovir	C3852938	Letermovir	1988648	everolimus	C0541315	Everolimus	141704	Because letermovir inhibits cytochrome P450 (CYP) 3A and everolimus is a known CYP3A substrate, an interaction when concomitantly administered is anticipated.	37085998	2023	DDI-mechanism
letermovir	C3852938	Letermovir	1988648	everolimus	C0541315	Everolimus	141704	The drug-drug interaction simulation confirmed that letermovir will likely increase everolimus are under the curve by 2.5-fold, consistent with the moderate increase in exposure observed with midazolam in the clinic.	37085998	2023	DDI-mechanism
everolimus	C0541315	Everolimus	141704	letermovir	C3852938	Letermovir	1988648	The output highlights the importance of drug monitoring, which is common clinical practice for everolimus to maintain safe and efficacious drug concentrations in the targeted patient population when concomitantly administered with letermovir.	37085998	2023	DDI-advise
ivermectin	C0022322	Ivermectin	6069	human	C3486709	Brain-Derived Neurotrophic Factor	47324	Using <i>in vitro</i> transepithelial assays with cells transduced with murine Abcg2 and human ABCG2, we report that clorsulon was transported <i>in vitro</i> by both transporter variants and that ivermectin inhibited its transport mediated by murine Abcg2 and human ABCG2.	37078871	2023	DDI-mechanism
clorsulon	C0064474	Clorsulon	28303	ivermectin	C0022322	Ivermectin	6069	Consequently, the coadministration of clorsulon and ivermectin reduces clorsulon secretion into milk due to drug-drug interactions mediated by ABCG2.	37078871	2023	DDI-mechanism
bazedoxifene	C2346970	Bazedoxifene	1441386	cholecalciferol	C0008318	Cholecalciferol	2418	A mild degree of pharmacokinetic interaction was observed when bazedoxifene and cholecalciferol were administered concomitantly to healthy male volunteers.	37077410	2023	DDI-int
clobazam	C0055891	Clobazam	21241	omeprazole	C0028978	Omeprazole	7646	Five cases were caused by interactions between clobazam and other antiepileptic drugs, etravirine-based antiretroviral therapy, omeprazole, or meropenem.	37070461	2023	DDI-int
clobazam	C0055891	Clobazam	21241	meropenem	C0066005	Meropenem	29561	Five cases were caused by interactions between clobazam and other antiepileptic drugs, etravirine-based antiretroviral therapy, omeprazole, or meropenem.	37070461	2023	DDI-int
calcium	C0006675			cinacalcet	C1337242	Cinacalcet	407990	The calcium level of the patients decreased from 11.3 &#xb1; 0.64 mg/dl to 9.98 &#xb1; 0.78 mg/dl (p = 0.001) after cinacalcet treatment.	37069889	2023	DDI-mechanism
K. pneumoniae	C0026941			classes	C0026370			Its drug resistance is due, in a significant part, to active efflux of these bactericides, a major mechanism that K. pneumoniae uses to resist to the action of multiple classes of antibiotics.	37067435	2023	DDI-mechanism
ciprofloxacin	C0008809	Ciprofloxacin	2551	quetiapine	C0123091	Quetiapine	51272	It was postulated that the patient's NMS was caused by a drug-drug interaction (DDI) between ciprofloxacin, a moderate cytochrome P450 (CYP) 3A4 inhibitor, and quetiapine, which is primarily metabolized by CYP3A4.	37065407	2023	DDI-mechanism
midostaurin	C0526371	Midostaurin	1919083	voriconazole	C0393080	Voriconazole	121243	Six days after starting midostaurin, she developed visual hallucinations with a concurrent sharp increase in voriconazole blood concentration (C<sub>trough</sub> 10.3&#x2009;mg&#x2009;L<sup>-1</sup> , target C<sub>trough</sub> 1-5&#x2009;mg&#x2009;L<sup>-1</sup> ).	37050863	2023	DDI-mechanism
midostaurin	C0526371	Midostaurin	1919083	voriconazole	C0393080	Voriconazole	121243	To our knowledge, this is the first case suggesting that midostaurin and voriconazole reciprocally inhibit each other's metabolism, leading to increased exposure of both.	37050863	2023	DDI-mechanism
magnesium	C0024467	Magnesium	6574	cromoglycate	C0010347			In the formalin test, in phase 1, magnesium antagonized the antinociceptive effect of cromoglycate, while in phase 2, it potentiated or inhibited its effect.	37047214	2023	DDI-effect
posaconazole	C0936148	Posaconazole	282446	flucloxacillin	C0016267	Floxacillin	4448	During routine therapeutic drug monitoring of posaconazole, we repeatedly observed low posaconazole serum concentrations in patients that were concomitantly treated with flucloxacillin.	37039028	2023	DDI-mechanism
flucloxacillin	C0016267	Floxacillin	4448	posaconazole	C0936148	Posaconazole	282446	A possible interaction between flucloxacillin and posaconazole was explored in this case series.	37039028	2023	DDI-int
posaconazole	C0936148	Posaconazole	282446	flucloxacillin	C0016267	Floxacillin	4448	With a median concentration of 0.5 mg/L (IQR 0.3-0.6), the posaconazole trough serum concentration decreased by 47% during flucloxacillin treatment compared with the concentration before/after flucloxacillin treatment (0.9 mg/L, IQR 0.6-1.3).	37039028	2023	DDI-mechanism
posaconazole	C0936148	Posaconazole	282446	flucloxacillin	C0016267	Floxacillin	4448	As a result, the posaconazole target trough concentration of &#x2265;0.7 mg/L was only achieved in five out of nine patients during flucloxacillin treatment.	37039028	2023	DDI-mechanism
posaconazole	C0936148	Posaconazole	282446	flucloxacillin	C0016267	Floxacillin	4448	Careful monitoring of posaconazole serum trough concentrations is recommended when concomitant use of flucloxacillin cannot be avoided.	37039028	2023	DDI-advise
Riluzole	C0073379	Riluzole	35623	sorafenib	C1516119	Sorafenib	495881	Riluzole, an inhibitor of glutamate release, showed synergistic antitumor activity in combination with the multi-kinase inhibitor sorafenib in preclinical models.	37036756	2023	DDI-effect
Hepatitis	C0019169			phenobarbital	C0031412	Phenobarbital	8134	Hepatitis also suppressed the increased CYP3A enzymatic activity induced by phenobarbital in liver S9, consistent with the results of Cyp3a11 mRNA expression.	37032489	2023	DDI-effect
phenobarbital	C0031412	Phenobarbital	8134	hepatitis	C0019169			These results suggest that the inducibility of CYP by phenobarbital may vary in patients with hepatitis, indicating that pharmacokinetic drug-drug interactions can be altered under certain pathological conditions.	37032489	2023	DDI-mechanism
dapagliflozin	C2353951	Dapagliflozin	1488564	liver	C0023899	Liver Extract	6459	The PCR results demonstrated that dapagliflozin inhibited the mRNA expression of Ugt1a7 in liver and donafenib decreased the expression of Ugt1a7 mRNA in liver and intestine.	37027985	2023	DDI-effect
Dicloxacillin	C0012093	Dicloxacillin	3356	warfarin	C0043031	Warfarin	11289	Dicloxacillin induces CYPs and reduces the clinical efficacy of warfarin in patients.	37021780	2023	DDI-mechanism
warfarin	C0043031	Warfarin	11289	dicloxacillin	C0012093	Dicloxacillin	3356	Caution is warranted for warfarin patients that initiate dicloxacillin or flucloxacillin, especially for a long-term treatment of endocarditis.	37021780	2023	DDI-advise
warfarin	C0043031	Warfarin	11289	flucloxacillin	C0016267	Floxacillin	4448	Caution is warranted for warfarin patients that initiate dicloxacillin or flucloxacillin, especially for a long-term treatment of endocarditis.	37021780	2023	DDI-advise
brimonidine	C0525227	Brimonidine	134615	eye	C0015399			We therefore hypothesized that administration of brimonidine (an alpha-2-adrenergic agonist) eye drops into one eye should produce a pharmacologic Horner's syndrome if the clinically unresponsive patient is conscious, but not if the patient is unconscious.	37014450	2023	DDI-effect
ritonavir	C0292818	Ritonavir	85762	tacrolimus	C0085149	Tacrolimus	42316	Co-administration of ritonavir caused a prolonged decrease in tacrolimus clearance through its inhibitory effects on CYP3A in a patient taking itraconazole.	37004119	2023	DDI-mechanism
Fluconazole	C0016277	Fluconazole	4450	warfarin	C0043031	Warfarin	11289	Fluconazole (FLCZ) inhibits cytochrome P450 (CYP)&#xa0;2C9, 2C19, and 3A4 and has a drug-drug interaction that potentiates the effects of warfarin and prolong the prothrombin time-international normalized ratio (PT-INR).	37004089	2023	DDI-effect
myricetin	C0067067			levofloxacin	C0282386	Levofloxacin	82122	It was found that myricetin showed synergistic interaction only with levofloxacin.	36999857	2023	DDI-effect
ciprofloxacin	C0008809	Ciprofloxacin	2551	tobramycin	C0040341	Tobramycin	10627	Mutational acquisition of ciprofloxacin resistance leads to robust CS to tobramycin in pre-existing antibiotic-resistant mutants of Pseudomonas aeruginosa.	36997518	2023	DDI-effect
rifampin	C0035608	Rifampin	9384	etonogestrel	C0047683	Etonogestrel	14584	Even a short, 2-week course of treatment with rifampin places etonogestrel contraceptive implant users at risk for decreased contraceptive efficacy.	36997081	2023	DDI-effect
abiraterone	C0754011	Abiraterone	1100072	enzalutamide	C3496793	Enzalutamide	1307298	However, pharmacokinetic clearance of abiraterone was 2.2- to 2.9-fold higher when administered with enzalutamide, compared with clearance values for abiraterone alone.	36996380	2023	DDI-mechanism
imatinib	C0935989	Imatinib	282388	crizotinib	C2974289	Crizotinib	1148495	We observed an imatinib over-exposition related to crizotinib introduction, probably explained by drug-drug interaction mediated by crizotinib enzymatic inhibition on cytochrome P-450 3A4.	36982592	2023	DDI-mechanism
cabazitaxel	C2830183	Cabazitaxel	996051	ritonavir	C0292818	Ritonavir	85762	Compared to the respective vehicle groups, plasma exposure of cabazitaxel (AUC<sub>0-24h</sub>) was enhanced 2.9-, 10.9-, and 13.9-fold in wild-type mice and 1.4-, 10.1-, and 34.3-fold in Cyp3aXAV mice by treatment with 1, 10, and 25 mg/kg ritonavir, respectively.	36976574	2023	DDI-mechanism
cabazitaxel	C2830183	Cabazitaxel	996051	ritonavir	C0292818	Ritonavir	85762	Biotransformation of cabazitaxel to its active metabolites still took place when coadministered with ritonavir, but this process was delayed due to the Cyp3a/CYP3A4 inhibition.	36976574	2023	DDI-mechanism
cabazitaxel	C2830183	Cabazitaxel	996051	inhibitor	C0540301	C1 Esterase Inhibitor	1599832	These data indicate that CYP3A is the primary limiting factor in the plasma exposure to cabazitaxel and that cabazitaxel oral bioavailability could be dramatically enhanced by coadministration of an effective CYP3A inhibitor such as ritonavir.	36976574	2023	DDI-mechanism
cabazitaxel	C2830183	Cabazitaxel	996051	ritonavir	C0292818	Ritonavir	85762	These data indicate that CYP3A is the primary limiting factor in the plasma exposure to cabazitaxel and that cabazitaxel oral bioavailability could be dramatically enhanced by coadministration of an effective CYP3A inhibitor such as ritonavir.	36976574	2023	DDI-mechanism
tacrolimus	C0085149	Tacrolimus	42316	voriconazole	C0393080	Voriconazole	121243	The drug-drug interactions (DDIs) between tacrolimus and voriconazole are highly variable among individuals.	36931438	2023	DDI-int
voriconazole	C0393080	Voriconazole	121243	human	C3486709	Brain-Derived Neurotrophic Factor	47324	Following voriconazole (200&#xa0;mg PO, bid) administration in human with different CYP2C19 genotypes, the AUC<sub>0-&#x221e;</sub> of tacrolimus increased by 5.1- to 8.3-fold in CYP3A5 expressers and by 5.3- to 10.2-fold in CYP3A5 nonexpressers.	36931438	2023	DDI-mechanism
tacrolimus	C0085149	Tacrolimus	42316	voriconazole	C0393080	Voriconazole	121243	When tacrolimus was combined with voriconazole (200&#xa0;mg, bid; 400&#xa0;mg, bid, on Day 1), the final model simulations suggested that the dose regimen of tacrolimus should be regulated to 0.15&#xa0;mg/kg/day (qd) in CYP3A5 expressers with different CYP2C19 genotypes.	36931438	2023	DDI-advise
ritonavir	C0292818	Ritonavir	85762	lopinavir	C0674432	Lopinavir	195088	While addition of ritonavir to lopinavir improved the overall solubilization of lopinavir, the impact of lopinavir was to reduce ritonavir solubilization as digestion progressed.	36919249	2023	DDI-mechanism
lopinavir	C0674432	Lopinavir	195088	ritonavir	C0292818	Ritonavir	85762	While addition of ritonavir to lopinavir improved the overall solubilization of lopinavir, the impact of lopinavir was to reduce ritonavir solubilization as digestion progressed.	36919249	2023	DDI-mechanism
lopinavir	C0674432	Lopinavir	195088	ritonavir	C0292818	Ritonavir	85762	Enhancement in the solubilization of lopinavir and ritonavir in a drug combination setting <i>in vitro</i> also supported the potential for food effects on drug exposure.	36919249	2023	DDI-mechanism
apixaban	C1831808	Apixaban	1364430	clarithromycin	C0055856	Clarithromycin	21212	The haemorrhagic signal was significant for apixaban when coadministered with clarithromycin (ROR 1.60, 95% CI 1.16-2.20) and posaconazole (ROR 2.69, 95% CI 1.37-5.28).	36908021	2023	DDI-effect
apixaban	C1831808	Apixaban	1364430	posaconazole	C0936148	Posaconazole	282446	The haemorrhagic signal was significant for apixaban when coadministered with clarithromycin (ROR 1.60, 95% CI 1.16-2.20) and posaconazole (ROR 2.69, 95% CI 1.37-5.28).	36908021	2023	DDI-effect
dabigatran	C2348066			azithromycin	C0052796	Azithromycin	18631	For dabigatran, coadministration with azithromycin (ROR 4.06, 95% CI 2.77-5.95), fluconazole (ROR 2.26, 95% CI 1.52-3.37), itraconazole (ROR 7.52, 95% CI 1.51-37.46) and ketoconazole (ROR 2.06, 95% CI 1.25-3.41) was associated with significantly higher risks of haemorrhages.	36908021	2023	DDI-effect
dabigatran	C2348066			fluconazole	C0016277	Fluconazole	4450	For dabigatran, coadministration with azithromycin (ROR 4.06, 95% CI 2.77-5.95), fluconazole (ROR 2.26, 95% CI 1.52-3.37), itraconazole (ROR 7.52, 95% CI 1.51-37.46) and ketoconazole (ROR 2.06, 95% CI 1.25-3.41) was associated with significantly higher risks of haemorrhages.	36908021	2023	DDI-effect
dabigatran	C2348066			itraconazole	C0064113	Itraconazole	28031	For dabigatran, coadministration with azithromycin (ROR 4.06, 95% CI 2.77-5.95), fluconazole (ROR 2.26, 95% CI 1.52-3.37), itraconazole (ROR 7.52, 95% CI 1.51-37.46) and ketoconazole (ROR 2.06, 95% CI 1.25-3.41) was associated with significantly higher risks of haemorrhages.	36908021	2023	DDI-effect
dabigatran	C2348066			ketoconazole	C0022625	Ketoconazole	6135	For dabigatran, coadministration with azithromycin (ROR 4.06, 95% CI 2.77-5.95), fluconazole (ROR 2.26, 95% CI 1.52-3.37), itraconazole (ROR 7.52, 95% CI 1.51-37.46) and ketoconazole (ROR 2.06, 95% CI 1.25-3.41) was associated with significantly higher risks of haemorrhages.	36908021	2023	DDI-effect
itraconazole	C0064113	Itraconazole	28031	rivaroxaban	C1739768	Rivaroxaban	1114195	At the same time, addition of itraconazole to rivaroxaban also indicated significant haemorrhagic signal (ROR 3.58, 95% CI 1.30-9.85).	36908021	2023	DDI-effect
Minocycline	C0026187	Minocycline	6980	sulbactam	C0038665	Sulbactam	10167	Minocycline with sulbactam was the most active dual combination against OXA-23 like (n&#x2009;=&#x2009;2) and NDM with OXA-23 like producers (n&#x2009;=&#x2009;1), which resulted in&#x2009;&#x2265;&#x2009;2 log<sub>10</sub> kill.	36905566	2023	DDI-effect
Sulbactam	C0038665	Sulbactam	10167	meropenem	C0066005	Meropenem	29561	Sulbactam with meropenem showed&#x2009;&#x2265;&#x2009;2 log<sub>10</sub> kill against one OXA-23 like producing CRAB isolate.	36905566	2023	DDI-effect
esomeprazole	C0937846	Esomeprazole	283742	proguanil	C0008241	Proguanil	2382	In contrast, co-administration of vonoprazan or esomeprazole increased proguanil systemic exposure and decreased cycloguanil systemic exposure, and the magnitude of the corresponding change was greater with esomeprazole co-administration than vonoprazan co-administration.	36897544	2023	DDI-mechanism
glutathione	C0017817	Glutathione	4890	catalase/superoxide dismutase	C0038838	Superoxide Dismutase	10245	Co-incubation of glutathione (GSH) and catalase/superoxide dismutase was unable to prevent enzyme inactivation.	36892569	2023	DDI-effect
aprepitant	C1176306	Aprepitant	358255	ifosfamide	C0020823	Ifosfamide	5657	Several case reports and retrospective series have clearly pointed to the role of aprepitant, an antiemetic drug, in the development of encephalopathy when used with ifosfamide.	36882147	2023	DDI-effect
aprepitant	C1176306	Aprepitant	358255	ifosfamide	C0020823	Ifosfamide	5657	Described as an inhibitor of several CYP metabolic pathways, aprepitant is suspected of drug-drug-interaction on ifosfamide pharmacokinetics.	36882147	2023	DDI-int
clarithromycin	C0055856	Clarithromycin	21212	edoxaban	C2975435	Edoxaban	1599538	Therapeutic clarithromycin doses increased the exposure of a therapeutic 60 mg dose of edoxaban with a geometric mean ratio (GMR) of the area under the plasma concentration-time curve (AUC) of 1.53 (90 % CI: 1.37-1.70; p &lt; 0.0001).	36870039	2023	DDI-mechanism
Clarithromycin	C0055856	Clarithromycin	21212	apixaban	C1831808	Apixaban	1364430	Clarithromycin also increased the GMR (90% CI) of the exposure of microdosed FXaI apixaban to 1.38 (1.26-1.51), edoxaban to 2.03 (1.84-2.24), and rivaroxaban to 1.44 (1.27-1.63).	36870039	2023	DDI-mechanism
Clarithromycin	C0055856	Clarithromycin	21212	edoxaban	C2975435	Edoxaban	1599538	Clarithromycin also increased the GMR (90% CI) of the exposure of microdosed FXaI apixaban to 1.38 (1.26-1.51), edoxaban to 2.03 (1.84-2.24), and rivaroxaban to 1.44 (1.27-1.63).	36870039	2023	DDI-mechanism
Clarithromycin	C0055856	Clarithromycin	21212	rivaroxaban	C1739768	Rivaroxaban	1114195	Clarithromycin also increased the GMR (90% CI) of the exposure of microdosed FXaI apixaban to 1.38 (1.26-1.51), edoxaban to 2.03 (1.84-2.24), and rivaroxaban to 1.44 (1.27-1.63).	36870039	2023	DDI-mechanism
edoxaban	C2975435	Edoxaban	1599538	apixaban	C1831808	Apixaban	1364430	The edoxaban microdose overestimates the extent of the drug interaction with the therapeutic dose, whereas AUC ratios for apixaban and rivaroxaban were comparable to the interaction with therapeutic doses as reported in the literature.	36870039	2023	DDI-mechanism
edoxaban	C2975435	Edoxaban	1599538	rivaroxaban	C1739768	Rivaroxaban	1114195	The edoxaban microdose overestimates the extent of the drug interaction with the therapeutic dose, whereas AUC ratios for apixaban and rivaroxaban were comparable to the interaction with therapeutic doses as reported in the literature.	36870039	2023	DDI-mechanism
saxagliptin	C1611934	Saxagliptin	857974	rifampin	C0035608	Rifampin	9384	For saxagliptin, the prediction suggests that rifampin greatly weakened the effect of renal impairment on reducing clearance, and the inductive effect of rifampin on parent drug metabolism seems to be increased with an increase in the degree of renal impairment severity.	36869593	2023	DDI-effect
rifampicin	C0035608	Rifampin	9384	saxagliptin	C1611934	Saxagliptin	857974	For patients with the same degree of renal impairment, rifampicin would have a slightly synergistic effect on the increase of 5-hydroxy saxagliptin exposure compared with dosed alone.	36869593	2023	DDI-mechanism
apixaban	C1831808	Apixaban	1364430	rifampicin	C0035608	Rifampin	9384	For apixaban and rivaroxaban, rifampicin had a greater effect on the area under the concentration-time curve than on peak concentration.	36869199	2023	DDI-mechanism
rivaroxaban	C1739768	Rivaroxaban	1114195	rifampicin	C0035608	Rifampin	9384	For apixaban and rivaroxaban, rifampicin had a greater effect on the area under the concentration-time curve than on peak concentration.	36869199	2023	DDI-mechanism
valproate	C0080356	Valproate	40254	clobazam	C0055891	Clobazam	21241	In double-blinded, placebo-controlled clinical trials, elevated ALT levels were observed in some patients, but these findings could not be uncoupled from the confounds of potential drug-drug interactions with co-administration of valproate and clobazam.	36863504	2023	DDI-effect
Aldehyde oxidase	C0030438	Paraldehyde	7909	methotrexate	C0025677	Methotrexate	6851	Aldehyde oxidase (AO) plays an important role in the metabolism of antitumor and antiviral drugs, including methotrexate, favipiravir, and acyclovir.	36858544	2023	DDI-mechanism
Aldehyde oxidase	C0030438	Paraldehyde	7909	acyclovir	C0001367	Acyclovir	281	Aldehyde oxidase (AO) plays an important role in the metabolism of antitumor and antiviral drugs, including methotrexate, favipiravir, and acyclovir.	36858544	2023	DDI-mechanism
topiramate	C0076829	Topiramate	38404	fluoxetine	C0016365	Fluoxetine	4493	A 34-year-old Asian woman presented with prominent binocular visual acuity decrease 6&#x2009;h after taking only one dose of 25&#x2009;mg topiramate, 25&#x2009;mg hydrochlorothiazide, and 22.4&#x2009;mg fluoxetine to lose weight.	36844215	2023	DDI-effect
topiramate	C0076829	Topiramate	38404	hydrochlorothiazide	C0020261	Hydrochlorothiazide	5487	We speculate that there is a drug-drug interaction between topiramate and hydrochlorothiazide that may lead to the angle narrowing in a short time and at a low dose.	36844215	2023	DDI-effect
Atorvastatin	C0286651	Atorvastatin	83367	total cholesterol	C0008377			Atorvastatin, rosuvastatin, and pitavastatin significantly lowered (<i>p</i>&lt;0.001) plasma levels of total cholesterol, low-density lipoprotein-cholesterol, and triglycerides, while high-density lipoprotein-cholesterol (HDL-C) levels increased significantly (<i>p</i>=0.04) only in the pitavastatin group.	36825343	2023	DDI-mechanism
pitavastatin	C1101838	Pitavastatin	861634	total cholesterol	C0008377			Atorvastatin, rosuvastatin, and pitavastatin significantly lowered (<i>p</i>&lt;0.001) plasma levels of total cholesterol, low-density lipoprotein-cholesterol, and triglycerides, while high-density lipoprotein-cholesterol (HDL-C) levels increased significantly (<i>p</i>=0.04) only in the pitavastatin group.	36825343	2023	DDI-mechanism
fluconazole	C0016277	Fluconazole	4450	itraconazole	C0064113	Itraconazole	28031	In 1105 and 95 co-prescriptions of fluconazole and itraconazole, accounting for 31.3% of all co-prescriptions, potential DDIs were associated with a risk of corrected QT interval (QTc) prolongation.	36812157	2023	DDI-effect
rosuvastatin	C0965129	Rosuvastatin	301542	atazanavir	C1145759	Atazanavir	343047	Previous use of a mechanistic static model to accurately quantify the increased rosuvastatin exposure due to drug-drug interaction (DDI) with coadministered atazanavir underpredicted the magnitude of area under the plasma concentration-time curve ratio (AUCR) based on inhibition of breast cancer resistance protein (BCRP) and organic anion transporting polypeptide (OATP) 1B1.	36811234	2023	DDI-mechanism
digoxin	C0012265	Digoxin	3407	olanzapine	C0171023	Olanzapine	61381	Co-administration of digoxin or lamotrigine with olanzapine increased its entry into the fetal brain, whereas paracetamol decreased its entry into the CSF.	36798113	2022	DDI-mechanism
lamotrigine	C0064636	Lamotrigine	28439	olanzapine	C0171023	Olanzapine	61381	Co-administration of digoxin or lamotrigine with olanzapine increased its entry into the fetal brain, whereas paracetamol decreased its entry into the CSF.	36798113	2022	DDI-mechanism
olanzapine	C0171023	Olanzapine	61381	cimetidine	C0008783	Cimetidine	2541	Placental transfer of olanzapine was increased by co-treatment with cimetidine and digoxin, whereas co-treatment with lamotrigine, paracetamol or valproate led to a substantial decrease.	36798113	2022	DDI-mechanism
olanzapine	C0171023	Olanzapine	61381	lamotrigine	C0064636	Lamotrigine	28439	Placental transfer of olanzapine was increased by co-treatment with cimetidine and digoxin, whereas co-treatment with lamotrigine, paracetamol or valproate led to a substantial decrease.	36798113	2022	DDI-mechanism
olanzapine	C0171023	Olanzapine	61381	valproate	C0080356	Valproate	40254	Placental transfer of olanzapine was increased by co-treatment with cimetidine and digoxin, whereas co-treatment with lamotrigine, paracetamol or valproate led to a substantial decrease.	36798113	2022	DDI-mechanism
digoxin	C0012265	Digoxin	3407	olanzapine	C0171023	Olanzapine	61381	Repeated co-treatment of digoxin and olanzapine increased olanzapine transfer into the brain and CSF, but not across the placenta.	36798113	2022	DDI-mechanism
cimetidine	C0008783	Cimetidine	2541	digoxin	C0012265	Digoxin	3407	Overall entry of olanzapine from maternally administered drugs into the fetal brain was higher after combination therapy with cimetidine and digoxin.	36798113	2022	DDI-mechanism
probenecid	C0033209	Probenecid	8698	F]ciprofloxacin	C0008809	Ciprofloxacin	2551	Pretreatment with probenecid and cimetidine significantly decreased the renal clearance (CL<sub>renal</sub>) of [<sup>18</sup>F]ciprofloxacin.	36786609	2023	DDI-mechanism
cimetidine	C0008783	Cimetidine	2541	F]ciprofloxacin	C0008809	Ciprofloxacin	2551	Pretreatment with probenecid and cimetidine significantly decreased the renal clearance (CL<sub>renal</sub>) of [<sup>18</sup>F]ciprofloxacin.	36786609	2023	DDI-mechanism
F]ciprofloxacin	C0008809	Ciprofloxacin	2551	probenecid	C0033209	Probenecid	8698	Changes in the urinary excretion of [<sup>18</sup>F]ciprofloxacin after pretreatment with probenecid and cimetidine resulted in increased blood and organ exposure to [<sup>18</sup>F]ciprofloxacin.	36786609	2023	DDI-mechanism
F]ciprofloxacin	C0008809	Ciprofloxacin	2551	cimetidine	C0008783	Cimetidine	2541	Changes in the urinary excretion of [<sup>18</sup>F]ciprofloxacin after pretreatment with probenecid and cimetidine resulted in increased blood and organ exposure to [<sup>18</sup>F]ciprofloxacin.	36786609	2023	DDI-mechanism
probenecid	C0033209	Probenecid	8698	cimetidine	C0008783	Cimetidine	2541	Changes in the urinary excretion of [<sup>18</sup>F]ciprofloxacin after pretreatment with probenecid and cimetidine resulted in increased blood and organ exposure to [<sup>18</sup>F]ciprofloxacin.	36786609	2023	DDI-mechanism
probenecid	C0033209	Probenecid	8698	F]ciprofloxacin	C0008809	Ciprofloxacin	2551	Changes in the urinary excretion of [<sup>18</sup>F]ciprofloxacin after pretreatment with probenecid and cimetidine resulted in increased blood and organ exposure to [<sup>18</sup>F]ciprofloxacin.	36786609	2023	DDI-mechanism
cimetidine	C0008783	Cimetidine	2541	F]ciprofloxacin	C0008809	Ciprofloxacin	2551	Changes in the urinary excretion of [<sup>18</sup>F]ciprofloxacin after pretreatment with probenecid and cimetidine resulted in increased blood and organ exposure to [<sup>18</sup>F]ciprofloxacin.	36786609	2023	DDI-mechanism
tacrolimus	C0085149	Tacrolimus	42316	voriconazole	C0393080	Voriconazole	121243	The magnitude of drug-drug interaction between tacrolimus and voriconazole is highly variable, and individually tailoring the tacrolimus dose when concomitantly administered with voriconazole remains difficult.	36775255	2023	DDI-int
tacrolimus	C0085149	Tacrolimus	42316	voriconazole	C0393080	Voriconazole	121243	The magnitude of drug-drug interaction between tacrolimus and voriconazole is highly variable, and individually tailoring the tacrolimus dose when concomitantly administered with voriconazole remains difficult.	36775255	2023	DDI-advise
tacrolimus regimens	C0085149	Tacrolimus	42316	voriconazole	C0393080	Voriconazole	121243	The individual tacrolimus regimens when concomitantly administered with voriconazole could be recommended in the dashboard (https://tac-vor-ddi.shinyapps.io/shinyapp3/).	36775255	2023	DDI-advise
ampicillin/sulbactam	C2930041	Ampicillin	733	amikacin	C0002499	Amikacin	641	The activities of antibiotic combinations by checkerboard assay were as follows: ampicillin/sulbactam plus amikacin was synergic in 52&#x200a;%, additive 40&#x200a;% and indifferent in 8&#x200a;% of isolates, ampicillin/sulbactam plus ciprofloxacin was synergic in 40&#x200a;%, additive 46&#x200a;% and indifferent in 14&#x200a;% of isolates, meropenem/amikacin combination was synergic in 22&#x200a…	36762530	2023	DDI-effect
ampicillin/sulbactam	C2930041	Sulbactam	10167	amikacin	C0002499	Amikacin	641	The activities of antibiotic combinations by checkerboard assay were as follows: ampicillin/sulbactam plus amikacin was synergic in 52&#x200a;%, additive 40&#x200a;% and indifferent in 8&#x200a;% of isolates, ampicillin/sulbactam plus ciprofloxacin was synergic in 40&#x200a;%, additive 46&#x200a;% and indifferent in 14&#x200a;% of isolates, meropenem/amikacin combination was synergic in 22&#x200a…	36762530	2023	DDI-effect
ampicillin/sulbactam	C2930041	Ampicillin	733	ciprofloxacin	C0008809	Ciprofloxacin	2551	The activities of antibiotic combinations by checkerboard assay were as follows: ampicillin/sulbactam plus amikacin was synergic in 52&#x200a;%, additive 40&#x200a;% and indifferent in 8&#x200a;% of isolates, ampicillin/sulbactam plus ciprofloxacin was synergic in 40&#x200a;%, additive 46&#x200a;% and indifferent in 14&#x200a;% of isolates, meropenem/amikacin combination was synergic in 22&#x200a…	36762530	2023	DDI-effect
ampicillin/sulbactam	C2930041	Sulbactam	10167	ciprofloxacin	C0008809	Ciprofloxacin	2551	The activities of antibiotic combinations by checkerboard assay were as follows: ampicillin/sulbactam plus amikacin was synergic in 52&#x200a;%, additive 40&#x200a;% and indifferent in 8&#x200a;% of isolates, ampicillin/sulbactam plus ciprofloxacin was synergic in 40&#x200a;%, additive 46&#x200a;% and indifferent in 14&#x200a;% of isolates, meropenem/amikacin combination was synergic in 22&#x200a…	36762530	2023	DDI-effect
Ampicillin/sulbactam	C2930041	Ampicillin	733	amikacin	C0002499	Amikacin	641	The activities of antibiotic combinations by checkerboard assay were as follows: ampicillin/sulbactam plus amikacin was synergic in 52&#x200a;%, additive 40&#x200a;% and indifferent in 8&#x200a;% of isolates, ampicillin/sulbactam plus ciprofloxacin was synergic in 40&#x200a;%, additive 46&#x200a;% and indifferent in 14&#x200a;% of isolates, meropenem/amikacin combination was synergic in 22&#x200a…	36762530	2023	DDI-effect
Ampicillin/sulbactam	C2930041	Sulbactam	10167	amikacin	C0002499	Amikacin	641	The activities of antibiotic combinations by checkerboard assay were as follows: ampicillin/sulbactam plus amikacin was synergic in 52&#x200a;%, additive 40&#x200a;% and indifferent in 8&#x200a;% of isolates, ampicillin/sulbactam plus ciprofloxacin was synergic in 40&#x200a;%, additive 46&#x200a;% and indifferent in 14&#x200a;% of isolates, meropenem/amikacin combination was synergic in 22&#x200a…	36762530	2023	DDI-effect
ampicillin/sulbactam	C2930041	Ampicillin	733	ciprofloxacin	C0008809	Ciprofloxacin	2551	The activities of antibiotic combinations by checkerboard assay were as follows: ampicillin/sulbactam plus amikacin was synergic in 52&#x200a;%, additive 40&#x200a;% and indifferent in 8&#x200a;% of isolates, ampicillin/sulbactam plus ciprofloxacin was synergic in 40&#x200a;%, additive 46&#x200a;% and indifferent in 14&#x200a;% of isolates, meropenem/amikacin combination was synergic in 22&#x200a…	36762530	2023	DDI-effect
ampicillin/sulbactam	C2930041	Sulbactam	10167	ciprofloxacin	C0008809	Ciprofloxacin	2551	The activities of antibiotic combinations by checkerboard assay were as follows: ampicillin/sulbactam plus amikacin was synergic in 52&#x200a;%, additive 40&#x200a;% and indifferent in 8&#x200a;% of isolates, ampicillin/sulbactam plus ciprofloxacin was synergic in 40&#x200a;%, additive 46&#x200a;% and indifferent in 14&#x200a;% of isolates, meropenem/amikacin combination was synergic in 22&#x200a…	36762530	2023	DDI-effect
CES1	C0007886			methylphenidate	C0025810	Methylphenidate	6901	Variation in CES1 activity may impact dose requirements in children who are prescribed methylphenidate, as well as other CES1 substrates.	36741090	2022	DDI-advise
insulin	C1313386	Insulin Glulisine, Human	400008	neuronal	C0678176	Gabapentin	25480	Our results suggest that insulin reduces neuronal excitability by an increase of GABAergic tonic currents.	36732015	2023	DDI-effect
dabigatran	C2348066			levetiracetam	C0377265	Levetiracetam	114477	An increased peak serum level of dabigatran may be obtained delaying levetiracetam administration.	36727132	2023	DDI-mechanism
Probenecid	C0033209	Probenecid	8698	adefovir	C0050175	Adefovir	16521	Probenecid and lesinurad increased plasma adefovir concentrations and decreased kidney-to-plasma partition coefficient (Kp) in these rats, presumably by inhibiting Oat1.	36724945	2023	DDI-mechanism
lesinurad	C3886073	Lesinurad	1731031	adefovir	C0050175	Adefovir	16521	Probenecid and lesinurad increased plasma adefovir concentrations and decreased kidney-to-plasma partition coefficient (Kp) in these rats, presumably by inhibiting Oat1.	36724945	2023	DDI-mechanism
benzbromarone	C0005035	Benzbromarone	1385	adefovir	C0050175	Adefovir	16521	Since this effect was abolished in Mrp2-deficient rats, together with the MRP2 inhibition study, it is suggested that benzbromarone inhibits Mrp2-mediated adefovir excretion from the kidney.	36724945	2023	DDI-mechanism
simvastatin	C0074554	Simvastatin	36567	ribociclib	C4045494	Ribociclib	1873916	We report a case of a 73-year-old woman with metastatic HR-positive and HER-2 negative breast cancer who developed rhabdomyolysis and acute kidney injury due to interaction between simvastatin and ribociclib with a literature review.	36718280	2023	DDI-effect
Letermovir	C3852938	Letermovir	1988648	itraconazole	C0064113	Itraconazole	28031	Letermovir geometric mean ratio (GMR; 90% confidence interval [CI]) for area under the concentration-time curve from time 0 to 24&#x2009;h (AUC<sub>0-24</sub> ) was 1.33 (1.17, 1.51) and for maximum concentration (C<sub>max</sub> ) was 1.21 (1.05, 1.39) following administration with/without itraconazole.	36717270	2023	DDI-mechanism
letermovir	C3852938	Letermovir	1988648	itraconazole	C0064113	Itraconazole	28031	The increase in letermovir exposure with coadministration of itraconazole is likely predominantly due to inhibition of intestinal ABCB1 and potentially ABCG2 transport.	36717270	2023	DDI-mechanism
crizotinib	C2974289	Crizotinib	1148495	sofosbuvir/velpatasvir	C4271578	Sofosbuvir	1484911	This case report describes a pharmacokinetic drug-drug interaction between crizotinib, a tyrosine kinase inhibitor, and sofosbuvir/velpatasvir, a direct-acting antiviral drug, leading to cardiac toxicity.	36709977	2023	DDI-effect
crizotinib	C2974289	Crizotinib	1148495	sofosbuvir/velpatasvir	C4271578	Velpatasvir	1799206	This case report describes a pharmacokinetic drug-drug interaction between crizotinib, a tyrosine kinase inhibitor, and sofosbuvir/velpatasvir, a direct-acting antiviral drug, leading to cardiac toxicity.	36709977	2023	DDI-effect
glecaprevir	C4519536	Glecaprevir	1940635	gefitinib	C1122962	Gefitinib	328134	Clinicians should be aware of the risk of drug-drug interactions between direct-acting antiviral agents that inhibit CYP3A4 (glecaprevir) and/or P-gp (voxilaprevir, velpatasvir) and anticancer tyrosine kinase inhibitors that are mostly CYP3A4 and/or P-gp substrates (gefitinib, afatinib, erlotinib, crizotinib, ceritinib, lorlatinib, brigatinib, capmatinib etc.).	36709977	2023	DDI-advise
velpatasvir	C4079582	Velpatasvir	1799206	gefitinib	C1122962	Gefitinib	328134	Clinicians should be aware of the risk of drug-drug interactions between direct-acting antiviral agents that inhibit CYP3A4 (glecaprevir) and/or P-gp (voxilaprevir, velpatasvir) and anticancer tyrosine kinase inhibitors that are mostly CYP3A4 and/or P-gp substrates (gefitinib, afatinib, erlotinib, crizotinib, ceritinib, lorlatinib, brigatinib, capmatinib etc.).	36709977	2023	DDI-advise
dronedarone	C0766326	Dronedarone	233698	rivaroxaban	C1739768	Rivaroxaban	1114195	Greater benefit vs. risk could be achieved with rivaroxaban dose reductions to at least 15&#x2009;mg in mild renal impairment subjects on concomitant dronedarone and rivaroxaban.	36683488	2023	DDI-effect
borneol	C0106916			phenobarbital	C0031412	Phenobarbital	8134	The two-drug mixtures of scoparone with valproate, borneol with phenobarbital and borneol with valproate produced synergistic interactions in the mouse MES model, while the remaining tested two-drug mixtures produced additivity.	36674911	2023	DDI-effect
borneol	C0106916			valproate	C0080356	Valproate	40254	The two-drug mixtures of scoparone with valproate, borneol with phenobarbital and borneol with valproate produced synergistic interactions in the mouse MES model, while the remaining tested two-drug mixtures produced additivity.	36674911	2023	DDI-effect
Borneol	C0106916			valproate	C0080356	Valproate	40254	Borneol elevated the brain concentrations of the tested ASMs, contributing to the pharmacokinetic nature of the observed synergistic interactions with valproate and phenobarbital in the mouse MES model.	36674911	2023	DDI-mechanism
Borneol	C0106916			phenobarbital	C0031412	Phenobarbital	8134	Borneol elevated the brain concentrations of the tested ASMs, contributing to the pharmacokinetic nature of the observed synergistic interactions with valproate and phenobarbital in the mouse MES model.	36674911	2023	DDI-mechanism
metformin	C0025598	Metformin	6809	insulin	C1313386	Insulin Glulisine, Human	400008	Extract with metformin had antagonistic insulin outcome.	36662647	2023	DDI-effect
cenobamate	C4550368	Cenobamate	2265690	clobazam	C0055891	Clobazam	21241	As both an inductor and an inhibitor of hepatic enzymes, cenobamate affects the metabolism of other ASMs, among which is clobazam.	36661382	2023	DDI-mechanism
cenobamate	C4550368	Cenobamate	2265690	clobazam	C0055891	Clobazam	21241	Therefore, it is to be concluded that concomitant administration of cenobamate and clobazam can lead to a substantial increase in serum concentrations of NCLB.	36661382	2023	DDI-mechanism
oxytocin	C0030095	Oxytocin	7824	tranexamic acid products	C0040613	Tranexamic Acid	10691	We found significant interaction between certain oxytocin and tranexamic acid products after mixing them in vitro and observing for 1&#x2009;h.	36660895	2023	DDI-int
oxytocin	C0030095	Oxytocin	7824	tranexamic acid products	C0040613	Tranexamic Acid	10691	In a clinical setting, mixing certain oxytocin and tranexamic acid products before administration may result in an underdosing of oxytocin, compromising care in an emergency life-threatening situation.	36660895	2023	DDI-effect
oxytocin	C0030095	Oxytocin	7824	tranexamic acid	C0040613	Tranexamic Acid	10691	The mixing of oxytocin and tranexamic acid injection products for co-administration with intravenous infusion fluids should be avoided until the exact nature of the observed interaction and its implications are understood.	36660895	2023	DDI-advise
hetrombopag	C1831905	Eltrombopag	711942	cyclosporine	C0010592	Cyclosporine	3008	The plasma hetrombopag geometric mean ratios (90% confidence interval) of maximum plasma concentration, area under the plasma concentration-time curve (AUC) from predose to time of last quantifiable sample and AUC to infinity of coadministration of hetrombopag with cyclosporine vs. hetrombopag alone were 95.97% (70.08-131.43%), 105.75% (75.04-149.04%) and 104.19% (74.71-145.32%), respectively, in…	36654488	2023	DDI-mechanism
propofol	C0033487	Propofol	8782	alfentanil	C0002026	Alfentanil	480	Interaction between propofol and alfentanil is stronger than the other pairwise combinations.	36647160	2023	DDI-int
Grapefruit juice	C0452456			fexofenadine	C0296800	Fexofenadine	87636	Grapefruit juice decreased the relative oral bioavailability of fexofenadine by 25%, whereas P. ginseng and E. purpurea had no effect.	36645711	2023	DDI-mechanism
Perampanel	C2698764	Perampanel	1356552	carbamazepine	C0006949	Carbamazepine	2002	Perampanel (PER) is an oral antiepileptic drug and its concomitant use with carbamazepine (CBZ) leads to decreased PER concentrations.	36645709	2022	DDI-mechanism
levonorgestrel	C0023566	Levonorgestrel	6373	efavirenz	C0674428	Efavirenz	195085	Participants receiving levonorgestrel 1.5mg plus efavirenz (n&#xa0;=&#xa0;17) had 50% lower AUC<sub>0-8h</sub> compared to the control group (n&#xa0;=&#xa0;32) [0.50 (0.40, 0.62)].	36641094	2023	DDI-mechanism
verapamil	C0042523	Verapamil	11170	dabigatran	C2348066			Simulation on DDIs predicted that verapamil and clarithromycin further increase the exposure of dabigatran by 29-72% and 40-47%, whereas clarithromycin, fluconazole, and ketoconazole increase the exposure of rivaroxaban by 21-30%, 16-24%, and 194-247% in the older adults.	36626944	2023	DDI-mechanism
clarithromycin	C0055856	Clarithromycin	21212	dabigatran	C2348066			Simulation on DDIs predicted that verapamil and clarithromycin further increase the exposure of dabigatran by 29-72% and 40-47%, whereas clarithromycin, fluconazole, and ketoconazole increase the exposure of rivaroxaban by 21-30%, 16-24%, and 194-247% in the older adults.	36626944	2023	DDI-mechanism
clarithromycin	C0055856	Clarithromycin	21212	rivaroxaban	C1739768	Rivaroxaban	1114195	Simulation on DDIs predicted that verapamil and clarithromycin further increase the exposure of dabigatran by 29-72% and 40-47%, whereas clarithromycin, fluconazole, and ketoconazole increase the exposure of rivaroxaban by 21-30%, 16-24%, and 194-247% in the older adults.	36626944	2023	DDI-mechanism
fluconazole	C0016277	Fluconazole	4450	rivaroxaban	C1739768	Rivaroxaban	1114195	Simulation on DDIs predicted that verapamil and clarithromycin further increase the exposure of dabigatran by 29-72% and 40-47%, whereas clarithromycin, fluconazole, and ketoconazole increase the exposure of rivaroxaban by 21-30%, 16-24%, and 194-247% in the older adults.	36626944	2023	DDI-mechanism
ketoconazole	C0022625	Ketoconazole	6135	rivaroxaban	C1739768	Rivaroxaban	1114195	Simulation on DDIs predicted that verapamil and clarithromycin further increase the exposure of dabigatran by 29-72% and 40-47%, whereas clarithromycin, fluconazole, and ketoconazole increase the exposure of rivaroxaban by 21-30%, 16-24%, and 194-247% in the older adults.	36626944	2023	DDI-mechanism
dabigatran	C2348066			verapamil	C0042523	Verapamil	11170	Our simulation results revealed that recommended reduced dosing regimen of dabigatran etexilate during comedication with verapamil and clarithromycin (110 and 75&#xa0;mg BID for Chinese young and old older adults) will result in exposure (trough concentration) that was either slightly higher or similar to the trough concentration of patients with any bleeding events.	36626944	2023	DDI-mechanism
dabigatran	C2348066			clarithromycin	C0055856	Clarithromycin	21212	Our simulation results revealed that recommended reduced dosing regimen of dabigatran etexilate during comedication with verapamil and clarithromycin (110 and 75&#xa0;mg BID for Chinese young and old older adults) will result in exposure (trough concentration) that was either slightly higher or similar to the trough concentration of patients with any bleeding events.	36626944	2023	DDI-mechanism
dabigatran	C2348066			verapamil	C0042523	Verapamil	11170	Clinical management of DDIs in Chinese older adults in the absence of complex polypharmacy can a priori be similar to the EHRA guideline but routine monitoring of bleeding risk is encouraged when dabigatran etexilate given with verapamil and clarithromycin.	36626944	2023	DDI-advise
dabigatran	C2348066			clarithromycin	C0055856	Clarithromycin	21212	Clinical management of DDIs in Chinese older adults in the absence of complex polypharmacy can a priori be similar to the EHRA guideline but routine monitoring of bleeding risk is encouraged when dabigatran etexilate given with verapamil and clarithromycin.	36626944	2023	DDI-advise
cannabinoids	C0006865	Cannabinol	1976	nicotine	C0028040	Nicotine	7407	Significant inhibition of nicotine metabolism pathways by CBD and 7-OH-CBD suggests that cannabinoids may inhibit nicotine metabolism, potentially impacting tobacco addiction and cessation.	36626330	2023	DDI-mechanism
isoniazid	C0022209	Isoniazid	6038	rifapentine	C0073372	Rifapentine	35617	The concentrations were substantially greater than those presented in previous reports among individuals receiving 3HP or isoniazid without rifapentine or dolutegravir.	36622148	2023	DDI-mechanism
isoniazid	C0022209	Isoniazid	6038	dolutegravir	C3253985	Dolutegravir	1433868	The concentrations were substantially greater than those presented in previous reports among individuals receiving 3HP or isoniazid without rifapentine or dolutegravir.	36622148	2023	DDI-mechanism
Carboplatin	C0079083	Carboplatin	40048	Pitavastatin	C1101838	Pitavastatin	861634	Combining Carboplatin with Pitavastatin or Metformin displayed the highest cytotoxic effect and the strongest synergism among all combinations for OVCAR8 PTX R P cells, resulting in a chemotherapeutic effect superior to Carboplatin as a single agent.	36613537	2022	DDI-effect
Carboplatin	C0079083	Carboplatin	40048	Metformin	C0025598	Metformin	6809	Combining Carboplatin with Pitavastatin or Metformin displayed the highest cytotoxic effect and the strongest synergism among all combinations for OVCAR8 PTX R P cells, resulting in a chemotherapeutic effect superior to Carboplatin as a single agent.	36613537	2022	DDI-effect
Pitavastatin	C1101838	Pitavastatin	861634	Carboplatin	C0079083	Carboplatin	40048	Overall, we propose that Pitavastatin or Metformin could act synergistically in combination with Carboplatin for the management of high-grade serous carcinoma patients with a Carboplatin plus Paclitaxel resistance profile.	36613537	2022	DDI-effect
Metformin	C0025598	Metformin	6809	Carboplatin	C0079083	Carboplatin	40048	Overall, we propose that Pitavastatin or Metformin could act synergistically in combination with Carboplatin for the management of high-grade serous carcinoma patients with a Carboplatin plus Paclitaxel resistance profile.	36613537	2022	DDI-effect
nilotinib	C1721377	Nilotinib	662281	afatinib	C2987648	Afatinib	1430438	However, the combination of nilotinib and afatinib aggravated his diarrhea, prompting discontinuation of afatinib.	36605226	2022	DDI-effect
nilotinib	C1721377	Nilotinib	662281	afatinib	C2987648	Afatinib	1430438	In our patient, adding nilotinib to afatinib led to severe diarrhea.	36605226	2022	DDI-effect
Bisoprolol	C0053799	Bisoprolol	19484	Amiodarone	C0002598	Amiodarone	703	Moreover, they showed that in our university hospital, the concurrent prescription that could cause a cytochromic interaction is Bisoprolol with Amiodarone by enzymatic inhibition for 2,493 patients.	36599261	2023	DDI-effect
rifapentine	C0073372	Rifapentine	35617	rilpivirine	C1566826	Rilpivirine	1102270	However, rifapentine is an inducer of CYP3A4, potentially interacting with antiretrovirals like rilpivirine.	36588698	2022	DDI-mechanism
rifapentine	C0073372	Rifapentine	35617	rilpivirine	C1566826	Rilpivirine	1102270	The simulations of concomitant administration of rifapentine with rilpivirine at steady-state lead to a maximum decrease on AUC<sub>0-24</sub> and C<sub>trough</sub> by 83% and 92% on day 5 for the daily rifapentine regimen and 68% and 92% for the weekly regimen on day 3.	36588698	2022	DDI-mechanism
rilpivirine	C1566826	Rilpivirine	1102270	rifapentine	C0073372	Rifapentine	35617	A daily double dose of rilpivirine after initiating rifapentine 900&#xa0;mg weekly was simulated but failed to compensate the drug-drug interaction.	36588698	2022	DDI-effect
Dexamethasone	C0011777	Dexamethasone	3264	apixaban	C1831808	Apixaban	1364430	Dexamethasone induces cytochrome P450-3A4 enzyme that also metabolises DOACs apixaban and rivaroxaban.	36581417	2022	DDI-mechanism
Dexamethasone	C0011777	Dexamethasone	3264	rivaroxaban	C1739768	Rivaroxaban	1114195	Dexamethasone induces cytochrome P450-3A4 enzyme that also metabolises DOACs apixaban and rivaroxaban.	36581417	2022	DDI-mechanism
cholesterol	C0008377			phospholipids	C0031676			At the same time, cholesterol is found to prohibit the penetration of phospholipids into ABCG2.	36580587	2023	DDI-mechanism
brigatinib	C4287815	Brigatinib	1921217	midazolam	C0026056	Midazolam	6960	Coadministration of brigatinib reduced midazolam maximum observed plasma concentration by &#x2248;16% (geometric least-squares mean ratio, 0.836 [90%CI, 0.662-1.056]) and area under the plasma concentration-time curve from time 0 to infinity by &#x2248;26% (geometric least-squares mean ratio, 0.741 [90%CI, 0.600-0.915]).	36579743	2023	DDI-mechanism
Linezolid	C0663241	Linezolid	190376	erythromycin	C0014806	Erythromycin	4053	Linezolid has been reported to restore erythromycin susceptibility in erythromycin-resistant <i>Staphylococcus aureus</i>.	36577022	2023	DDI-effect
erythromycin	C0014806	Erythromycin	4053	linezolid	C0663241	Linezolid	190376	Checkerboard techniques were used to determine drug interactions, and 12 of 14 isolates showed a synergistic effect between erythromycin and linezolid (fractional inhibitory concentration &lt;0.5).	36577022	2023	DDI-effect
linezolid	C0663241	Linezolid	190376	erythromycin	C0014806	Erythromycin	4053	Thus, in conclusion, linezolid combined with erythromycin exerts a synergistic effect against erythromycin-resistant <i>enterococci</i>.	36577022	2023	DDI-effect
Linezolid	C0663241	Linezolid	190376	rRNA	C0035668	Rna	9394	Linezolid treatment suppressed <i>erm</i>(B)-mediated rRNA dimethylation at A2071, which could lead to loss of the <i>erm</i>(B) gene.	36577022	2023	DDI-effect
nicorandil	C0068700	Nicorandil	31748	ranolazine	C0073633	Ranolazine	35829	A man in his 60s was admitted to the emergency department with chest pain following an intentional overdose of nicorandil and ranolazine.	36564089	2022	DDI-effect
Tacrolimus	C0085149	Tacrolimus	42316	voriconazole	C0393080	Voriconazole	121243	Tacrolimus exposure increased significantly during voriconazole co-therapy.	36559231	2022	DDI-mechanism
ritonavir	C0292818	Ritonavir	85762	inhibitor	C0540301	C1 Esterase Inhibitor	1599832	However, ritonavir significantly increased VT (p &lt; 0.001), apparently behaving as an inhibitor of P-gp at the BBB.	36559144	2022	DDI-effect
ranolazine	C0073633	Ranolazine	35829	carbamazepine	C0006949	Carbamazepine	2002	Moreover, ranolazine interacted antagonistically with carbamazepine, phenytoin, and phenobarbital in the proportions of 1:3 and 1:1.	36558088	2022	DDI-effect
ranolazine	C0073633	Ranolazine	35829	phenytoin	C0031507	Phenytoin	8183	Moreover, ranolazine interacted antagonistically with carbamazepine, phenytoin, and phenobarbital in the proportions of 1:3 and 1:1.	36558088	2022	DDI-effect
ranolazine	C0073633	Ranolazine	35829	phenobarbital	C0031412	Phenobarbital	8134	Moreover, ranolazine interacted antagonistically with carbamazepine, phenytoin, and phenobarbital in the proportions of 1:3 and 1:1.	36558088	2022	DDI-effect
letermovir	C3852938	Letermovir	1988648	acyclovir	C0001367	Acyclovir	281	Acyclovir, a substrate for OAT3, is likely to be coadministered with letermovir; therefore, letermovir may increase acyclovir concentrations.	36537620	2023	DDI-mechanism
phenytoin	C0031507	Phenytoin	8183	tacrolimus	C0085149	Tacrolimus	42316	In this case, phenytoin was used as a CYP3A4 inducer to quickly decrease the tacrolimus level to within therapeutic range.	36536192	2023	DDI-mechanism
phenytoin	C0031507	Phenytoin	8183	tacrolimus	C0085149	Tacrolimus	42316	It also demonstrates the utility and effectiveness of phenytoin as a "rescue" medication for tacrolimus toxicity.	36536192	2023	DDI-effect
ciprofloxacin	C0008809	Ciprofloxacin	2551	tobramycin	C0040341	Tobramycin	10627	Importantly, despite these genetic differences, the use of ciprofloxacin led to a robust CS to aztreonam and tobramycin.	36533961	2023	DDI-effect
bexarotene	C0765273	Bexarotene	233272	rosuvastatin	C0965129	Rosuvastatin	301542	Moreover, a mechanistic static model suggested that vemurafenib, bexarotene, dabigatran etexilate, rifapentine, aprepitant, and ivacaftor could almost fully inhibit intestinal BCRP, increasing the exposure of concomitantly administered rosuvastatin over 90%.	36529162	2023	DDI-mechanism
ivacaftor	C3264621	Ivacaftor	1243041	rosuvastatin	C0965129	Rosuvastatin	301542	Moreover, a mechanistic static model suggested that vemurafenib, bexarotene, dabigatran etexilate, rifapentine, aprepitant, and ivacaftor could almost fully inhibit intestinal BCRP, increasing the exposure of concomitantly administered rosuvastatin over 90%.	36529162	2023	DDI-mechanism
ritonavir	C0292818	Ritonavir	85762	tacrolimus	C0085149	Tacrolimus	42316	Concern exists regarding the impact of utilizing a 5-d course of nirmatrelvir/ritonavir with calcineurin inhibitors because of significant drug-drug interactions between ritonavir, a potent cytochrome P450 3A inhibitor, and other cytochrome P450 3A substrates, such as tacrolimus.	36525555	2023	DDI-int
aspirin	C0004057	Aspirin	1191	thrombin formation	C0040018	Thrombin	10528	In addition, aspirin also improves endothelial oxygen defense via enhanced NO formation and inhibits thrombin formation.	36522182	2023	DDI-effect
posaconazole	C0936148	Posaconazole	282446	tacrolimus	C0085149	Tacrolimus	42316	Twelve patients were newly initiated on posaconazole delayed release tablets and experienced a 50% reduction in tacrolimus dose-to-concentration ratios.	36503331	2023	DDI-mechanism
metformin	C0025598	Metformin	6809	enalapril	C0014025	Enalapril	3827	It has been shown that the combination of metformin and enalapril has beneficial effects, but few studies have evaluated the interactions between these two drugs.	36494876	2022	DDI-effect
Enalapril	C0014025	Enalapril	3827	metformin	C0025598	Metformin	6809	Enalapril did not affect the K<sub>p</sub> of metformin but reduced renal slice-uptake of metformin.	36494876	2022	DDI-mechanism
metformin	C0025598	Metformin	6809	enalapril	C0014025	Enalapril	3827	Importantly, long-term co-administration of metformin and enalapril markedly decreased the level of lactic acid and uric acid in the blood.	36494876	2022	DDI-effect
Enalapril	C0014025	Enalapril	3827	metformin	C0025598	Metformin	6809	Enalapril increases the urinary excretion of metformin through the up-regulation of rMATE1.	36494876	2022	DDI-mechanism
resveratrol	C0073096	Resveratrol	1000492	colistin	C0009316	Colistin	2709	Checkerboard assay and time-kill assays indicated that the combination therapy of resveratrol and colistin indicated a remarkable synergistic effect <i>in vitro</i>, and biofilm assays and SEM indicated synergistic antibiofilm activity.	36475724	2023	DDI-effect
trazodone	C0040805	Trazodone	10737	pregabalin	C0657912	Pregabalin	187832	The serum concentration of amisulpride detected during concurrent use of trazodone and pregabalin was approximately twice the therapeutic range for amisulpride.	36465957	2022	DDI-mechanism
amisulpride	C0103045	Amisulpride	46303	pregabalin	C0657912	Pregabalin	187832	We hypothesize that an interaction between amisulpride and pregabalin was responsible for the increased amisulpride concentration since both drugs are almost exclusively excreted from the body by the renal route.	36465957	2022	DDI-mechanism
amisulpride	C0103045	Amisulpride	46303	pregabalin	C0657912	Pregabalin	187832	This could be helpful information for psychiatrists in order to avoid drug-drug interactions between amisulpride and pregabalin.	36465957	2022	DDI-advise
Nab-paclitaxel	C0144576	Paclitaxel	56946	warfarin	C0043031	Warfarin	11289	Nab-paclitaxel can displace warfarin from its albumin binding sites and increase the free and active concentration of warfarin.	36446317	2023	DDI-mechanism
Nab-paclitaxel	C0144576	Paclitaxel	56946	warfarin	C0043031	Warfarin	11289	Nab-paclitaxel can displace warfarin from its albumin binding sites and increase the free and active concentration of warfarin.	36446317	2023	DDI-mechanism
inhibitor	C0540301	C1 Esterase Inhibitor	1599832	warfarin	C0043031	Warfarin	11289	An inhibitor of these cytochromes prevents the degradation of warfarin into inactive metabolites, leading to accumulation or even overdose of this narrow therapeutic index VKA.	36446317	2023	DDI-mechanism
cannabidiol	C0006863	Cannabidiol	2045371	clobazam	C0055891	Clobazam	21241	In clinical trials, concomitant use of cannabidiol (CBD) and clobazam (CLB) was associated with increased seizure reduction and bidirectional elevation in levels of their active metabolites, 7-hydroxy-cannabidiol (7-OH-CBD) and nor-clobazam (n-CLB).	36442674	2023	DDI-effect
sacubitril/valsartan	C4033631	Valsartan	69749	dapagliflozin	C2353951	Dapagliflozin	1488564	It also raises awareness to the potential increased diuretic effect produced with concomitant use of sacubitril/valsartan and dapagliflozin.	36441976	2022	DDI-effect
sacubitril/valsartan	C4033631	Sacubitril	1656328	dapagliflozin	C2353951	Dapagliflozin	1488564	It also raises awareness to the potential increased diuretic effect produced with concomitant use of sacubitril/valsartan and dapagliflozin.	36441976	2022	DDI-effect
talazoparib	C4042960	Talazoparib	2099704	daunorubicin	C0011015	Daunorubicin	3109	In in vitro drug combination experiments, talazoparib synergistically reversed daunorubicin and mitoxantrone resistance in cells with ABCC1 and ABCG2 expression, respectively.	36430819	2022	DDI-effect
talazoparib	C4042960	Talazoparib	2099704	mitoxantrone	C0026259	Mitoxantrone	7005	In in vitro drug combination experiments, talazoparib synergistically reversed daunorubicin and mitoxantrone resistance in cells with ABCC1 and ABCG2 expression, respectively.	36430819	2022	DDI-effect
Tyramine	C0041479	Tyramine	10958	norepinephrine	C0028351	Norepinephrine	7512	Tyramine is a potent releaser of norepinephrine (NE) and is found in high concentrations in foods such as aged cheeses and meats.	36425231	2022	DDI-mechanism
Cyclosporine	C0010592	Cyclosporine	3008	Vmax	C1614132	Azithromycin	18631	Cyclosporine had the greatest effect on lowering the maximum elimination rate (Vmax) of linezolid.	36424854	2023	DDI-mechanism
Cyclosporine	C0010592	Cyclosporine	3008	linezolid	C0663241	Linezolid	190376	Cyclosporine had the greatest effect on lowering the maximum elimination rate (Vmax) of linezolid.	36424854	2023	DDI-mechanism
Sofosbuvir	C2976303	Sofosbuvir	1484911	amiodarone	C0002598	Amiodarone	703	Sofosbuvir and its analog, MNI-1, were reported to potentiate the inhibition of cardiomyocyte calcium handling by amiodarone, which functions as a multi-channel antagonist, and implicate its inhibitory effect on L-type Ca<sub>v</sub> channels, but the molecular mechanism has remained unclear.	36417914	2022	DDI-effect
meperidine	C0025376	Meperidine	6754	morphine	C0026549	Morphine	7052	However, within the last two decades meperidine, has gone from a frequently used drug to being used only when patients exhibit atypical reactions to opioids (e.g., morphine and hydromorphone), to being taken off the World Health Organization List of Essential Medications and receiving strong recommendations for overall avoidance.	36412830	2022	DDI-advise
meperidine	C0025376	Meperidine	6754	hydromorphone	C0012306	Hydromorphone	3423	However, within the last two decades meperidine, has gone from a frequently used drug to being used only when patients exhibit atypical reactions to opioids (e.g., morphine and hydromorphone), to being taken off the World Health Organization List of Essential Medications and receiving strong recommendations for overall avoidance.	36412830	2022	DDI-advise
tacrolimus	C0085149	Tacrolimus	42316	letermovir	C3852938	Letermovir	1988648	The tacrolimus mean C/D ratios [(ng/mL)/(mg/kg/day)] increased significantly with the addition of letermovir: 172.99 (95% confidence interval (CI): 158.2-187.78) pre-letermovir, 268.66 (95% CI: 244.34-292.98) first-week letermovir, and 312.19 (95% CI: 279.39-344.99) second-week letermovir (<i>P</i>&#x2009;&lt;&#x2009;0.001).	36398324	2022	DDI-mechanism
tacrolimus	C0085149	Tacrolimus	42316	letermovir	C3852938	Letermovir	1988648	These results demonstrate a reduction in tacrolimus dosing requirements for patients receiving tacrolimus and letermovir with concomitant moderate CYP3A4 inhibitors.	36398324	2022	DDI-advise
tacrolimus	C0085149	Tacrolimus	42316	letermovir	C3852938	Letermovir	1988648	The results of this interaction suggest that frequent monitoring of tacrolimus trough levels is warranted when starting letermovir and that empiric reduction of tacrolimus dosing upon letermovir initiation should be considered.	36398324	2022	DDI-advise
atorvastatin	C0286651	Atorvastatin	83367	grapefruit	C3256844			Regarding the students' knowledge about amiodarone interactions with grapefruit 43% (n = 61) of them were knowledgeable, while 43.7% (n = 62), knew that atorvastatin cannot be taken with grapefruit.	36388627	2022	DDI-advise
Rifampicin	C0035608	Rifampin	9384	dolutegravir	C3253985	Dolutegravir	1433868	Rifampicin, a potent enzyme inducer, causes marked reduction of dolutegravir exposure.	36385424	2023	DDI-mechanism
Rifabutin	C0140575	Rifabutin	55672	dolutegravir's	C3253985	Dolutegravir	1433868	Rifabutin decreased dolutegravir's volume of distribution by 33.1% (95% confidence interval 25.1%-42.3%) but did not affect the area under the concentration-time curve.	36385424	2023	DDI-mechanism
dolutegravir	C3253985	Dolutegravir	1433868	rifabutin	C0140575	Rifabutin	55672	Simulations showed that when 50&#x2009;mg dolutegravir is co-administered with rifabutin once daily, the probability to attain trough concentrations above the IC<sub>90</sub> of 0.064&#x2009;mg/L is more than 99%.	36385424	2023	DDI-mechanism
metoprolol	C0025859	Metoprolol	6918	dacomitinib	C2987430	Dacomitinib	2058849	We describe the case of a patient who presented acute liver injury, possibly induced by the concomitant use of metoprolol and dacomitinib.	36380705	2023	DDI-effect
metoprolol	C0025859	Metoprolol	6918	dacomitinib	C2987430	Dacomitinib	2058849	To our knowledge, this is the first case in the literature of acute liver injury possibly induced by the interaction between metoprolol and dacomitinib.	36380705	2023	DDI-effect
dacomitinib	C2987430	Dacomitinib	2058849	metoprolol	C0025859	Metoprolol	6918	The interaction most likely arose because dacomitinib is a CYP2D6 strong inhibitor and could therefore impair the metabolism of metoprolol (a CYP2D6 substrate) and increase its serum concentration.	36380705	2023	DDI-mechanism
dacomitinib	C2987430	Dacomitinib	2058849	metoprolol	C0025859	Metoprolol	6918	Therefore, hepatic function should be carefully monitored in patients treated with dacomitinib and metoprolol and other inhibitors or inducers of CYP2D6.	36380705	2023	DDI-advise
rifampicin	C0035608	Rifampin	9384	rilpivirine	C1566826	Rilpivirine	1102270	At steady state, the strong inducer rifampicin was predicted to decrease the area under the curve (AUC) of LA cabotegravir by 61% and rilpivirine by 38%.	36377436	2023	DDI-mechanism
rifabutin	C0140575	Rifabutin	55672	rilpivirine	C1566826	Rilpivirine	1102270	The moderate inducer rifabutin was predicted to reduce the AUC of LA cabotegravir by 16% and rilpivirine by 18%.	36377436	2023	DDI-mechanism
CES2	C0007886			verapamil	C0042523	Verapamil	11170	Thus, the decrease in DAB formation with normal sequential hydrolysis was more sensitive to CES2 inhibition by verapamil (CES2 IC50&#xa0;=&#xa0;3.4&#xa0;&#x3bc;M) than CES1 inhibition by diltiazem (CES2 IC50&#xa0;=&#xa0;9.1&#xa0;&#x3bc;M).	36375226	2022	DDI-mechanism
carbamazepine	C0006949	Carbamazepine	2002	warfarin	C0043031	Warfarin	11289	Statins, proton pump inhibitors, carbamazepine and amiodarone were the concomitant drugs identified with potential drug interaction with warfarin in patients.	36373458	2022	DDI-int
amiodarone	C0002598	Amiodarone	703	warfarin	C0043031	Warfarin	11289	Statins, proton pump inhibitors, carbamazepine and amiodarone were the concomitant drugs identified with potential drug interaction with warfarin in patients.	36373458	2022	DDI-int
Ibuprofen	C0020740	Ibuprofen	5640	antipyretic	C0003420	Antipyrine	1001	Ibuprofen is a non-steroidal anti-inflammatory drug (NSAID) with analgesic and antipyretic effects.	36363632	2022	DDI-effect
silybin A	C0600334	Silybin	155067	glucuronidation	C0061444	Glucuronate	1426907	Both silybin A and silybin B potently inhibited SN-38 glucuronidation catalyzed by UGT1A1*1 or UGT1A1*6.	36343684	2022	DDI-effect
silybin B	C0600334	Silybin	155067	glucuronidation	C0061444	Glucuronate	1426907	Both silybin A and silybin B potently inhibited SN-38 glucuronidation catalyzed by UGT1A1*1 or UGT1A1*6.	36343684	2022	DDI-mechanism
irinotecan	C0123931	Irinotecan	51499	Silymarin	C0037135	Silymarin	9794	According to the predicted AUC<sub>i</sub>/AUC ratios (the ratio of the area under the plasma concentration-time curve of SN-38 in the presence and absence of silybins), the coadministration of irinotecan and several milk thistle products, including silybin-phosphatidylcholine complex, two Legalon capsules, four Silymarin tablets or four Liverman capsules, may lead to clinically significant herb-…	36343684	2022	DDI-mechanism
itraconazole	C0064113	Itraconazole	28031	acetylsalicylic acid	C0050537			It was also found that itraconazole combined with acetylsalicylic acid, diclofenac sodium, or ibuprofen, led to resistance reversal in two, three, and five of the six drug-resistant isolates, respectively.	36336556	2022	DDI-effect
itraconazole	C0064113	Itraconazole	28031	diclofenac sodium	C0700583	Diclofenac	3355	It was also found that itraconazole combined with acetylsalicylic acid, diclofenac sodium, or ibuprofen, led to resistance reversal in two, three, and five of the six drug-resistant isolates, respectively.	36336556	2022	DDI-effect
itraconazole	C0064113	Itraconazole	28031	ibuprofen	C0020740	Ibuprofen	5640	It was also found that itraconazole combined with acetylsalicylic acid, diclofenac sodium, or ibuprofen, led to resistance reversal in two, three, and five of the six drug-resistant isolates, respectively.	36336556	2022	DDI-effect
verapamil	C0042523	Verapamil	11170	neratinib	C2713008	Neratinib	1940643	Pharmacokinetic results showed that verapamil significantly increased the system exposure of neratinib, as C<sub>max</sub> increased by 2.09-fold and AUC<sub>0-t</sub> increased by 1.64-fold, respectively.	36331675	2023	DDI-mechanism
cangrelor	C1121991	Cangrelor	1656052	ticagrelor	C1999375	Ticagrelor	1116632	Compared with placebo, adding cangrelor to patients pretreated with ticagrelor resulted in a significant reduction in PRU at 30&#xa0;minutes and 1 hour after starting infusion.	36317958	2023	DDI-effect
trimethoprim-sulfamethoxazole	C0041044	Sulfamethoxazole	10180	spironolactone	C0037982	Spironolactone	9997	Simultaneous use of trimethoprim-sulfamethoxazole and spironolactone can cause serious drug interactions that increase the risk of hyponatremia, hyperkalemia, and overall mortality.	36313270	2022	DDI-effect
trimethoprim-sulfamethoxazole	C0041044	Trimethoprim	10829	spironolactone	C0037982	Spironolactone	9997	Simultaneous use of trimethoprim-sulfamethoxazole and spironolactone can cause serious drug interactions that increase the risk of hyponatremia, hyperkalemia, and overall mortality.	36313270	2022	DDI-effect
pitavastatin	C1101838	Pitavastatin	861634	valsartan	C0216784	Valsartan	69749	The combination of pitavastatin, allopurinol, and valsartan should be treated with caution as a multiple drug-drug interaction.	36313225	2022	DDI-advise
sulfamethoxazole	C0038689	Sulfamethoxazole	10180	polymyxin B	C0032535	Polymyxin B	8536	The results suggest that, for polymyxin B-based combination therapy against MDR A. baumannii as characterized in this hospital, cefperazone-sulbactam may be the best partner, since it has the highest synergistic rate and the best synergistic effect with polymyxin B. Minocycline, imipenem, meropenem, ceftazidime, cefepime, amikacin and sulfamethoxazole also have some synergistic effects with polym…	36307731	2023	DDI-effect
voriconazole	C0393080	Voriconazole	121243	zanubrutinib	C4683810	Zanubrutinib	2262435	At multiple doses regimen, voriconazole, fluconazole and itraconazole may increase the area under plasma concentration-time curve (AUC) of zanubrutinib by 127%, 81%, and 48%, respectively, and may increase the AUC of acalabrutinib by 326%, 119%, and 264%, respectively.	36299883	2022	DDI-mechanism
fluconazole	C0016277	Fluconazole	4450	zanubrutinib	C4683810	Zanubrutinib	2262435	At multiple doses regimen, voriconazole, fluconazole and itraconazole may increase the area under plasma concentration-time curve (AUC) of zanubrutinib by 127%, 81%, and 48%, respectively, and may increase the AUC of acalabrutinib by 326%, 119%, and 264%, respectively.	36299883	2022	DDI-mechanism
itraconazole	C0064113	Itraconazole	28031	zanubrutinib	C4683810	Zanubrutinib	2262435	At multiple doses regimen, voriconazole, fluconazole and itraconazole may increase the area under plasma concentration-time curve (AUC) of zanubrutinib by 127%, 81%, and 48%, respectively, and may increase the AUC of acalabrutinib by 326%, 119%, and 264%, respectively.	36299883	2022	DDI-mechanism
itraconazole	C0064113	Itraconazole	28031	acalabrutinib	C4078312	Acalabrutinib	1986808	At multiple doses regimen, voriconazole, fluconazole and itraconazole may increase the area under plasma concentration-time curve (AUC) of zanubrutinib by 127%, 81%, and 48%, respectively, and may increase the AUC of acalabrutinib by 326%, 119%, and 264%, respectively.	36299883	2022	DDI-mechanism
Phenytoin	C0031507	Phenytoin	8183	tacrolimus	C0085149	Tacrolimus	42316	Ritonavir-nirmatrelvir is a newly approved antiviral therapy for COVID-19 to prevent hospitalization and is increasingly prescribed in the outpatient setting.Thorough assessment of drug interactions prior to starting ritonavir-nirmatrelvir can prevent tacrolimus toxicity in patients with solid organ transplants.Phenytoin increases the metabolism of tacrolimus and can be safely utilized to treat t…	36299835	2022	DDI-mechanism
Gilteritinib	C3896940	Gilteritinib	2105806	itraconazole	C0064113	Itraconazole	28031	Gilteritinib, an FDA-approved tyrosine kinase inhibitor approved for the treatment of relapsed/refractory FLT3-mutated acute myeloid leukemia, is primarily eliminated via CYP3A4-mediated metabolism, a pathway that is sensitive to the co-administration of known CYP3A4 inhibitors, such as itraconazole.	36296409	2022	DDI-mechanism
itraconazole	C0064113	Itraconazole	28031	gilteritinib	C3896940	Gilteritinib	2105806	In the present investigation, we demonstrate that pretreatment with itraconazole is associated with a significant increase in the systemic exposure to gilteritinib in mice, recapitulating the observed clinical drug-drug interaction.	36296409	2022	DDI-mechanism
dexamethasone	C0011777	Dexamethasone	3264	aprepitant	C1176306	Aprepitant	358255	Based on results of adult studies, the dexamethasone dose is reduced by 50% when combined with aprepitant, because of a drug-drug interaction, even though data on the interaction in children is lacking.	36287279	2022	DDI-advise
dexamethasone	C0011777	Dexamethasone	3264	aprepitant	C1176306	Aprepitant	358255	In this population, dexamethasone CL in patients with concomitant administration of aprepitant was reduced by approximately 30% of the uninhibited CL (23.3 L/h (95% confidence interval 20.4-26.0)).	36287279	2022	DDI-mechanism
ivacaftor	C3264621	Ivacaftor	1243041	rifabutin	C0140575	Rifabutin	55672	The predicted area under the concentration-time curve (AUC) ratios of ivacaftor when coadministered with rifabutin, clofazimine, or clarithromycin were 0.31, 2.98, and 9.64, respectively, suggesting moderate and strong interactions.	36286508	2022	DDI-mechanism
ivacaftor	C3264621	Ivacaftor	1243041	clofazimine	C0008996	Clofazimine	2592	The predicted area under the concentration-time curve (AUC) ratios of ivacaftor when coadministered with rifabutin, clofazimine, or clarithromycin were 0.31, 2.98, and 9.64, respectively, suggesting moderate and strong interactions.	36286508	2022	DDI-mechanism
ivacaftor	C3264621	Ivacaftor	1243041	clarithromycin	C0055856	Clarithromycin	21212	The predicted area under the concentration-time curve (AUC) ratios of ivacaftor when coadministered with rifabutin, clofazimine, or clarithromycin were 0.31, 2.98, and 9.64, respectively, suggesting moderate and strong interactions.	36286508	2022	DDI-mechanism
Apixaban's T	C1831808	Apixaban	1364430	esomeprazole's T	C0937846	Esomeprazole	283742	On the other hand, Apixaban's T<sub>max</sub> decreased with an increase in esomeprazole's T<sub>max</sub>, indicating a possible interaction between the two drugs.	36281394	2022	DDI-mechanism
Cefiderocol	C4548369	Cefiderocol	2265702	tigecycline	C1260298	Tigecycline	384455	Cefiderocol functioned synergistically with tigecycline in most cefiderocol-susceptible isolates (84.8%, 67/79), but not with colistin or meropenem by checkerboard method.	36201141	2022	DDI-effect
Cefiderocol	C4548369	Cefiderocol	2265702	tigecycline	C1260298	Tigecycline	384455	Cefiderocol functioned synergistically with tigecycline, colistin, and meropenem in 90.9% (40/44), 47.7% (21/44), and 79.5% (35/44) cefiderocol-resistant isolates, respectively.	36201141	2022	DDI-effect
Cefiderocol	C4548369	Cefiderocol	2265702	colistin	C0009316	Colistin	2709	Cefiderocol functioned synergistically with tigecycline, colistin, and meropenem in 90.9% (40/44), 47.7% (21/44), and 79.5% (35/44) cefiderocol-resistant isolates, respectively.	36201141	2022	DDI-effect
Cefiderocol	C4548369	Cefiderocol	2265702	meropenem	C0066005	Meropenem	29561	Cefiderocol functioned synergistically with tigecycline, colistin, and meropenem in 90.9% (40/44), 47.7% (21/44), and 79.5% (35/44) cefiderocol-resistant isolates, respectively.	36201141	2022	DDI-effect
cefiderocol	C4548369	Cefiderocol	2265702	tigecycline	C1260298	Tigecycline	384455	In summary, cefiderocol combined with tigecycline showed synergistic effects against both cefiderocol-susceptible and -resistant CR-AB, suggesting a potentially valuable combination regimen.	36201141	2022	DDI-effect
cuminaldehyde	C0056589			tobramycin	C0040341	Tobramycin	10627	The checkerboard assay revealed that the fractional inhibitory concentration (FIC) index of cuminaldehyde and tobramycin was 0.36 suggesting a synergistic association between them.	36192618	2023	DDI-effect
cuminaldehyde	C0056589			tobramycin	C0040341	Tobramycin	10627	In connection to biofilm management, it was observed that the synergistic interaction between cuminaldehyde and tobramycin could inhibit biofilm formation more efficiently than their single use (p&#x2009;&lt;&#x2009;0.01).	36192618	2023	DDI-effect
cuminaldehyde	C0056589			tobramycin	C0040341	Tobramycin	10627	Further investigation revealed that the combinations of cuminaldehyde and tobramycin could generate reactive oxygen species (ROS) that resulted in the increase of membrane permeability of bacterial cells leading to the efficient inhibition of microbial biofilm formation.	36192618	2023	DDI-effect
cuminaldehyde	C0056589			tobramycin	C0040341	Tobramycin	10627	Besides, the synergistic interaction between cuminaldehyde (20&#xa0;&#xb5;g/mL) and tobramycin (0.03&#xa0;&#xb5;g/mL) also showed significant biofilm dispersal of the test microorganism (p&#x2009;&lt;&#x2009;0.01).	36192618	2023	DDI-effect
cuminaldehyde	C0056589			tobramycin	C0040341	Tobramycin	10627	Hence, the results suggested that synergistic action of cuminaldehyde and tobramycin could be applied for the efficient management of microbial biofilm.	36192618	2023	DDI-effect
phloroglucinol derivative	C0031566	Phloroglucinol	8196	penicillin	C0030827	Penicillin G	7980	Taken together, these results demonstrated that the combination of the phloroglucinol derivative TPG and penicillin has significant synergistic anti-MRSA activity and can serve as a potential therapeutic strategy to treat MRSA infections.	36161387	2023	DDI-effect
sodium ascorbate	C0887557	Sodium Ascorbate	267366	imipenem	C0020933	Imipenem	5690	Accordingly, sodium ascorbate and apo-transferrin are promising adjunct biological agents with the potential to restore the effectiveness of critically essential antibiotics like imipenem, commonly used for the treatment of A. baumannii infections.	35975993	2022	DDI-effect
imipenem	C0020933	Imipenem	5690	sodium ascorbate	C0887557	Sodium Ascorbate	267366	Our <i>in vitro</i> results showed that combining imipenem with apo-transferrin and sodium ascorbate yielded synergism in 95% of test isolates, and this was associated with a marked reduction in imipenem MIC, shifting it below the breakpoint.	35975993	2022	DDI-effect
Klebsiella pneumoniae	C0001699			eravacycline	C4045520	Eravacycline	2055906	Here, we found that a multidrug-resistant Klebsiella pneumoniae clinical isolate rapidly developed resistance to eravacycline and the evolved resistant mutants displayed collateral sensitivity to antibiotics aztreonam/avibactam and ceftazidime-avibactam.	35972286	2022	DDI-effect
fluoxetine	C0016365	Fluoxetine	4493	phenytoin	C0031507	Phenytoin	8183	The pharmacokinetics of many antiseizure medications is not influenced by antipsychotics and anxiolytics, while some newer antidepressants, namely fluoxetine, fluvoxamine and viloxazine, may inhibit CYP enzymes leading to increased serum concentrations of some antiseizure medications, including phenytoin and carbamazepine.	35611779	2023	DDI-mechanism
fluoxetine	C0016365	Fluoxetine	4493	carbamazepine	C0006949	Carbamazepine	2002	The pharmacokinetics of many antiseizure medications is not influenced by antipsychotics and anxiolytics, while some newer antidepressants, namely fluoxetine, fluvoxamine and viloxazine, may inhibit CYP enzymes leading to increased serum concentrations of some antiseizure medications, including phenytoin and carbamazepine.	35611779	2023	DDI-mechanism
fluvoxamine	C0085228	Fluvoxamine	42355	phenytoin	C0031507	Phenytoin	8183	The pharmacokinetics of many antiseizure medications is not influenced by antipsychotics and anxiolytics, while some newer antidepressants, namely fluoxetine, fluvoxamine and viloxazine, may inhibit CYP enzymes leading to increased serum concentrations of some antiseizure medications, including phenytoin and carbamazepine.	35611779	2023	DDI-mechanism
viloxazine	C0042665	Viloxazine	11196	phenytoin	C0031507	Phenytoin	8183	The pharmacokinetics of many antiseizure medications is not influenced by antipsychotics and anxiolytics, while some newer antidepressants, namely fluoxetine, fluvoxamine and viloxazine, may inhibit CYP enzymes leading to increased serum concentrations of some antiseizure medications, including phenytoin and carbamazepine.	35611779	2023	DDI-mechanism
linezolid	C0663241	Linezolid	190376	methadone	C0025605	Methadone	6813	This case report describes serotonin syndrome occurring in association with the concomitant use of the antibiotic linezolid and opioids, specifically methadone, in a pediatric intensive care unit patient.	36988981	2022	DDI-effect
linezolid	C0663241	Linezolid	190376	methadone	C0025605	Methadone	6813	The patient developed hyperpyrexia, muscle rigidity, clonus, and multiorgan dysfunction within 48 hours of receiving linezolid while concurrently on methadone.	36988981	2022	DDI-effect
warfarin	C0043031	Warfarin	11289	norethindrone	C0028356	Norethindrone	7514	This case series describes a potential drug interaction between warfarin and norethindrone in 3 adolescent females with a history of mechanical mitral valve replacement who developed HMB.	36264703	2022	DDI-int
norethindrone	C0028356	Norethindrone	7514	warfarin	C0043031	Warfarin	11289	These observations suggest that use of norethindrone for the management of HMB may significantly potentiate the anticoagulant effect of warfarin.	36264703	2022	DDI-effect
norethindrone	C0028356	Norethindrone	7514	warfarin	C0043031	Warfarin	11289	Close INR monitoring and aggressive dose adjustments during initiation and discontinuation of norethindrone are recommended in patients on warfarin.	36264703	2022	DDI-advise
pexidartinib	C4287804	Pexidartinib	2183102	esomeprazole	C0937846	Esomeprazole	283742	Co-administration of pexidartinib with esomeprazole modestly decreased pexidartinib exposure (maximum plasma concentration [C<sub>max</sub>], ng/mL: geometric mean ratio [90% confidence interval (CI)], 45.4% [36.8-55.9]; area under the drug plasma concentration-time curve from time 0 to infinity [AUC<sub>...</sub>], ng...h/mL: geometric mean ratio [90% CI], 53.1% [47.4-59.3]), likely related to d…	36264536	2022	DDI-mechanism
itraconazole	C0064113	Itraconazole	28031	pexidartinib	C4287804	Pexidartinib	2183102	As expected, the strong CYP3A4 inhibitor itraconazole increased pexidartinib exposure (C<sub>max</sub>, ng/mL: geometric mean ratio [90% CI], 148.3% [127.8-172.0]; AUC<sub>...</sub>, ng...h/mL: geometric mean ratio [90% CI], 173.0% [160.7-186.3]) while the strong CYP3A/UGT inducer rifampin decreased exposure (C<sub>max</sub>, ng/mL: geometric mean ratio [90% CI], 67.1% [53.1-84.8]; AUC<sub>...</s…	36264536	2022	DDI-mechanism
ticagrelor	C1999375	Ticagrelor	1116632	clopidogrel	C0070166	Clopidogrel	32968	<b>Conclusion:</b> Clinicians need to pay attention to not only common ADRs but also be alert to new ADR signals when choosing to use ticagrelor and clopidogrel.	36263117	2022	DDI-advise
Sodium valproate	C0037567	Valproate	40254	levetiracetam	C0377265	Levetiracetam	114477	Sodium valproate, phenytoin sodium, and carbamazepine affected levetiracetam levels when given concomitantly.	36255019	2022	DDI-mechanism
phenytoin sodium	C0237417	Phenytoin	8183	levetiracetam	C0377265	Levetiracetam	114477	Sodium valproate, phenytoin sodium, and carbamazepine affected levetiracetam levels when given concomitantly.	36255019	2022	DDI-mechanism
carbamazepine	C0006949	Carbamazepine	2002	levetiracetam	C0377265	Levetiracetam	114477	Sodium valproate, phenytoin sodium, and carbamazepine affected levetiracetam levels when given concomitantly.	36255019	2022	DDI-mechanism
Sildenafil	C0529793	Sildenafil	136411	saxagliptin	C1611934	Saxagliptin	857974	Sildenafil significantly affected the pharmacokinetic parameters of saxagliptin when co-administered.	36214883	2022	DDI-mechanism
Canagliflozin	C2974540	Canagliflozin	1373458	tadalafil	C1176316	Tadalafil	358263	Canagliflozin is reported to be one of the cytochrome P450 3A4 enzyme inhibitors, that might seriously influence blood concentration levels of tadalafil but there is no study till now, discussing this interaction.	36200644	2022	DDI-mechanism
edoxaban	C2975435	Edoxaban	1599538	cyclosporine	C0010592	Cyclosporine	3008	A bleeding event occurred in one patient receiving a standard dose of edoxaban plus cyclosporine of 25..	36195699	2022	DDI-effect
edoxaban	C2975435	Edoxaban	1599538	cyclosporine	C0010592	Cyclosporine	3008	In summary, the genotypes of CYP3A5, ABCB1, and SLCO1B1 and the dosage of edoxaban may affect the risk of bleeding by edoxaban when co-administered with cyclosporine, even at low doses.	36195699	2022	DDI-effect
edoxaban	C2975435	Edoxaban	1599538	cyclosporine	C0010592	Cyclosporine	3008	In summary, the genotypes of CYP3A5, ABCB1, and SLCO1B1 and the dosage of edoxaban may affect the risk of bleeding by edoxaban when co-administered with cyclosporine, even at low doses.	36195699	2022	DDI-effect
pimozide	C0031935	Pimozide	8331	sertraline	C0074393	Sertraline	36437	A case of death due to cardiac arrest has been reported in a boy who received pimozide together with sertraline and aripiprazole.	36181876	2022	DDI-effect
pimozide	C0031935	Pimozide	8331	aripiprazole	C0299792	Aripiprazole	89013	A case of death due to cardiac arrest has been reported in a boy who received pimozide together with sertraline and aripiprazole.	36181876	2022	DDI-effect
pimozide	C0031935	Pimozide	8331	sertraline	C0074393	Sertraline	36437	The accumulation of pimozide in cardiomyocyte-derived AC16 cells was significantly increased by sertraline and aripiprazole, which are thought to have a P-glycoprotein (P-gp) inhibitory effect, and under P-gp siRNA conditions.	36181876	2022	DDI-mechanism
pimozide	C0031935	Pimozide	8331	aripiprazole	C0299792	Aripiprazole	89013	The accumulation of pimozide in cardiomyocyte-derived AC16 cells was significantly increased by sertraline and aripiprazole, which are thought to have a P-glycoprotein (P-gp) inhibitory effect, and under P-gp siRNA conditions.	36181876	2022	DDI-mechanism
diazepam	C0012010	Diazepam	3322	flumazenil	C0016293	Flumazenil	4457	The current amplitude changes produced by nanomolar diazepam concentrations were inhibited by flumazenil whereas those produced by micromolar diazepam concentrations were not.	36167415	2022	DDI-effect
diazepam	C0012010	Diazepam	3322	propofol	C0033487	Propofol	8782	Studies of agonist potentiation showed that the micromolar inhibitory action of diazepam was surmountable by high concentrations of propofol and produced a rightward shift in the propofol concentration-response curve characterized by a Schild slope not statistically significantly different from one, consistent with competition between diazepam and propofol.	36167415	2022	DDI-effect
diazepam	C0012010	Diazepam	3322	propofol	C0033487	Propofol	8782	Although micromolar concentrations of diazepam (plus flumazenil) similarly reduced GABA<sub>A</sub> receptor currents modulated by propofol and etomidate, it only reduced the anesthetic actions of etomidate. We conclude that while both propofol and etomidate can modulate GABA<sub>A</sub> receptors by binding to the b<sup>+</sup>/..<sup>-</sup> subunit interfacial sites, propofol-induced anesthesi…	36167415	2022	DDI-effect
diazepam	C0012010	Diazepam	3322	etomidate	C0015131	Etomidate	4177	Although micromolar concentrations of diazepam (plus flumazenil) similarly reduced GABA<sub>A</sub> receptor currents modulated by propofol and etomidate, it only reduced the anesthetic actions of etomidate. We conclude that while both propofol and etomidate can modulate GABA<sub>A</sub> receptors by binding to the b<sup>+</sup>/..<sup>-</sup> subunit interfacial sites, propofol-induced anesthesi…	36167415	2022	DDI-effect
diazepam	C0012010	Diazepam	3322	etomidate	C0015131	Etomidate	4177	Although micromolar concentrations of diazepam (plus flumazenil) similarly reduced GABA<sub>A</sub> receptor currents modulated by propofol and etomidate, it only reduced the anesthetic actions of etomidate. We conclude that while both propofol and etomidate can modulate GABA<sub>A</sub> receptors by binding to the b<sup>+</sup>/..<sup>-</sup> subunit interfacial sites, propofol-induced anesthesi…	36167415	2022	DDI-effect
diazepam	C0012010	Diazepam	3322	flumazenil	C0016293	Flumazenil	4457	<b>Significance Statement</b> Although the drug combination of diazepam and flumazenil reverses the GABA<sub>A</sub> receptor positive modulatory actions of both propofol and etomidate, it only reverses the <i>in vivo</i> anesthetic actions of etomidate.	36167415	2022	DDI-effect
ampicillin	C0002680	Ampicillin	733	ceftriaxone	C0007561	Ceftriaxone	2193	As expected, ampicillin plus ceftriaxone demonstrated enhanced activity compared with ampicillin monotherapy with no MIC increases in either isolate.	36154173	2022	DDI-effect
Meropenem	C0066005	Meropenem	29561	ceftriaxone	C0007561	Ceftriaxone	2193	Meropenem plus ceftriaxone also demonstrated significant kill, and while no MIC increases were identified for meropenem, there was minor regrowth and larger standard deviations.	36154173	2022	DDI-effect
Ertapenem	C1120106	Ertapenem	325642	ceftriaxone	C0007561	Ceftriaxone	2193	Ertapenem combined with either ceftriaxone or ceftaroline enhanced activity at 24 h, but at 48 h, regrowth occurred, and ertapenem MIC increases were noted.	36154173	2022	DDI-effect
propofol	C0033487	Propofol	8782	remifentanil	C0246631	Remifentanil	73032	<i>Conclusions</i>: Adding propofol boluses to a remifentanil TCI for GI endoscopy ensures light sedation that may be necessary for anxiolysis but increases respiratory events, even after administration of small-dose boluses.	36143961	2022	DDI-effect
warfarin	C0043031	Warfarin	11289	tizanidine	C0146011	Tizanidine	57258	<i>Conclusions</i>: We identified a potential &gt;3-fold increase in the rate of hospitalized thromboembolism in concomitant users of warfarin + tizanidine vs. warfarin alone.	36143848	2022	DDI-effect
esomeprazole	C0937846	Esomeprazole	283742	afatinib	C2987648	Afatinib	1430438	mg esomeprazole decreased the steady-state afatinib AUC<sub>0-24..	36126454	2022	DDI-mechanism
canagliflozin	C2974540	Canagliflozin	1373458	sorafenib	C1516119	Sorafenib	495881	The area under the plasma concentration-time curves (AUC) and maximum plasma concentrations (C<sub>max</sub>) of canagliflozin increased by 37.6% and 32.8%, respectively, while the apparent volume of distribution (V<sub>z/F</sub>) and apparent clearance (CL<sub>z/F</sub>) of canagliflozin significantly decreased (30.6% and 28.6%, respectively) in the presence of sorafenib.	36080187	2022	DDI-mechanism
Canagliflozin	C2974540	Canagliflozin	1373458	lenvatinib	C2986924	Lenvatinib	1603296	Canagliflozin caused a significant increase in AUC and C<sub>max</sub> of lenvatinib by 28.9% and 36.2%, respectively, and a significant decrease in V<sub>z/F</sub> and CL<sub>z/F</sub> of lenvatinib by 52.9% and 22.7%, respectively.	36080187	2022	DDI-mechanism
canagliflozin	C2974540	Canagliflozin	1373458	sorafenib	C1516119	Sorafenib	495881	In conclusion, drug interactions exist between canagliflozin and sorafenib or lenvatinib, and these findings provide a reference for the use of these drugs in patients with HCC and T2DM.	36080187	2022	DDI-int
canagliflozin	C2974540	Canagliflozin	1373458	lenvatinib	C2986924	Lenvatinib	1603296	In conclusion, drug interactions exist between canagliflozin and sorafenib or lenvatinib, and these findings provide a reference for the use of these drugs in patients with HCC and T2DM.	36080187	2022	DDI-int
Silibinin	C0600334	Silybin	155067	lorlatinib	C4080091	Lorlatinib	2103164	Silibinin treatment significantly protected the steady-state lipidome of hepatocytes against the hyperlipidemic actions of lorlatinib.	36077379	2022	DDI-effect
lorlatinib	C4080091	Lorlatinib	2103164	silibinin	C0600334	Silybin	155067	Lipid staining confirmed the ability of lorlatinib to promote neutral lipid overload in hepatocytes upon long-term exposure, which was prevented by co-treatment with silibinin.	36077379	2022	DDI-effect
Silibinin	C0600334	Silybin	155067	lorlatinib	C4080091	Lorlatinib	2103164	Silibinin could be clinically explored to reduce the undesirable hyperlipidemic activity of lorlatinib in lung cancer patients.	36077379	2022	DDI-effect
Imatinib	C0935989	Imatinib	282388	rivaroxaban	C1739768	Rivaroxaban	1114195	Imatinib significantly increased the rivaroxaban C<sub>max</sub> value by 90.43% (<i>p</i> &lt; 0.05) and the area under the curve value by 119.96% (<i>p</i> &lt; 0.01) by inhibiting CYP2J2- and CYP3A4-mediated metabolism and breast cancer resistance protein (BCRP)- and P-glycoprotein (P-gp)-mediated efflux transportation in the absorption phase.	36071847	2022	DDI-mechanism
sunitinib	C1176020	Sunitinib	357977	rivaroxaban	C1739768	Rivaroxaban	1114195	In contrast, the combination of sunitinib with rivaroxaban reduced the exposure <i>in vivo</i> by 62.32% (<i>p</i> &lt; 0.05) and the C<sub>max</sub> value by 72.56% (<i>p</i> &lt; 0.05). In addition, gefitinib potently inhibited CYP2J2- and CYP3A4-mediated rivaroxaban metabolism with K<sub>i</sub> values of 2.99...... and 4.91......, respectively; however, it almost did not affect the pharmacoki…	36071847	2022	DDI-mechanism
gefitinib	C1122962	Gefitinib	328134	rivaroxaban	C1739768	Rivaroxaban	1114195	In contrast, the combination of sunitinib with rivaroxaban reduced the exposure <i>in vivo</i> by 62.32% (<i>p</i> &lt; 0.05) and the C<sub>max</sub> value by 72.56% (<i>p</i> &lt; 0.05). In addition, gefitinib potently inhibited CYP2J2- and CYP3A4-mediated rivaroxaban metabolism with K<sub>i</sub> values of 2.99...... and 4.91......, respectively; however, it almost did not affect the pharmacoki…	36071847	2022	DDI-mechanism
rivaroxaban	C1739768	Rivaroxaban	1114195	sunitinib	C1176020	Sunitinib	357977	Taken together, clinically significant DDIs were observed in the combinations of rivaroxaban with imatinib and sunitinib.	36071847	2022	DDI-effect
Imatinib	C0935989	Imatinib	282388	rivaroxaban	C1739768	Rivaroxaban	1114195	Imatinib increased the bleeding risks of rivaroxaban, while sunitinib had a risk of reducing therapy efficiency.	36071847	2022	DDI-effect
isoniazid	C0022209	Isoniazid	6038	rifampin	C0035608	Rifampin	9384	Simulations indicated a 30% lower isoniazid exposure at steady state during administration of standard rifampin doses than isoniazid exposure in noninduced individuals.	36069614	2022	DDI-mechanism
rifampin	C0035608	Rifampin	9384	isoniazid	C0022209	Isoniazid	6038	Rifampin exposure was correlated with CYP2C19 polymorphism, and rifampin administration may increase exposure to toxic metabolites by isoniazid in patients.	36069614	2022	DDI-mechanism
curcumin	C0010467	Curcumin	2955	donepezil	C0527316	Donepezil	135447	However, combinations of curcumin and donepezil, especially at lower dose of donepezil, significantly improved the memory index and biochemical parameters compared to donepezil alone.	36069210	2022	DDI-effect
curcumin	C0010467	Curcumin	2955	donepezil	C0527316	Donepezil	135447	Thus, curcumin plus donepezil offers unique therapeutic effects during memory impairment in the <i>D.	36069210	2022	DDI-effect
lacosamide	C0893761	Lacosamide	623400	cenobamate	C4550368	Cenobamate	2265690	We recommend proactively lowering the dose of clobazam, phenytoin, and phenobarbital due to their known drug-drug interactions with cenobamate, and lacosamide due to a pharmacodynamic interaction with cenobamate, to prevent adverse effects during cenobamate titration.	36057761	2022	DDI-advise
carbamazepine	C0006949	Carbamazepine	2002	cenobamate	C4550368	Cenobamate	2265690	For carbamazepine and lamotrigine doses exceeding the upper end of standard dosing (e.g., carbamazepine, greater than 1200..mg/day; lamotrigine, greater than 500..mg/day), we encourage consideration of proactive dose reduction at cenobamate 200..	36057761	2022	DDI-advise
lamotrigine	C0064636	Lamotrigine	28439	cenobamate	C4550368	Cenobamate	2265690	For carbamazepine and lamotrigine doses exceeding the upper end of standard dosing (e.g., carbamazepine, greater than 1200..mg/day; lamotrigine, greater than 500..mg/day), we encourage consideration of proactive dose reduction at cenobamate 200..	36057761	2022	DDI-advise
carbamazepine	C0006949	Carbamazepine	2002	cenobamate	C4550368	Cenobamate	2265690	For carbamazepine and lamotrigine doses exceeding the upper end of standard dosing (e.g., carbamazepine, greater than 1200..mg/day; lamotrigine, greater than 500..mg/day), we encourage consideration of proactive dose reduction at cenobamate 200..	36057761	2022	DDI-advise
lamotrigine	C0064636	Lamotrigine	28439	cenobamate	C4550368	Cenobamate	2265690	For carbamazepine and lamotrigine doses exceeding the upper end of standard dosing (e.g., carbamazepine, greater than 1200..mg/day; lamotrigine, greater than 500..mg/day), we encourage consideration of proactive dose reduction at cenobamate 200..	36057761	2022	DDI-advise
clobazam	C0055891	Clobazam	21241	cenobamate	C4550368	Cenobamate	2265690	The authors recommend that the dose of specific seizure medicines, including clobazam, lacosamide, phenytoin, and phenobarbital, be lowered as cenobamate is started or as cenobamate...s dose is being increased (but before side effects occur).	36057761	2022	DDI-advise
lacosamide	C0893761	Lacosamide	623400	cenobamate	C4550368	Cenobamate	2265690	The authors recommend that the dose of specific seizure medicines, including clobazam, lacosamide, phenytoin, and phenobarbital, be lowered as cenobamate is started or as cenobamate...s dose is being increased (but before side effects occur).	36057761	2022	DDI-advise
phenytoin	C0031507	Phenytoin	8183	cenobamate	C4550368	Cenobamate	2265690	The authors recommend that the dose of specific seizure medicines, including clobazam, lacosamide, phenytoin, and phenobarbital, be lowered as cenobamate is started or as cenobamate...s dose is being increased (but before side effects occur).	36057761	2022	DDI-advise
phenobarbital	C0031412	Phenobarbital	8134	cenobamate	C4550368	Cenobamate	2265690	The authors recommend that the dose of specific seizure medicines, including clobazam, lacosamide, phenytoin, and phenobarbital, be lowered as cenobamate is started or as cenobamate...s dose is being increased (but before side effects occur).	36057761	2022	DDI-advise
nimodipine	C0028094	Nimodipine	7426	istradefylline	C0673470	Istradefylline	2199015	In addition, 148 drugs were screened to determine the potential interaction with istradefylline, among which calcium channel blockers were identified. It's indicated that nimodipine has a significant inhibitory effect on metabolizing istradefylline with IC<sub>50</sub> of 6.927......0.372....M, which via competitive and non-competitive mixed mechanism.	36007633	2022	DDI-mechanism
istradefylline	C0673470	Istradefylline	2199015	nimodipine	C0028094	Nimodipine	7426	In vivo, when istradefylline and nimodipine was co-administered to SD rats, we found the main pharmacokinetic parameters of M1 reduced remarkably, including AUC, MRT, C<sub>max</sub> and CL<sub>z/F</sub>.	36007633	2022	DDI-mechanism
nimodipine	C0028094	Nimodipine	7426	istradefylline	C0673470	Istradefylline	2199015	CYP3A4 genetic polymorphism and nimodipine affect the metabolism of istradefylline.	36007633	2022	DDI-mechanism
fedratinib	C3886623	Fedratinib	2197490	fluconazole	C0016277	Fluconazole	4450	Coadministration of fedratinib with fluconazole increased maximum observed plasma concentration (C<sub>max</sub>) and area under the plasma concentration-time curve from time 0 to the last quantifiable concentration (AUC<sub>0-t</sub>) of fedratinib by 21% and 56%, respectively, compared with fedratinib alone.	36001108	2022	DDI-mechanism
lorazepam	C0024002	Lorazepam	6470	olanzapine	C0171023	Olanzapine	61381	Thirty-six types of pDDIs that should be avoided were found, and the most frequent pDDI was the coadministration of lorazepam and olanzapine (55.5%).	35996119	2022	DDI-advise
dronedarone	C0766326	Dronedarone	233698	apixaban	C1831808	Apixaban	1364430	The PD model indicated that dronedarone co-administration might potentiate the mean major bleeding risk of apixaban with a 1.45 to 1.95-fold increase.	35985100	2022	DDI-effect
Dronedarone	C0766326	Dronedarone	233698	rivaroxaban	C1739768	Rivaroxaban	1114195	Dronedarone co-administration increased the exposure of rivaroxaban and apixaban and might potentiate major bleeding risks.	35985100	2022	DDI-mechanism
Dronedarone	C0766326	Dronedarone	233698	apixaban	C1831808	Apixaban	1364430	Dronedarone co-administration increased the exposure of rivaroxaban and apixaban and might potentiate major bleeding risks.	35985100	2022	DDI-mechanism
rivaroxaban	C1739768	Rivaroxaban	1114195	dronedarone	C0766326	Dronedarone	233698	Reduced apixaban and rivaroxaban dosing regimens are recommended when dronedarone is co-administered to patients with AF.	35985100	2022	DDI-advise
citalopram	C0008845	Citalopram	2556	fingolimod	C1699926	Fingolimod	1012892	The most frequently recorded severe pDDI was between citalopram and fingolimod.	35959503	2022	DDI-effect
dofetilide	C0114771	Dofetilide	49247	bictegravir	C4507568	Bictegravir	1999660	The urinary excretion of dofetilide was also dependent on the MATE1 genotype, and we found that this transport mechanism provides a mechanistic basis for previously recorded drug-drug interactions of dofetilide with various contraindicated drugs, including bictegravir, cimetidine, ketoconazole, and verapamil.	35955741	2022	DDI-mechanism
dofetilide	C0114771	Dofetilide	49247	cimetidine	C0008783	Cimetidine	2541	The urinary excretion of dofetilide was also dependent on the MATE1 genotype, and we found that this transport mechanism provides a mechanistic basis for previously recorded drug-drug interactions of dofetilide with various contraindicated drugs, including bictegravir, cimetidine, ketoconazole, and verapamil.	35955741	2022	DDI-mechanism
dofetilide	C0114771	Dofetilide	49247	ketoconazole	C0022625	Ketoconazole	6135	The urinary excretion of dofetilide was also dependent on the MATE1 genotype, and we found that this transport mechanism provides a mechanistic basis for previously recorded drug-drug interactions of dofetilide with various contraindicated drugs, including bictegravir, cimetidine, ketoconazole, and verapamil.	35955741	2022	DDI-mechanism
dofetilide	C0114771	Dofetilide	49247	verapamil	C0042523	Verapamil	11170	The urinary excretion of dofetilide was also dependent on the MATE1 genotype, and we found that this transport mechanism provides a mechanistic basis for previously recorded drug-drug interactions of dofetilide with various contraindicated drugs, including bictegravir, cimetidine, ketoconazole, and verapamil.	35955741	2022	DDI-mechanism
ibrutinib	C3501358	Ibrutinib	1442981	cetuximab	C0995188	Cetuximab	318341	Toxic effects of the combination of ibrutinib and cetuximab have been reported in a patient with metastatic CRC.	35946528	2022	DDI-effect
tacrolimus	C0085149	Tacrolimus	42316	omeprazole	C0028978	Omeprazole	7646	It is deemed necessary to monitor tacrolimus blood concentrations and make dose adjustments when patients were coadministered with omeprazole.	35916550	2022	DDI-advise
bupropion	C0085208	Bupropion	42347	heroin	C0011892	Heroin	3304	Specifically, the clearance rate of 5.4....M bupropion was increased by 214 % under DDI with 5....M heroin, highlighting the importance of DDI pre-screening and individualized medication guidance for illicit drug users.	35914676	2022	DDI-mechanism
amlodipine	C0051696	Amlodipine	17767	metformin	C0025598	Metformin	6809	There were 41 minor (11.4%), 130 major (32.7%), and 3 severe (0.9%) drug interaction cases (i.e., medication-related problems), with 11 (2.8%) occurring between amlodipine and metformin, which required close monitoring.	35905260	2022	DDI-advise
metyrapone	C0025876	Metyrapone	6923	sulfadiazine	C0038675	Sulfadiazine	10171	In addition, metyrapone significantly changed the pharmacokinetic behavior of orally administered sulfadiazine, with a C<sub>max</sub> (8.01 vs. 9.61 ..g/mL, <i>p</i> &lt; 0.05) and AUC<sub>0-t</sub> (31.46 vs. 45.59 h..mg/L, <i>p</i> &lt; 0.01), as well as a higher T<sub>1/2..	35892397	2022	DDI-mechanism
lactoferrin	C0022942	Lactoferrin	1425933	deferiprone	C0043832	Deferiprone	11645	The results indicated a significant interaction between lactoferrin and deferiprone. The estimated binding constant for the lactoferrin-deferiprone interaction was 8.9 .. 10<sup>-6</sup> ..	35889479	2022	DDI-int
lactoferrin	C0022942	Lactoferrin	1425933	deferiprone	C0043832	Deferiprone	11645	Such significant binding between lactoferrin and deferiprone may indicate the potentiation of the drug secretion into a lactating mother's milk.	35889479	2022	DDI-mechanism
deferiprone	C0043832	Deferiprone	11645	lactoferrin	C0022942	Lactoferrin	1425933	It also confirmed that deferiprone causes positive correlation motion in the interacting residues of both pockets, with strong negative correlation motion in the loop regions, and thus changes the dynamics of lactoferrin.	35889479	2022	DDI-mechanism
clonidine	C0009014	Clonidine	2599	buprenorphine	C0006405	Buprenorphine	1819	The combination of clonidine and buprenorphine was also associated with a significantly increased risk of opioid overdose in pharmacoepidemiologic screening.	35881659	2022	DDI-effect
diclofenac	C0012091	Diclofenac	3355	famotidine	C0015620	Famotidine	4278	In the logistic LASSO regression model, three combinations showed relative excess risk due to interaction (RERI) for abnormal elevation of serum ALT: diclofenac and famotidine (RERI 2.427, 95% bootstrap confidence interval 1.226-11.003), acetaminophen and ambroxol (0.540, 0.087-4.625), and aspirin and cilostazol (0.188, 0.135-3.010).	35873565	2022	DDI-effect
acetaminophen	C0000970	Acetaminophen	161	ambroxol	C0002421	Ambroxol	625	In the logistic LASSO regression model, three combinations showed relative excess risk due to interaction (RERI) for abnormal elevation of serum ALT: diclofenac and famotidine (RERI 2.427, 95% bootstrap confidence interval 1.226-11.003), acetaminophen and ambroxol (0.540, 0.087-4.625), and aspirin and cilostazol (0.188, 0.135-3.010).	35873565	2022	DDI-effect
aspirin	C0004057	Aspirin	1191	cilostazol	C0055729	Cilostazol	21107	In the logistic LASSO regression model, three combinations showed relative excess risk due to interaction (RERI) for abnormal elevation of serum ALT: diclofenac and famotidine (RERI 2.427, 95% bootstrap confidence interval 1.226-11.003), acetaminophen and ambroxol (0.540, 0.087-4.625), and aspirin and cilostazol (0.188, 0.135-3.010).	35873565	2022	DDI-effect
diclofenac	C0012091	Diclofenac	3355	famotidine	C0015620	Famotidine	4278	Although further study is needed, the combination of diclofenac and famotidine appears to increase the risk of abnormal elevation of serum ALT in the real world.	35873565	2022	DDI-effect
rifampicin	C0035608	Rifampin	9384	dolutegravir	C3253985	Dolutegravir	1433868	Compared to standard-dose rifampicin, high-dose rifampicin reduced dolutegravir and efavirenz exposures but HIV suppression was similar across treatment arms.	35861296	2022	DDI-mechanism
rifampicin	C0035608	Rifampin	9384	efavirenz	C0674428	Efavirenz	195085	Compared to standard-dose rifampicin, high-dose rifampicin reduced dolutegravir and efavirenz exposures but HIV suppression was similar across treatment arms.	35861296	2022	DDI-mechanism
ritonavir	C0292818	Ritonavir	85762	tacrolimus	C0085149	Tacrolimus	42316	Drug-drug interactions between ritonavir and tacrolimus are underappreciated by nontransplant providers.	35854994	2022	DDI-int
Pioglitazone	C0071097	Pioglitazone	33738	trazodone	C0040805	Trazodone	10737	Pioglitazone and trazodone metabolized by CYP3A4 enzymes which may lead to potential drug interaction.	35848690	2022	DDI-mechanism
Trazodone	C0040805	Trazodone	10737	pioglitazone	C0071097	Pioglitazone	33738	Trazodone altered the pharmacokinetics of pioglitazone and improved the pioglitazone hypoglycaemic effect.	35848690	2022	DDI-mechanism
Trazodone	C0040805	Trazodone	10737	pioglitazone	C0071097	Pioglitazone	33738	Trazodone altered the pharmacokinetics of pioglitazone and improved the pioglitazone hypoglycaemic effect.	35848690	2022	DDI-effect
Trazodone	C0040805	Trazodone	10737	pioglitazone	C0071097	Pioglitazone	33738	Trazodone apparently produced pharmacokinetic interaction with pioglitazone which might be by attenuating the metabolism of pioglitazone.	35848690	2022	DDI-mechanism
pioglitazone	C0071097	Pioglitazone	33738	trazodone	C0040805	Trazodone	10737	Therefore, care should be taken in simultaneous therapy with pioglitazone and trazodone.	35848690	2022	DDI-advise
tizanidine	C0146011	Tizanidine	57258	ciprofloxacin	C0008809	Ciprofloxacin	2551	The median age was 56.1 years (standard deviation 17.1). Some of the important safety signals included interactions between tizanidine in a suspect or interacting role and ciprofloxacin (ROR for hypotension 28.1, 95% confidence interval [CI] 19.2-41.2) or fluvoxamine (ROR for hypotension 36.9, 95% CI 13.1-103.4), and also when reported..in "any role" with ciprofloxacin (ROR for hypotension 6.3, 9…	35834155	2022	DDI-effect
tizanidine	C0146011	Tizanidine	57258	fluvoxamine	C0085228	Fluvoxamine	42355	The median age was 56.1 years (standard deviation 17.1). Some of the important safety signals included interactions between tizanidine in a suspect or interacting role and ciprofloxacin (ROR for hypotension 28.1, 95% confidence interval [CI] 19.2-41.2) or fluvoxamine (ROR for hypotension 36.9, 95% CI 13.1-103.4), and also when reported..in "any role" with ciprofloxacin (ROR for hypotension 6.3, 9…	35834155	2022	DDI-int
tizanidine	C0146011	Tizanidine	57258	ciprofloxacin	C0008809	Ciprofloxacin	2551	The median age was 56.1 years (standard deviation 17.1). Some of the important safety signals included interactions between tizanidine in a suspect or interacting role and ciprofloxacin (ROR for hypotension 28.1, 95% confidence interval [CI] 19.2-41.2) or fluvoxamine (ROR for hypotension 36.9, 95% CI 13.1-103.4), and also when reported..in "any role" with ciprofloxacin (ROR for hypotension 6.3, 9…	35834155	2022	DDI-effect
tizanidine	C0146011	Tizanidine	57258	fluvoxamine	C0085228	Fluvoxamine	42355	The median age was 56.1 years (standard deviation 17.1). Some of the important safety signals included interactions between tizanidine in a suspect or interacting role and ciprofloxacin (ROR for hypotension 28.1, 95% confidence interval [CI] 19.2-41.2) or fluvoxamine (ROR for hypotension 36.9, 95% CI 13.1-103.4), and also when reported..in "any role" with ciprofloxacin (ROR for hypotension 6.3, 9…	35834155	2022	DDI-int
tizanidine	C0146011	Tizanidine	57258	zafirlukast	C0378466	Zafirlukast	114970	The median age was 56.1 years (standard deviation 17.1). Some of the important safety signals included interactions between tizanidine in a suspect or interacting role and ciprofloxacin (ROR for hypotension 28.1, 95% confidence interval [CI] 19.2-41.2) or fluvoxamine (ROR for hypotension 36.9, 95% CI 13.1-103.4), and also when reported..in "any role" with ciprofloxacin (ROR for hypotension 6.3, 9…	35834155	2022	DDI-effect
Vancomycin	C0042313	Vancomycin	11124	piperacillin-tazobactam	C0250480	Piperacillin	8339	<b>Background:</b> Vancomycin and piperacillin-tazobactam (VPT) is a common antibiotic combination used in hospitals, and there has been increasing data indicating that the combination is associated with increased rates of acute kidney injury (AKI).	35832564	2022	DDI-effect
Vancomycin	C0042313	Vancomycin	11124	piperacillin-tazobactam	C0250480	Tazobactam	37617	<b>Background:</b> Vancomycin and piperacillin-tazobactam (VPT) is a common antibiotic combination used in hospitals, and there has been increasing data indicating that the combination is associated with increased rates of acute kidney injury (AKI).	35832564	2022	DDI-effect
capecitabine	C0671970	Capecitabine	194000	regorafenib	C2980094	Regorafenib	1312397	Plasma concentrations of capecitabine, regorafenib and metabolites were characterized by one and two compartment models and absorption was described by parallel first- and zero-order processes and transit compartments, respectively. Apparent capecitabine clearance was 286...L/h (relative standard error [RSE] 14.9%, interindividual variability [IIV] 40.1%) and was reduced by regorafenib cumulative…	35831229	2022	DDI-mechanism
capecitabine	C0671970	Capecitabine	194000	regorafenib	C2980094	Regorafenib	1312397	Simulation analyses revealed significantly negative associations between capecitabine clearance and regorafenib exposure.	35831229	2022	DDI-mechanism
ofatumumab	C1832027	Ofatumumab	712566	bendamustine	C0525079	Bendamustine	134547	A decrease of 14% in the maximum observed plasma concentration (C<sub>max</sub> ) and 15% in the area under the plasma concentration-time curve (AUC) from time 0 to the last measurable concentration sampling time (AUC<sub>last</sub> ) was observed for ofatumumab coadministered with bendamustine, which was not considered clinically relevant.	35819310	2022	DDI-mechanism
rifabutin	C0140575	Rifabutin	55672	vincristine	C0042679	Vincristine	11202	Low doses of rifabutin were found to markedly increase the cytotoxicity of various antimitotic drugs, such as vincristine (VIC), to P-glycoprotein (P-gp)-overexpressing antimitotic-drug-resistant KBV20C cells.	35806386	2022	DDI-effect
phenytoin	C0031507	Phenytoin	8183	glecaprevir/pibrentasvir	C4519575	Glecaprevir	1940635	Due to the viral genotype, treatment naivety, and lack of cirrhosis<i>,</i> the recommended treatment is to start glecaprevir/pibrentasvir, but the concomitant use of phenytoin and glecaprevir/pibrentasvir is not recommended due to a drug-drug interaction that could lead to subtherapeutic DAA levels and possible treatment failure.	35800783	2022	DDI-advise
phenytoin	C0031507	Phenytoin	8183	glecaprevir/pibrentasvir	C4519575	Pibrentasvir	1940636	Due to the viral genotype, treatment naivety, and lack of cirrhosis<i>,</i> the recommended treatment is to start glecaprevir/pibrentasvir, but the concomitant use of phenytoin and glecaprevir/pibrentasvir is not recommended due to a drug-drug interaction that could lead to subtherapeutic DAA levels and possible treatment failure.	35800783	2022	DDI-advise
atorvastatin	C0286651	Atorvastatin	83367	semaglutide	C3885068	Semaglutide	1991302	Thus, gastric emptying, measured as T50, i.e., drug disappearance from the absorption compartments, showed an additional 5-min delay for paracetamol and a 67-min delay for atorvastatin when co-administered with semaglutide.	35799471	2022	DDI-mechanism
Semaglutide	C3885068	Semaglutide	1991302	atorvastatin	C0286651	Atorvastatin	83367	Semaglutide affected pharmacokinetic model parameters of paracetamol and atorvastatin, and minor quantitative differences in gastric emptying between placebo vs. semaglutide administration were observed.	35799471	2022	DDI-mechanism
axitinib	C1700874	Axitinib	1242999	buspirone	C0006462	Buspirone	1827	In both human liver microsomes (HLMs) and rat liver microsomes (RLMs), axitinib (100 ..M) decreased buspirone hydroxylation and N-dealkylation by &gt;85%.	35795848	2022	DDI-mechanism
Axitinib	C1700874	Axitinib	1242999	buspirone	C0006462	Buspirone	1827	Axitinib inhibited buspirone hydroxylation and N-dealkylation, with an IC<sub>50</sub> of 15.76 and 9.74 for RLMs, and 10.63 and 9.902 for HLMs.	35795848	2022	DDI-mechanism
axitinib	C1700874	Axitinib	1242999	buspirone	C0006462	Buspirone	1827	Moreover, coadministration of axitinib and buspirone led to an increase in the maximum plasma concentration (C <i><sub>max</sub></i> ) and area under the plasma concentration-time curve (AUC) of buspirone by 4.3- and 5.3-fold, respectively, compared with the control group.	35795848	2022	DDI-mechanism
Axitinib	C1700874	Axitinib	1242999	buspirone	C0006462	Buspirone	1827	Axitinib inhibited buspirone metabolism in vivo and in vitro, which increases the risk of the side effects of buspirone in the clinic.	35795848	2022	DDI-mechanism
axitinib	C1700874	Axitinib	1242999	buspirone	C0006462	Buspirone	1827	When coadministered with axitinib, a lower dosage of buspirone should be defined to avoid a toxic response.	35795848	2022	DDI-advise
gefitinib	C1122962	Gefitinib	328134	sertraline	C0074393	Sertraline	36437	As shown in this study, gefitinib has been identified as a weak CYP2C19 and 2D6 inhibitor, however, gefitinib can have significant DDIs with sertraline.	35756846	2022	DDI-effect
everolimus	C0541315	Everolimus	141704	cabergoline	C0107994	Cabergoline	47579	In the everolimus-unresponsive NF-PitNET group, everolimus determined a significant increase of p-AKT/total-AKT ratio (2.1-fold, <i>p</i> &lt; 0.01, <i>vs</i>. basal) that was reverted by cabergoline cotreatment.	35721701	2022	DDI-effect
everolimus	C0541315	Everolimus	141704	cabergoline	C0107994	Cabergoline	47579	The combined treatment of everolimus and cabergoline induced a reduction of both cell proliferation (-34.8 .. 18%, <i>p</i> &lt; 0.001 <i>vs</i>. basal and <i>p</i> &lt; 0.05 <i>vs</i>. cabergoline alone) and p-AKT/total-AKT ratio (-34.5 .. 14%, <i>p</i> &lt; 0.001 <i>vs</i>. basal and <i>p</i> &lt; 0.05 <i>vs</i>. cabergoline alone). To test ..-arrestin 2 involvement, silencing experiments were …	35721701	2022	DDI-effect
cabergoline	C0107994	Cabergoline	47579	everolimus	C0541315	Everolimus	141704	In conclusion, this study revealed that cabergoline might overcome the everolimus escape mechanism in NF-PitNETs and tumoral lactotrophs by inhibiting upstream AKT activation. The co-administration of cabergoline might improve mTOR inhibitor antitumoral activity, paving the way for a potential combined therapy in ..-arrestin 2-expressing NF-PitNETs or other PitNETs resistant to conventional treat…	35721701	2022	DDI-mechanism
olanzapine	C0171023	Olanzapine	61381	metoclopramide	C0025853	Metoclopramide	6915	We describe a case of persistent EPS induced by long-term, intermittent administration of low-dose olanzapine along with metoclopramide for emesis.	35716124	2022	DDI-effect
progesterone	C0033308	Progesterone	8727	nicotine	C0028040	Nicotine	7407	Specifically, progesterone in males may increase rather than decrease nicotine withdrawal and negative affect during abstinence, potentially hindering efforts to quit smoking.	35713950	2022	DDI-effect
progesterone	C0033308	Progesterone	8727	nicotine	C0028040	Nicotine	7407	While progesterone had limited effects in female smokers, in males, it worsened nicotine withdrawal and negative affect.	35713950	2022	DDI-effect
progesterone	C0033308	Progesterone	8727	nicotine	C0028040	Nicotine	7407	Our findings emphasize the importance of analyzing sex differences in future studies examining progesterone as a potential treatment and suggest that progesterone in males could potentially exacerbate aspects of nicotine dependence.	35713950	2022	DDI-effect
ritonavir	C0292818	Ritonavir	85762	R-warfarin	C0043031	Warfarin	11289	Treatment of ritonavir marginally declined simulated S-warfarin concentrations, but substantially elevated that of R-warfarin, resulting in a decrease in the international normalized ratio (INR). As INR only recovered 2...weeks post-nirmatrelvir/ritonavir treatment, a longer surveillance INR for warfarin becomes important.	35712802	2022	DDI-mechanism
Ampicillin	C0002680	Ampicillin	733	ceftriaxone	C0007561	Ceftriaxone	2193	Ampicillin plus ceftriaxone versus penicillin plus ceftriaxone similarly demonstrated synergy.	35703558	2022	DDI-effect
penicillin	C0030827	Penicillin G	7980	ceftriaxone	C0007561	Ceftriaxone	2193	Ampicillin plus ceftriaxone versus penicillin plus ceftriaxone similarly demonstrated synergy.	35703558	2022	DDI-effect
ampicillin	C0002680	Ampicillin	733	ceftriaxone	C0007561	Ceftriaxone	2193	Bactericidal activity was more commonly observed for ampicillin plus ceftriaxone versus penicillin plus ceftriaxone.	35703558	2022	DDI-effect
penicillin	C0030827	Penicillin G	7980	ceftriaxone	C0007561	Ceftriaxone	2193	Bactericidal activity was more commonly observed for ampicillin plus ceftriaxone versus penicillin plus ceftriaxone.	35703558	2022	DDI-effect
penicillin	C0030827	Penicillin G	7980	ceftriaxone	C0007561	Ceftriaxone	2193	Ampicillin plus ceftriaxone and penicillin plus ceftriaxone demonstrate similar synergistic potential against E. faecalis clinical blood isolates, but strains with higher penicillin and ceftriaxone MICs less frequently demonstrated synergy.	35703558	2022	DDI-effect
quercetin	C0034392	Quercetin	9060	curcumin	C0010467	Curcumin	2955	Moreover, when quercetin and curcumin were co-administrated to warfarin-exposed hepatocytes the protein expression of CYP1A2 was decreased.	35695287	2022	DDI-effect
quercetin	C0034392	Quercetin	9060	warfarin	C0043031	Warfarin	11289	Both quercetin and curcumin decreased the CYP1A2 and CYP3A activity when co-administrated with warfarin.The results clearly demonstrated that quercetin and curcumin can cause food-drug interactions with warfarin, and that the cocktail effect of exposure to more compounds than one can further enhance these interactions.	35695287	2022	DDI-mechanism
curcumin	C0010467	Curcumin	2955	warfarin	C0043031	Warfarin	11289	Both quercetin and curcumin decreased the CYP1A2 and CYP3A activity when co-administrated with warfarin.The results clearly demonstrated that quercetin and curcumin can cause food-drug interactions with warfarin, and that the cocktail effect of exposure to more compounds than one can further enhance these interactions.	35695287	2022	DDI-effect
quercetin	C0034392	Quercetin	9060	warfarin	C0043031	Warfarin	11289	Both quercetin and curcumin decreased the CYP1A2 and CYP3A activity when co-administrated with warfarin.The results clearly demonstrated that quercetin and curcumin can cause food-drug interactions with warfarin, and that the cocktail effect of exposure to more compounds than one can further enhance these interactions.	35695287	2022	DDI-effect
curcumin	C0010467	Curcumin	2955	warfarin	C0043031	Warfarin	11289	Both quercetin and curcumin decreased the CYP1A2 and CYP3A activity when co-administrated with warfarin.The results clearly demonstrated that quercetin and curcumin can cause food-drug interactions with warfarin, and that the cocktail effect of exposure to more compounds than one can further enhance these interactions.	35695287	2022	DDI-effect
curcumin	C0010467	Curcumin	2955	resveratrol	C0073096	Resveratrol	1000492	This study aims to investigate if combined phytochemicals at low levels exert a synergistic anti-inflammatory effect and to define relevant molecular mechanisms. Our results found that combined curcumin (5 ..M) and resveratrol (5 ..M) synergistically (combination index is 0.78) inhibited TNF-..-induced monocytes adhesion to human endothelial EA.hy 926 cells while the individual chemicals did not …	35691595	2022	DDI-effect
curcumin	C0010467	Curcumin	2955	resveratrol	C0073096	Resveratrol	1000492	The concentrations of curcumin (5 ..M) and resveratrol (5 ..M) are very close to the maximum level of curcumin (3.56 ..M) and resveratrol (2 ..M) in human blood. Dietary supplementation of combined curcumin (500mg/kg) and resveratrol (200mg/kg) synergistically reduced TNF-..-induced vascular inflammation in C57BL/6 mice with a similar pattern in cells. Moreover, the combination ameliorated the TN…	35691595	2022	DDI-effect
tacrolimus	C0085149	Tacrolimus	42316	clotrimazole	C0009074	Clotrimazole	2623	Following several occurrences of tacrolimus concentration fluctuations after clotrimazole discontinuation, its use as prophylaxis was discontinued post-kidney transplant.	35689488	2022	DDI-mechanism
clotrimazole	C0009074	Clotrimazole	2623	tacrolimus	C0085149	Tacrolimus	42316	Following clotrimazole discontinuation, the median tacrolimus trough concentration decreased from 10.5..	35689488	2022	DDI-mechanism
tacrolimus	C0085149	Tacrolimus	42316	clotrimazole	C0009074	Clotrimazole	2623	Our study provides further evidence of a significant drug-drug interaction between tacrolimus and clotrimazole among kidney transplant recipients that can potentially lead to negative allograft outcomes.	35689488	2022	DDI-int
enrofloxacin	C0059374	Enrofloxacin	24192	tilmicosin	C0076681	Tilmicosin	38278	Among these, the combined use of enrofloxacin (EF) and tilmicosin (TIM) is serious.	35660543	2022	DDI-effect
escitalopram	C1099456	Escitalopram	321988	granisetron	C0061863	Granisetron	26237	Interactions between escitalopram and granisetron were also common, and different CDSSs made different recommendations.	35642275	2022	DDI-int
lemborexant	C4519269	Lemborexant	2272403	alcohol	C0001963	Methanol	1310568	Compared with alcohol alone, coadministration of lemborexant with alcohol showed additive negative effects on cognitive performance domains, corresponding approximately with peak plasma lemborexant concentrations (median...=...1.5...h). Cognitive performance was also impaired with lemborexant alone at 0.5 and 2...h in this experimental paradigm with morning dosing. Alcohol increased plasma lembor…	35634694	2022	DDI-effect
lemborexant	C4519269	Lemborexant	2272403	alcohol	C0001963	Methanol	1310568	Coadministration of lemborexant with alcohol showed additive negative effects on cognitive measures, but not on postural stability, compared with alcohol alone.	35634694	2022	DDI-effect
Lemborexant	C4519269	Lemborexant	2272403	alcohol	C0001963	Methanol	1310568	Lemborexant exposure was increased with alcohol.	35634694	2022	DDI-mechanism
amoxicillin	C0002645	Amoxicillin	723	ranitidine	C0034665	Ranitidine	9143	Study demonstrated the significant reduction in peak plasma levels of amoxicillin in presence of ranitidine.	35609024	2022	DDI-mechanism
lopinavir/ritonavir	C0939237	Ritonavir	85762	rifampin	C0035608	Rifampin	9384	Treatment of HIV and tuberculosis co-infection leads to significant mortality in pediatric patients, and treatment can be challenging due to the clinically significant drug-drug interaction (DDI) between lopinavir/ritonavir (LPV/RTV) and rifampin.	35607886	2022	DDI-int
lopinavir/ritonavir	C0939237	Lopinavir	195088	rifampin	C0035608	Rifampin	9384	Treatment of HIV and tuberculosis co-infection leads to significant mortality in pediatric patients, and treatment can be challenging due to the clinically significant drug-drug interaction (DDI) between lopinavir/ritonavir (LPV/RTV) and rifampin.	35607886	2022	DDI-int
amiodarone	C0002598	Amiodarone	703	tolvaptan	C1176308	Tolvaptan	358257	Concomitant use of amiodarone increased the plasma levels of whole tolvaptan but significantly decreased the metabolic ratios of 5R-tolvaptan.	35604424	2022	DDI-mechanism
Rifampicin	C0035608	Rifampin	9384	dolutegravir	C3253985	Dolutegravir	1433868	Rifampicin coadministration increased dolutegravir clearance by 144% (95% confidence interval [CI], 126 to 161%). Simulations showed that when 50 or 100 mg once-daily dolutegravir is coadministered with rifampicin in 70-kg individuals, 71.7% and 91.5% attain trough concentrations above 0.064...mg/L, the protein-adjusted 90% inhibitory concentration (PA-IC<sub>90</sub>), respectively.	35604212	2022	DDI-mechanism
dolutegravir	C3253985	Dolutegravir	1433868	rifampicin	C0035608	Rifampin	9384	Rifampicin coadministration increased dolutegravir clearance by 144% (95% confidence interval [CI], 126 to 161%). Simulations showed that when 50 or 100 mg once-daily dolutegravir is coadministered with rifampicin in 70-kg individuals, 71.7% and 91.5% attain trough concentrations above 0.064...mg/L, the protein-adjusted 90% inhibitory concentration (PA-IC<sub>90</sub>), respectively.	35604212	2022	DDI-mechanism
Chloroquine	C0008269	Chloroquine	2393	azithromycin	C0052796	Azithromycin	18631	No drug-drug interaction between chloroquine and azithromycin was observed. Chloroquine resulted in concentration-dependent prolongation of the PR, QRS, JTc and QTc..intervals with a minimal additional effect of azithromycin. QRS widening contributed ~...28% of the observed QT prolongation.	35598114	2022	DDI-effect
Rufinamide	C0213404	Rufinamide	69036	rifampicin	C0035608	Rifampin	9384	Rufinamide concentrations only decreased when preincubated with rifampicin and with the highest tested concentrations of the remaining inducers.	35597399	2022	DDI-mechanism
Perampanel	C2698764	Perampanel	1356552	rifampicin	C0035608	Rifampin	9384	Perampanel levels decreased with rifampicin, carbamazepine and phenobarbital, supporting the involvement of CYP3A4-mediated metabolism.	35597399	2022	DDI-mechanism
Perampanel	C2698764	Perampanel	1356552	carbamazepine	C0006949	Carbamazepine	2002	Perampanel levels decreased with rifampicin, carbamazepine and phenobarbital, supporting the involvement of CYP3A4-mediated metabolism.	35597399	2022	DDI-mechanism
Perampanel	C2698764	Perampanel	1356552	phenobarbital	C0031412	Phenobarbital	8134	Perampanel levels decreased with rifampicin, carbamazepine and phenobarbital, supporting the involvement of CYP3A4-mediated metabolism.	35597399	2022	DDI-mechanism
orientin	C0040976	Trientine	10798	colistin	C0009316	Colistin	2709	For the combination therapy, orientin potentiates the antibacterial effect of colistin with a friction inhibitory concentration index (FICI) of 0.37 and 0.31 against <i>K.	35586695	2022	DDI-effect
colistin	C0009316	Colistin	2709	orientin	C0040976	Trientine	10798	This observation suggests a synergistic interaction, with the MIC of colistin being reduced by 3- and 4-fold in the presence of orientin against <i>K.	35586695	2022	DDI-effect
colistin	C0009316	Colistin	2709	orientin	C0040976	Trientine	10798	Additionally, treatment with the combination of colistin and orientin induced oxidative stress against both organisms through increased cellular levels of superoxide anion radicals with concomitant increase in NAD<sup>+</sup>/NADH and ADP/ATP ratios.	35586695	2022	DDI-effect
orientin	C0040976	Trientine	10798	colistin	C0009316	Colistin	2709	These findings suggest that orientin enhanced colistin in the killing of the test bacteria and the cotreatment of colistin and orientin induced oxidative stress, through reactive oxygen species generation, which consequently facilitated bacterial lethality without causing drug-drug interactions.	35586695	2022	DDI-effect
colistin	C0009316	Colistin	2709	orientin	C0040976	Trientine	10798	These findings suggest that orientin enhanced colistin in the killing of the test bacteria and the cotreatment of colistin and orientin induced oxidative stress, through reactive oxygen species generation, which consequently facilitated bacterial lethality without causing drug-drug interactions.	35586695	2022	DDI-effect
lithium	C0023870	Lithium	6448	valproate	C0080356	Valproate	40254	This case report concerns the occurrence of HAE concomitant with the initiation of lithium in a 29-year-old patient who had been placed on valproate semisodium for a schizoaffective disorder.	35586415	2022	DDI-effect
lithium	C0023870	Lithium	6448	valproate	C0080356	Valproate	40254	The initiation of lithium was accompanied by an acute confusional syndrome, an elevated serum valproate level and hyperammonemia suggestive of drug-induced HAE.	35586415	2022	DDI-effect
Lithium	C0023870	Lithium	6448	valproate	C0080356	Valproate	40254	As soon as Lithium was re-initiated, an increase in the serum valproate level and hyperammonemia were again noted.	35586415	2022	DDI-mechanism
Lithium	C0023870	Lithium	6448	valproate	C0080356	Valproate	40254	Therefore, this case study suggests that Lithium plays a role in serum valproate level elevation, and supports the hypothesis of an association between an elevated serum valproate level, hyperammonemia and reversible encephalopathy.	35586415	2022	DDI-mechanism
dolutegravir	C3253985	Dolutegravir	1433868	rifampicin	C0035608	Rifampin	9384	Ritonavir-boosted darunavir (DRV/r) and dolutegravir (DTG) are affected by induction of metabolizing enzymes and efflux transporters caused by rifampicin (RIF).	35583344	2022	DDI-mechanism
simvastatin	C0074554	Simvastatin	36567	rivaroxaban	C1739768	Rivaroxaban	1114195	Median creatinine clearance (CrCl) was significantly lower in patients on rivaroxaban who experienced bleeds as compared to patients who did not experience bleeds (61.5 vs 70.8 mL/min, p = 0.047), while concomitant simvastatin use was found to be independently associated with a sixfold increased risk of bleeding (adjusted OR = 6.14 (95% CI: 1.18-31.97), p = 0.031) for rivaroxaban after controllin…	35567727	2022	DDI-effect
simvastatin	C0074554	Simvastatin	36567	rivaroxaban	C1739768	Rivaroxaban	1114195	Our findings suggest that concomitant use of simvastatin with rivaroxaban may be associated with bleeding events in an Asian cohort.	35567727	2022	DDI-effect
palbociclib	C3853822	Palbociclib	1601374	alpelisib	C4055478	Alpelisib	2169285	Mechanistically, RRM2-dependent epithelial mesenchymal transition (EMT) induced by palbociclib, was attenuated by alpelisib and cetuximab rather than cisplatin.	35546399	2022	DDI-effect
palbociclib	C3853822	Palbociclib	1601374	cetuximab	C0995188	Cetuximab	318341	Mechanistically, RRM2-dependent epithelial mesenchymal transition (EMT) induced by palbociclib, was attenuated by alpelisib and cetuximab rather than cisplatin.	35546399	2022	DDI-effect
lycopene	C0065331	Lycopene	29008	enzalutamide	C3496793	Enzalutamide	1307298	In addition, the expression of p-AKT, p-EZH2 and androgen receptor (AR) were significantly down-regulated in 22RV1 and C4-2B cells and the proliferation and invasion of CRPC cells were inhibited after treatment with lycopene, while SC79 (an AKT agonist) markedly rescue this effect. Of note, a combination of lycopene and enzalutamide significantly inhibited the proliferation and invasion of CRPC c…	35533600	2022	DDI-effect
enzalutamide	C3496793	Enzalutamide	1307298	lycopene	C0065331	Lycopene	29008	These results suggest that the enhanced antitumor effects of enzalutamide by lycopene may be related to the reduction of AR protein levels through lycopene-mediated inhibition of AKT/EZH2 pathway, which may provide a new approach to improve the efficacy of enzalutamide in CRPC.	35533600	2022	DDI-effect
creatinine	C0010294	Creatinine	2913	trimethoprim	C0041041	Trimethoprim	10829	Increased creatinine plasma concentrations and decreased urinary excretion during the drug-biomarker interactions with trimethoprim, pyrimethamine, and cimetidine were well-described.	35527512	2022	DDI-mechanism
creatinine	C0010294	Creatinine	2913	pyrimethamine	C0034283	Pyrimethamine	9010	Increased creatinine plasma concentrations and decreased urinary excretion during the drug-biomarker interactions with trimethoprim, pyrimethamine, and cimetidine were well-described.	35527512	2022	DDI-mechanism
creatinine	C0010294	Creatinine	2913	cimetidine	C0008783	Cimetidine	2541	Increased creatinine plasma concentrations and decreased urinary excretion during the drug-biomarker interactions with trimethoprim, pyrimethamine, and cimetidine were well-described.	35527512	2022	DDI-mechanism
fosfomycin	C0016610	Fosfomycin	4550	colistin	C0009316	Colistin	2709	Against planktonic cultures, synergism between fosfomycin and colistin was detected with a minority (10%) of strains (eight K. pneumoniae and five P. aeruginosa), while antagonism was never observed.	35512342	2022	DDI-effect
fosfomycin	C0016610	Fosfomycin	4550	colistin	C0009316	Colistin	2709	Synergism between fosfomycin and colistin against biofilms was observed with the majority of tested strains (16/20 in biofilm chequerboard assays, and 18/20 in the quantitative antibiofilm assays), including representatives of each species and regardless of their resistance genotype or phenotype.	35512342	2022	DDI-effect
fosfomycin	C0016610	Fosfomycin	4550	colistin	C0009316	Colistin	2709	Furthermore, combination of fosfomycin and colistin was found to significantly reduce the MPC of individual drugs.	35512342	2022	DDI-effect
Fosfomycin	C0016610	Fosfomycin	4550	colistin	C0009316	Colistin	2709	Fosfomycin and colistin in combination, at concentrations achievable via inhalation of nebulized drugs, showed notable synergy against MDR Gram-negative pathogens grown in biofilm, and were able to reduce the emergence of fosfomycin- and colistin-resistant subpopulations.	35512342	2022	DDI-effect
fluoxetine	C0016365	Fluoxetine	4493	metoprolol	C0025859	Metoprolol	6918	In in vivo study, the administration of fluoxetine or duloxetine significantly increased the AUC<sub>(0-....)</sub> and AUC<sub>(0-...)</sub> of metoprolol (P...&lt;...0.05).	35510497	2022	DDI-mechanism
duloxetine	C0245561	Duloxetine	72625	metoprolol	C0025859	Metoprolol	6918	In in vivo study, the administration of fluoxetine or duloxetine significantly increased the AUC<sub>(0-....)</sub> and AUC<sub>(0-...)</sub> of metoprolol (P...&lt;...0.05).	35510497	2022	DDI-mechanism
fluoxetine	C0016365	Fluoxetine	4493	metoprolol	C0025859	Metoprolol	6918	In vitro, fluoxetine and duloxetine inhibited the metabolism of metoprolol via mixed competitive mechanism of cytochrome P450.	35510497	2022	DDI-mechanism
duloxetine	C0245561	Duloxetine	72625	metoprolol	C0025859	Metoprolol	6918	In vitro, fluoxetine and duloxetine inhibited the metabolism of metoprolol via mixed competitive mechanism of cytochrome P450.	35510497	2022	DDI-mechanism
metoprolol	C0025859	Metoprolol	6918	fluoxetine	C0016365	Fluoxetine	4493	Moreover, the metabolism rate of metoprolol was inhibited to 19.62% and 17.14% in recombinant human CYP2D6.1 by fluoxetine and duloxetine, respectively.	35510497	2022	DDI-mechanism
metoprolol	C0025859	Metoprolol	6918	duloxetine	C0245561	Duloxetine	72625	Moreover, the metabolism rate of metoprolol was inhibited to 19.62% and 17.14% in recombinant human CYP2D6.1 by fluoxetine and duloxetine, respectively.	35510497	2022	DDI-mechanism
fluconazole	C0016277	Fluconazole	4450	clopidogrel	C0070166	Clopidogrel	32968	We hypothesize that fluconazole decreases the therapeutic level of clopidogrel, requiring an increase in dosage to achieve the same anti-thrombotic effect.	35510000	2022	DDI-mechanism
Voriconazole	C0393080	Voriconazole	121243	tacrolimus	C0085149	Tacrolimus	42316	Voriconazole remains the mainstay for the treatment of invasive fungal infections in heart transplant patients and can significantly increase tacrolimus exposure because of drug-drug interaction (DDI).	35508605	2022	DDI-mechanism
meropenem	C0066005	Meropenem	29561	linezolid	C0663241	Linezolid	190376	Among five tested antibiotics, moderate inhibition on OAT3-mediated meropenem uptake was observed for linezolid (IC<sub>50</sub> value was 69.2 ..M), weak inhibition was observed for piperacillin, benzylpenicillin, and tazobactam (IC<sub>50</sub> values were 282.2, 308.0 and 668.1 ..M, respectively), and no inhibition was observed for sulbactam.	35490314	2022	DDI-mechanism
methylphenidate	C0025810	Methylphenidate	6901	risperidone products	C0073393	Risperidone	35636	As outlined in changes to the US prescribing information for all methylphenidate and risperidone products, health care professionals should be aware that changes to this combination may be associated with a pharmacodynamic drug-drug interaction resulting in acute hyperkinetic movement disorder.	35489029	2022	DDI-effect
fosfomycin	C0016610	Fosfomycin	4550	piperacillin/tazobactam	C0250480	Piperacillin	8339	Synergy was most commonly detected between fosfomycin and beta-lactam antibiotics, including piperacillin/tazobactam (10/30; 33...%), ceftazidime/avibactam (10/30; 30...%), and temocillin (8/30; 27...%). An additive effect was most commonly detected with aztreonam (25/30; 83...%) and meropenem (25/30; 83...%), but 100...% indifference was found with tigecycline (30/30). No antagonism was identifi…	35476672	2022	DDI-effect
fosfomycin	C0016610	Fosfomycin	4550	piperacillin/tazobactam	C0250480	Tazobactam	37617	Synergy was most commonly detected between fosfomycin and beta-lactam antibiotics, including piperacillin/tazobactam (10/30; 33...%), ceftazidime/avibactam (10/30; 30...%), and temocillin (8/30; 27...%). An additive effect was most commonly detected with aztreonam (25/30; 83...%) and meropenem (25/30; 83...%), but 100...% indifference was found with tigecycline (30/30). No antagonism was identifi…	35476672	2022	DDI-effect
tamoxifen-	C0039286	Tamoxifen	10324	colchicine	C0009262	Colchicine	2683	Consequently, tamoxifen- and verapamil-treated cells show increased sensitivity to chemotherapeutic drugs (e.g., colchicine and doxorubicin) and decreased sensitivity to collateral sensitivity drugs (e.g., verapamil and tamoxifen). Importantly, we show for the first time that down-regulation of ABCB1 expression resulting from tamoxifen treatment and CRISPR-knockout of ABCB1 expression up-regulate…	35471238	2022	DDI-effect
tamoxifen-	C0039286	Tamoxifen	10324	doxorubicin	C0013089	Doxorubicin	3639	Consequently, tamoxifen- and verapamil-treated cells show increased sensitivity to chemotherapeutic drugs (e.g., colchicine and doxorubicin) and decreased sensitivity to collateral sensitivity drugs (e.g., verapamil and tamoxifen). Importantly, we show for the first time that down-regulation of ABCB1 expression resulting from tamoxifen treatment and CRISPR-knockout of ABCB1 expression up-regulate…	35471238	2022	DDI-effect
tamoxifen-	C0039286	Tamoxifen	10324	verapamil	C0042523	Verapamil	11170	Consequently, tamoxifen- and verapamil-treated cells show increased sensitivity to chemotherapeutic drugs (e.g., colchicine and doxorubicin) and decreased sensitivity to collateral sensitivity drugs (e.g., verapamil and tamoxifen). Importantly, we show for the first time that down-regulation of ABCB1 expression resulting from tamoxifen treatment and CRISPR-knockout of ABCB1 expression up-regulate…	35471238	2022	DDI-effect
acenocoumarol	C0000956	Acenocoumarol	154	azathioprine	C0004482	Azathioprine	1256	We report here, an unusual interaction between acenocoumarol and azathioprine.	35469571	2022	DDI-int
azathioprine	C0004482	Azathioprine	1256	acenocoumarol	C0000956	Acenocoumarol	154	Interaction between azathioprine and acenocoumarol was then suspected.	35469571	2022	DDI-int
acenocoumarol	C0000956	Acenocoumarol	154	azathioprine	C0004482	Azathioprine	1256	Thus, despite the rarity of this interaction reporting, we draw attention to the importance of close monitoring of INR values in patients treated with acenocoumarol associated with azathioprine.	35469571	2022	DDI-advise
econazole	C0013547	Econazole	3743	colistin	C0009316	Colistin	2709	In this study, we showed that econazole and colistin can act synergistically to produce a strong antimicrobial effect sufficient for eradication of starvation-induced tolerant and multidrug-resistant populations of Acinetobacter baumannii, a notorious pathogen causing recalcitrant infections, both <i>in vitro</i> and in mouse infection models.	35467374	2022	DDI-effect
colistin	C0009316	Colistin	2709	econazole	C0013547	Econazole	3743	Investigation of the underlying mechanism showed that, while colistin disrupts the membrane structure, econazole causes the dissipation of proton motive force, eliciting a vicious cycle of membrane structural damages and disruption of membrane protein functions, and eventually cell death.	35467374	2022	DDI-mechanism
colistin	C0009316	Colistin	2709	econazole	C0013547	Econazole	3743	<b>IMPORTANCE</b> Findings described in this study constitute concrete evidence that it is possible to significantly enhance the antimicrobial activity of colistin by using an antifungal drug, econazole, as a colistin adjuvant.	35467374	2022	DDI-effect
econazole	C0013547	Econazole	3743	colistin	C0009316	Colistin	2709	The synergistic killing effect of the econazole and colistin combination was also observable in mouse infection models at a very low concentration, suggesting that such a drug combination has high potential to be used clinically.	35467374	2022	DDI-effect
Lenvatinib	C2986924	Lenvatinib	1603296	Regorafenib	C2980094	Regorafenib	1312397	Our result is the first to report the synergistic anti-angiogenic potential of combination therapy of Lenvatinib and Regorafenib.	35457226	2022	DDI-effect
valproate	C0080356	Valproate	40254	clozapine	C0009079	Clozapine	2626	Obesity, infections, and inhibitors (e.g., valproate) may lead to clozapine poor metabolizer (PM) status.	35451590	2022	DDI-mechanism
tacrolimus	C0085149	Tacrolimus	42316	cyclosporine	C0010592	Cyclosporine	3008	Participants receiving tacrolimus and cyclosporine had area under the plasma concentration-time curve from time zero to infinity (AUC<sub>0-inf</sub> ) geometric least square means (90% confidence interval [CI]) of 4312 (95% CI 3682, 5049) and 5388 (95% CI 3277, 8858), respectively.	35439353	2022	DDI-mechanism
apixaban	C1831808	Apixaban	1364430	cyclosporine	C0010592	Cyclosporine	3008	The GMR (90% CI) C<sub>max</sub> , AUC<sub>0-tlast</sub> , and AUC<sub>0-inf</sub> of apixaban for patients on cyclosporine were 256% (95% CI 184, 358), 287% (95% CI 198, 415), and 280% (95% CI 195, 401).	35439353	2022	DDI-mechanism
tacrolimus	C0085149	Tacrolimus	42316	apixaban	C1831808	Apixaban	1364430	Kidney and lung transplant recipients receiving tacrolimus had higher apixaban exposure.	35439353	2022	DDI-mechanism
warfarin	C0043031	Warfarin	11289	tolvaptan	C1176308	Tolvaptan	358257	Here, we present a 92-year-old woman, whose PT-INR/dose increased from 1.74 to 3.30 after warfarin and tolvaptan co-administration, and resulted in a large cerebral infarction after warfarin dose down.	35414910	2022	DDI-effect
vancomycin	C0042313	Vancomycin	11124	lefamulin	C4482908	Lefamulin	2198944	Here, we show that vancomycin resistance in Enterococcus faecium is associated with a remarkable increase in susceptibility to pleuromutilin antibiotics (such as lefamulin), which target the bacterial ribosome.	35393429	2022	DDI-effect
azithromycin	C0052796	Azithromycin	18631	tacrolimus	C0085149	Tacrolimus	42316	We identified two reports of drug levels increased and acute kidney injury caused by the drug-drug interaction between azithromycin (AZM) and tacrolimus (TAC).	35385596	2022	DDI-mechanism
atorvastatin	C0286651	Atorvastatin	83367	daclatasvir	C3252090	Daclatasvir	1606218	The inhibitory effect of atorvastatin on Pgp activity and expression was manifested by increased serosal transport of the standard rhodamine 123, as well as daclatasvir.	35379125	2022	DDI-mechanism
daclatasvir	C3252090	Daclatasvir	1606218	atorvastatin	C0286651	Atorvastatin	83367	In vivo, Cmax (peak plasma concentration) and area under the curve (AUC (0-t)) of daclatasvir after atorvastatin treatment increased compared to the vehicle group but not in a significant manner.	35379125	2022	DDI-mechanism
atorvastatin	C0286651	Atorvastatin	83367	daclatasvir	C3252090	Daclatasvir	1606218	On the other hand, atorvastatin caused a significant increase in the clearance of daclatasvir.	35379125	2022	DDI-mechanism
atorvastatin	C0286651	Atorvastatin	83367	daclatasvir	C3252090	Daclatasvir	1606218	Concomitant administration of atorvastatin with daclatasvir significantly decreased CYP3A4 content compared to the control group.	35379125	2022	DDI-mechanism
Atorvastatin	C0286651	Atorvastatin	83367	daclatasvir	C3252090	Daclatasvir	1606218	Atorvastatin has a significant effect on P-gp mediated intestinal transport of daclatasvir; however, it did not affect the systemic bioavailability of a single oral dose of daclatasvir.	35379125	2022	DDI-mechanism
auranofin	C0004320	Auranofin	1227	pentamidine	C0030863	Pentamidine	7994	The MIC of auranofin reduced by as much as ... 1024-fold when combined with pentamidine at sub-MIC.	35378227	2022	DDI-effect
pentamidine	C0030863	Pentamidine	7994	auranofin	C0004320	Auranofin	1227	Fluorescence and inductively coupled plasma mass spectrometry analyses revealed that bacterial membrane disruption caused by pentamidine treatment at sub-MIC led to an increased intracellular auranofin content with the combination treatment.	35378227	2022	DDI-mechanism
auranofin	C0004320	Auranofin	1227	colistin	C0009316	Colistin	2709	More importantly, the auranofin/pentamidine combination slowed down auranofin resistance development in clinically isolated MDR bacteria (Klebsiella pneumoniae) more than the combination of auranofin and colistin, which is a last-line antibiotic with a membrane-lytic antibacterial mechanism.	35378227	2022	DDI-effect
voriconazole	C0393080	Voriconazole	121243	ruxolitinib	C2931926	Ruxolitinib	1193326	After pre-treatment with voriconazole, no significant change existed in T<sub>max</sub>, while C<sub>max</sub>, T<sub>1/2</sub>, AUC<sub>last</sub>, and AUC<sub>inf</sub> of ruxolitinib were significantly increased by 50.4%, 81.3%, 110.1%, and 118.3%, respectively, and CL/<i>F</i> was significantly decreased to 43.6% compared with patients receiving ruxolitinib alone.	35370398	2022	DDI-mechanism
voriconazole	C0393080	Voriconazole	121243	ruxolitinib	C2931926	Ruxolitinib	1193326	Our findings confirmed a moderate inhibitory DDI between ruxolitinib and voriconazole as voriconazole decreased the elimination and increased the exposure of ruxolitinib in patients with hematologic malignancies.	35370398	2022	DDI-mechanism
voriconazole	C0393080	Voriconazole	121243	ruxolitinib	C2931926	Ruxolitinib	1193326	We recommended a dose reduction regimen when voriconazole and ruxolitinib were coadministered.	35370398	2022	DDI-advise
warfarin	C0043031	Warfarin	11289	rifampicin	C0035608	Rifampin	9384	We encountered cases in which the anticoagulant effects of warfarin (CYP2C9 substrate) were reversibly attenuated by the concomitant administration of rifampicin or bosentan, which are potent pregnane X receptor (PXR) ligands.	35370222	2022	DDI-effect
warfarin	C0043031	Warfarin	11289	bosentan	C0252643	Bosentan	75207	We encountered cases in which the anticoagulant effects of warfarin (CYP2C9 substrate) were reversibly attenuated by the concomitant administration of rifampicin or bosentan, which are potent pregnane X receptor (PXR) ligands.	35370222	2022	DDI-effect
Meropenem	C0066005	Meropenem	29561	ampicillin/sulbactam	C2930041	Ampicillin	733	Meropenem...+...ampicillin/sulbactam was the most frequent combination with synergism (69%), followed by ampicillin/sulbactam...+...gentamicin (64%) and meropenem...+...gentamicin (51%).	35368079	2022	DDI-effect
Meropenem	C0066005	Meropenem	29561	ampicillin/sulbactam	C2930041	Sulbactam	10167	Meropenem...+...ampicillin/sulbactam was the most frequent combination with synergism (69%), followed by ampicillin/sulbactam...+...gentamicin (64%) and meropenem...+...gentamicin (51%).	35368079	2022	DDI-effect
esomeprazole	C0937846	Esomeprazole	283742	erythromycin	C0014806	Erythromycin	4053	In a previous study, concomitant use of esomeprazole (Esom) and erythromycin resulted in severe hypoglycemia, and thus: the drugs including Esom were suggested as enhancers of IDt action through displacing it from its binding site on HA.	35367785	2022	DDI-effect
rivaroxaban	C1739768	Rivaroxaban	1114195	oxaliplatin	C0069717	Oxaliplatin	32592	Recent preclinical studies find that factor Xa inhibitor (FXaI), rivaroxaban, promotes PN in animals receiving oxaliplatin.	35359859	2022	DDI-effect
erlotinib	C1135135	Erlotinib	337525	ritonavir	C0292818	Ritonavir	85762	Exposure to the metabolites of erlotinib (OSI-413 and OSI-420) was statistically significant lower following erlotinib plus ritonavir dosing.	35352280	2022	DDI-mechanism
voriconazole	C0393080	Voriconazole	121243	flucloxacillin	C0016267	Floxacillin	4448	An interaction between voriconazole and flucloxacillin has already been described.	35346142	2022	DDI-int
voriconazole	C0393080	Voriconazole	121243	flucloxacillin	C0016267	Floxacillin	4448	A known interaction between voriconazole and flucloxacillin was observed, with a drop of the voriconazole levels, and treatment for IPA was switched to posaconazole.	35346142	2022	DDI-int
posaconazole	C0936148	Posaconazole	282446	flucloxacillin	C0016267	Floxacillin	4448	We describe a new interaction between posaconazole and flucloxacillin.	35346142	2022	DDI-int
sulfasalazine	C0036078	Sulfasalazine	9524	capsaicin	C0006931	Capsaicin	1992	Liquid chromatography tandem mass spectrometry (LC-MS/MS) was used to study the effects of capsaicin on the pharmacokinetics of sulfasalazine in rats. RT-PCR and western blotting were used to study the mechanism in biomolecules in rats, respectively.Compared with vehicle group, AUC<sub>0-...</sub> of sulfasalazine in rats were increased by 1.5-folds, 1.6-folds and 1.7-folds in 3, 8 and 25...mg/kg…	35345975	2022	DDI-mechanism
capsaicin	C0006931	Capsaicin	1992	sulfasalazine	C0036078	Sulfasalazine	9524	At the same time, the CL/F in rats were decreased by 33%, 38% and 42% in the three groups. In addition, we found Bcrp mRNA levels and protein expressions in rat livers and intestines were decreased in 3, 8 and 25...mg/kg/d capsaicin-treated groups.Our study demonstrated that long-term ingestion of capsaicin significantly enhanced the AUC of sulfasalazine involved down-regulate Bcrp gene and prote…	35345975	2022	DDI-mechanism
Omeprazole	C0028978	Omeprazole	7646	liver	C0023899	Liver Extract	6459	Omeprazole is extensively metabolized in the liver by cytochrome 2C19 and cytochrome 3A4, which are responsible for drug interactions.	35339194	2022	DDI-mechanism
tizanidine	C0146011	Tizanidine	57258	ciprofloxacin	C0008809	Ciprofloxacin	2551	However, concomitant use of tizanidine with ciprofloxacin, a strong inhibitor of the P450-CYP1A2 cytochrome metabolic pathway of tizanidine, can result in increased tizanidine plasma levels and associated adverse outcomes, particularly hypotension.	35325788	2022	DDI-mechanism
tizanidine	C0146011	Tizanidine	57258	ciprofloxacin	C0008809	Ciprofloxacin	2551	Compared to patients who did not receive ciprofloxacin, co-administration of tizanidine and ciprofloxacin was associated with an increased likelihood of hypotension (adjusted odds ratio: 1.43, 95% Confidence Intervals:1.25-1.63, p-value&lt;0.001).	35325788	2022	DDI-effect
tizanidine	C0146011	Tizanidine	57258	ciprofloxacin	C0008809	Ciprofloxacin	2551	Our findings suggest that the concomitant use of tizanidine and ciprofloxacin is associated with an elevated risk of hypotension.	35325788	2022	DDI-effect
fluorouracil	C0016360	Fluorouracil	4492	cyclophosphamide	C0010583	Cyclophosphamide	3002	Two postmenopausal women with breast cancer developed acute confusion and seizures, less than 24 hours after the first cycle of neoadjuvant chemotherapy with fluorouracil, epirubicin and low-dose cyclophosphamide.	35318203	2022	DDI-effect
epirubicin	C0014582	Epirubicin	3995	cyclophosphamide	C0010583	Cyclophosphamide	3002	Two postmenopausal women with breast cancer developed acute confusion and seizures, less than 24 hours after the first cycle of neoadjuvant chemotherapy with fluorouracil, epirubicin and low-dose cyclophosphamide.	35318203	2022	DDI-effect
bedaquiline	C1664205	Bedaquiline	1364504	rifampin	C0035608	Rifampin	9384	Given the prohibitive drug-drug interactions between bedaquiline and rifampin or rifapentine, the BZMRb regimen represents the best opportunity to combine, in one regimen, the treatment-shortening potential of the rifamycin class with that of BZM and deserves high priority for evaluation in clinical trials.	35315690	2022	DDI-int
sonidegib	C3886731	Sonidegib	1659191	daunorubicin	C0011015	Daunorubicin	3109	In drug combination assays, sonidegib synergistically enhanced the cytotoxicity of daunorubicin and mitoxantrone in ABCB1- and ABCG2-overexpressing cells, respectively.	35314165	2022	DDI-effect
sonidegib	C3886731	Sonidegib	1659191	mitoxantrone	C0026259	Mitoxantrone	7005	In drug combination assays, sonidegib synergistically enhanced the cytotoxicity of daunorubicin and mitoxantrone in ABCB1- and ABCG2-overexpressing cells, respectively.	35314165	2022	DDI-effect
placebo	C1696465	Placebo	8375	butyrate	C0220802	Butyrate	596718	There was a supplement by drug interaction effect on plasma glucose concentration on d 4; in cows administered the placebo drug, butyrate supplementation decreased plasma glucose concentration compared with control-fed cows (62.8 vs. 70.1 mg/dL).	35307174	2022	DDI-mechanism
diltiazem	C0012373	Diltiazem	3443	carbamazepine	C0006949	Carbamazepine	2002	Understanding of the interaction between diltiazem and carbamazepine is necessary to prevent the neurotoxic effects.	35304379	2022	DDI-effect
ritonavir	C0292818	Ritonavir	85762	ivacaftor	C3264621	Ivacaftor	1243041	When ritonavir was administered on Days 1 through 5, the predicted area under the curve (AUC) ratio of ivacaftor (the most sensitive CYP3A substrate) on Day 6 was 9.31, indicating that its metabolism was strongly inhibited. Based on the predicted DDI, the dose of elexacaftor-tezacaftor-ivacaftor should be reduced when coadministered with nirmatrelvir-ritonavir..to elexacaftor 200 mg-tezacaftor 10…	35292968	2022	DDI-mechanism
clobazam	C0055891	Clobazam	21241	dolutegravir	C3253985	Dolutegravir	1433868	He was receiving the anticonvulsant clobazam, considered to have a potential weak interaction with dolutegravir, unlikely to require a dose adjustment. Plasma HIV-1 genotypic deep sequencing (Vela System) revealed the emergence of R263K (79.6%) and S230N (99.4%) mutations in the integrase region (intermediate resistance to dolutegravir, score...=...30	35274144	2022	DDI-effect
gentamicin	C3854019	Gentamicin	1596450	limonene	C0064992	Limonene	28730	In combination effect, the results showed the synergistic interaction of gentamicin with CREO and limonene on the MRSA and MSSA isolates (FIC indexes: 0.012-0.258 and 0.012-0.375), but that interaction of gentamicin with CAEO was observed only on MRSA (FIC index: 0.012-0.016).	35264915	2022	DDI-effect
atorvastatin	C0286651	Atorvastatin	83367	sacubitril/valsartan	C4033631	Valsartan	69749	We report a case of life-threatening rhabdomyolysis associated with the co-administration of atorvastatin and sacubitril/valsartan.	35261962	2022	DDI-effect
atorvastatin	C0286651	Atorvastatin	83367	sacubitril/valsartan	C4033631	Sacubitril	1656328	We report a case of life-threatening rhabdomyolysis associated with the co-administration of atorvastatin and sacubitril/valsartan.	35261962	2022	DDI-effect
atorvastatin	C0286651	Atorvastatin	83367	sacubitril/valsartan	C4033631	Valsartan	69749	Co-administration of atorvastatin and sacubitril/valsartan should be monitored closely with laboratory investigations of CK and liver and renal function.	35261962	2022	DDI-advise
atorvastatin	C0286651	Atorvastatin	83367	sacubitril/valsartan	C4033631	Sacubitril	1656328	Co-administration of atorvastatin and sacubitril/valsartan should be monitored closely with laboratory investigations of CK and liver and renal function.	35261962	2022	DDI-advise
Dolutegravir	C3253985	Dolutegravir	1433868	rifampicin	C0035608	Rifampin	9384	Dolutegravir has clinically significant interactions with several commonly used drugs, such as rifampicin, metformin and cation-containing medicines.	35255196	2022	DDI-int
Dolutegravir	C3253985	Dolutegravir	1433868	metformin	C0025598	Metformin	6809	Dolutegravir has clinically significant interactions with several commonly used drugs, such as rifampicin, metformin and cation-containing medicines.	35255196	2022	DDI-int
atorvastatin	C0286651	Atorvastatin	83367	warfarin	C0043031	Warfarin	11289	Although atorvastatin has serious adverse effects, including hepatotoxicity and myopathy, it can cause drug interactions and side effects such as rhabdomyolysis and acute kidney injury, especially when combined with warfarin, which uses the same enzyme pathway for metabolism.	35242328	2022	DDI-mechanism
atorvastatin	C0286651	Atorvastatin	83367	warfarin	C0043031	Warfarin	11289	We describe a 66-year-old man with a history of ischemic heart disease who developed renal complications and rhabdomyolysis after concomitant use of atorvastatin and warfarin.	35242328	2022	DDI-effect
Omeprazole	C0028978	Omeprazole	7646	fluconazole	C0016277	Fluconazole	4450	Omeprazole clearance was significantly decreased by fluconazole from 388 [95% CI: 266-565] to 47.2 [42.8-52.0] mL/min after 20..	35238961	2022	DDI-mechanism
Rifampicin	C0035608	Rifampin	9384	omeprazole	C0028978	Omeprazole	7646	Rifampicin increased CYP2C19-mediated omeprazole metabolism.	35238961	2022	DDI-mechanism
tadalafil	C1176316	Tadalafil	358263	amlodipine	C0051696	Amlodipine	17767	A substantial pharmacokinetic drug interaction between tadalafil and amlodipine was observed with respect to the concentration of tadalafil when administered concomitantly.	35221673	2022	DDI-mechanism
H]-digoxin	C0012265	Digoxin	3407	ritonavir	C0292818	Ritonavir	85762	Here, we investigate the capacity of antiretrovirals and direct-acting antivirals to inhibit the ABCB1-mediated intestinal efflux of [<sup>3</sup>H]-digoxin and compare it with our previous rhodamine123 study. At concentrations of up to 100 ..M, asunaprevir, atazanavir, daclatasvir, darunavir, elbasvir, etravirine, grazoprevir, ledipasvir, lopinavir, rilpivirine, ritonavir, saquinavir, and velpat…	35215354	2022	DDI-mechanism
phenytoin	C0031507	Phenytoin	8183	rufinamide	C0213404	Rufinamide	69036	Concomitant use of the enzyme-inducing AEDs such as phenytoin, carbamazepine, and phenobarbital reduced rufinamide concentrations by 43.4%, 13.2%, and 30.3%, respectively.	35213526	2022	DDI-mechanism
carbamazepine	C0006949	Carbamazepine	2002	rufinamide	C0213404	Rufinamide	69036	Concomitant use of the enzyme-inducing AEDs such as phenytoin, carbamazepine, and phenobarbital reduced rufinamide concentrations by 43.4%, 13.2%, and 30.3%, respectively.	35213526	2022	DDI-mechanism
phenobarbital	C0031412	Phenobarbital	8134	rufinamide	C0213404	Rufinamide	69036	Concomitant use of the enzyme-inducing AEDs such as phenytoin, carbamazepine, and phenobarbital reduced rufinamide concentrations by 43.4%, 13.2%, and 30.3%, respectively.	35213526	2022	DDI-mechanism
valproate	C0080356	Valproate	40254	rufinamide	C0213404	Rufinamide	69036	By contrast, concomitant use of valproate significantly elevated rufinamide concentrations.	35213526	2022	DDI-mechanism
lenvatinib	C2986924	Lenvatinib	1603296	telmisartan	C0248719	Telmisartan	73494	The results indicate that lenvatinib decreased the systemic exposure of telmisartan.	35209080	2022	DDI-mechanism
lenvatinib	C2986924	Lenvatinib	1603296	telmisartan	C0248719	Telmisartan	73494	Potential drug interactions were observed between lenvatinib and telmisartan.	35209080	2022	DDI-int
Omeprazole	C0028978	Omeprazole	7646	midazolam's	C0026056	Midazolam	6960	Omeprazole and rabeprazole both significantly block midazolam's 1'-hydroxylation by CYP3A4 in vitro, with IC<sub>50</sub> values of 9.86..	35184709	2022	DDI-mechanism
rabeprazole	C0378482	Rabeprazole	114979	midazolam's	C0026056	Midazolam	6960	Omeprazole and rabeprazole both significantly block midazolam's 1'-hydroxylation by CYP3A4 in vitro, with IC<sub>50</sub> values of 9.86..	35184709	2022	DDI-mechanism
rabeprazole	C0378482	Rabeprazole	114979	palbociclib	C3853822	Palbociclib	1601374	M concentration equivalent to the C<sub>max</sub> of omeprazole and rabeprazole, rabeprazole significantly prolongs the metabolic clearance of palbociclib, whereas omeprazole affects the ribociclib CYP3A4-mediated metabolism.	35184709	2022	DDI-mechanism
omeprazole	C0028978	Omeprazole	7646	ribociclib	C4045494	Ribociclib	1873916	M concentration equivalent to the C<sub>max</sub> of omeprazole and rabeprazole, rabeprazole significantly prolongs the metabolic clearance of palbociclib, whereas omeprazole affects the ribociclib CYP3A4-mediated metabolism.	35184709	2022	DDI-mechanism
tamsulosin	C0257343	Tamsulosin	77492	metformin	C0025598	Metformin	6809	Consistently, tamsulosin inhibited OCT2 and MATE1 expressions and decreased metformin uptake in HEK293 cells.	35183887	2022	DDI-effect
tamsulosin	C0257343	Tamsulosin	77492	metformin	C0025598	Metformin	6809	Altogether, our data suggest that tamsulosin could increase systemic exposure and reduce excretion of metformin via inhibiting Oct2 and Mate1-mediated transport cooperatively.	35183887	2022	DDI-mechanism
Amitriptyline	C0002600	Amitriptyline	704	polystyrene sulfonate	C0137904	Polystyrene Sulfonate	1546437	Amitriptyline, often used by CKD patients for neuropathic pain, shows significant binding to polystyrene sulfonate in vitro.	35171315	2022	DDI-mechanism
amitriptyline	C0002600	Amitriptyline	704	polystyrene sulfonate	C0137904	Polystyrene Sulfonate	1546437	These results show a significant decrease in exposure of amitriptyline of approximately 75% when taken concomitantly with polystyrene sulfonate, thereby probably compromising therapy efficacy.	35171315	2022	DDI-mechanism
amitriptyline	C0002600	Amitriptyline	704	polystyrene sulfonate	C0137904	Polystyrene Sulfonate	1546437	Patients using both amitriptyline and polystyrene sulfonate should be informed to separate intake of these medications.	35171315	2022	DDI-advise
Meropenem	C0066005	Meropenem	29561	valproic acid	C0042291	Valproate	40254	Meropenem was administered to enhance the clearance of valproic acid.	35170557	2022	DDI-mechanism
acalabrutinib	C4078312	Acalabrutinib	1986808	fluconazole	C0016277	Fluconazole	4450	Least square means of acalabrutinib maximum plasma concentration and area under the curve increased 1.37 (1.14-1.64) and 1.60 (1.45-1.77)-fold in the presence of isavuconazole and 1.48 (1.10-1.98) and 2.16 (1.94-2.40)-fold in the presence of fluconazole, respectively.	35165925	2022	DDI-mechanism
olaparib	C2316164	Olaparib	1597582	proguanil	C0008241	Proguanil	2382	The combination of olaparib and proguanil significantly increased growth suppression and apoptosis in ovarian cancer cells, compared to either single agent alone.	35165509	2022	DDI-effect
olaparib	C2316164	Olaparib	1597582	proguanil	C0008241	Proguanil	2382	Furthermore, results showed that the combination of olaparib and proguanil synergistically increased olaparib-induced apoptosis and DNA damage and reduced the efficiency of DNA homologous recombination repair.	35165509	2022	DDI-effect
polymyxin B	C0032535	Polymyxin B	8536	minocycline	C0026187	Minocycline	6980	The combination regimen (simultaneous infusion of 0.75 mg/kg polymyxin B and 100 mg minocycline via 2 h infusion) reduced bacterial colony counts by 0.9-3.5 log<sub>10</sub> colony forming units per milliliter (CFU/mL) compared with either drug alone at 24 h.	35164349	2022	DDI-effect
dabrafenib	C3467876	Dabrafenib	1424911	irinotecan	C0123931	Irinotecan	51499	A previous in vivo study has shown that dabrafenib enhances the antitumor activity of irinotecan in a xenograft model with unclear mechanism.	35147853	2022	DDI-effect
dabrafenib	C3467876	Dabrafenib	1424911	irinotecan	C0123931	Irinotecan	51499	However, the ratios of intra-enterocyte concentration of dabrafenib to K<sub>i,u</sub> ([I]<sub>gut</sub>/K<sub>i,u</sub>) are 2.73 and 8.72 in HLMs and recombinant UGT1A1, respectively, indicating a high risk of intestinal DDI when dabrafenib was used in combination with irinotecan.	35147853	2022	DDI-effect
Dabrafenib	C3467876	Dabrafenib	1424911	irinotecan	C0123931	Irinotecan	51499	Dabrafenib is a potent noncompetitive inhibitor of UGT1A1 and may bring potential risk of DDI when combined with irinotecan.	35147853	2022	DDI-effect
indomethacin	C0021246	Indomethacin	5781	naltrexone	C0027360	Naltrexone	7243	Most drug-drug interactions were not clinically significant, except for interactions that lowered plasma concentrations of indomethacin and naltrexone.	35147466	2022	DDI-mechanism
sildenafil	C0529793	Sildenafil	136411	ketoconazole	C0022625	Ketoconazole	6135	Concomitant use of sildenafil with a single oral dose of methylxanthines resulted in a decrease in C<sub>max</sub> (p...&gt;...0.05), AUC<sub>0-t</sub> (p...&lt;...0.05) and AUC<sub>0-inf</sub> (p...&lt;...0.05), while the administration of sildenafil after methylxanthines pretreatment resulted in an increase in C<sub>max</sub> (p...&lt;...0.0001), AUC<sub>0-t</sub> (p...&lt;...0.0001) and AUC<su…	35146639	2022	DDI-mechanism
methotrexate	C0025677	Methotrexate	6851	nitrofurantoin	C0028156	Nitrofurantoin	7454	Pulmonary toxicity is the most well-known severe complication related to both methotrexate and nitrofurantoin, which can present as acute, subacute, and chronic.	35145797	2022	DDI-effect
methotrexate	C0025677	Methotrexate	6851	nitrofurantoin	C0028156	Nitrofurantoin	7454	Rheumatoid arthritis is also known to cause pulmonary disease if left untreated. In this report, we present a unique case of a 94-year-old female being treated with methotrexate for several years and then treated with nitrofurantoin in the setting of rheumatoid arthritis and chronic urinary tract infections,..resulting in irreversible pulmonary fibrosis, which can further cause more susceptibilit…	35145797	2022	DDI-effect
apixaban	C1831808	Apixaban	1364430	ritonavir	C0292818	Ritonavir	85762	As per the manufacturer, apixaban offers a dose reduction when administered concurrently with ritonavir; thus, we explore the clinical indication and safety of apixaban when given with ritonavir-boosted highly active antiretroviral therapy (HAART) in an HIV patient.	35138967	2022	DDI-advise
Elagolix	C2714632	Elagolix	2049846	omeprazole	C0028978	Omeprazole	7646	Elagolix increased omeprazole exposures by 2- to 2.5-fold in CYP2C19 extensive (EM) and intermediate (IM) metabolizer subjects, but decreased omeprazole exposures by 40% in poor metabolizer subjects.	35137535	2022	DDI-mechanism
amphotericin B	C0002679	Amphotericin B	732	cyclosporine A	C0010592	Cyclosporine	3008	The combination of amphotericin B with cyclosporine A or tacrolimus was synergistic against 90% and 30% of isolates, respectively.	35120653	2022	DDI-effect
amphotericin B	C0002679	Amphotericin B	732	tacrolimus	C0085149	Tacrolimus	42316	The combination of amphotericin B with cyclosporine A or tacrolimus was synergistic against 90% and 30% of isolates, respectively.	35120653	2022	DDI-effect
fluconazole	C0016277	Fluconazole	4450	cyclosporine A	C0010592	Cyclosporine	3008	Synergism was also observed with the combination of fluconazole with cyclosporine A or tacrolimus, against 70% and 20% of isolates, respectively.	35120653	2022	DDI-effect
fluconazole	C0016277	Fluconazole	4450	tacrolimus	C0085149	Tacrolimus	42316	Synergism was also observed with the combination of fluconazole with cyclosporine A or tacrolimus, against 70% and 20% of isolates, respectively.	35120653	2022	DDI-effect
enzalutamide	C3496793	Enzalutamide	1307298	digoxin	C0012265	Digoxin	3407	When administered with enzalutamide, there was a 17% increase in C<sub>max</sub> , 29% increase in AUC<sub>last</sub> , and 33% increase in AUC<sub>inf</sub> of plasma digoxin compared to digoxin alone, indicating that enzalutamide is a "mild" inhibitor of P-gp.	35118821	2022	DDI-mechanism
doxorubicin	C0013089	Doxorubicin	3639	vitamin E	C0042874	Vitamin E	11256	The antiproliferative effect of doxorubicin increased significantly in combination with vitamin E (Doxcorobicin 2..M vs. Vitamin E 120..M, P=0.000).	35092389	2022	DDI-effect
vitamin E	C0042874	Vitamin E	11256	doxorubicin	C0013089	Doxorubicin	3639	In addition, the high dosage of vitamin E intensified the cytotoxicity of doxorubicin.	35092389	2022	DDI-effect
colistin	C0009316	Colistin	2709	teicoplanin	C0145106	Teicoplanin	57021	The antimicrobial activity of colistin alone and in combination with teicoplanin was assessed using MIC and time-kill assays. The combination of 1...mg/l colistin and 10...mg/l teicoplanin showed in vitro synergism against all tested Acinetobacter isolates except one (Acinetobacter lowffii). The combination of 1...mg/l colistin and 10...mg/l teicoplanin was bactericidal at 6...h against 100% of A…	35091666	2022	DDI-effect
colistin	C0009316	Colistin	2709	teicoplanin	C0145106	Teicoplanin	57021	The antimicrobial activity of colistin alone and in combination with teicoplanin was assessed using MIC and time-kill assays. The combination of 1...mg/l colistin and 10...mg/l teicoplanin showed in vitro synergism against all tested Acinetobacter isolates except one (Acinetobacter lowffii). The combination of 1...mg/l colistin and 10...mg/l teicoplanin was bactericidal at 6...h against 100% of A…	35091666	2022	DDI-effect
colistin	C0009316	Colistin	2709	teicoplanin	C0145106	Teicoplanin	57021	The combination of colistin and teicoplanin was synergistic against all tested Acinetobacter spp It is therefore recommended that clinical trials are conducted to clarify the therapeutic potential of the combination.	35091666	2022	DDI-effect
febuxostat	C0249529	Febuxostat	73689	enalaprilat	C0014027	Enalaprilat	3829	It was recently reported that febuxostat inhibited organic anion transporter 3 (OAT3)-mediated uptake of enalaprilat.	35088420	2022	DDI-mechanism
rivaroxaban	C1739768	Rivaroxaban	1114195	febuxostat	C0249529	Febuxostat	73689	After accounting for probe substrate-dependency and protein binding effects, mechanistic static modelling with the direct factor Xa anticoagulant rivaroxaban estimated a 1.47-fold increase in its systemic exposure when co-administered with febuxostat based on OAT3 interaction which in turn exacerbates the bleeding risk from baseline for patients with atrial fibrillation by 1.51-fold.	35088420	2022	DDI-mechanism
febuxostat	C0249529	Febuxostat	73689	rivaroxaban	C1739768	Rivaroxaban	1114195	Taken together, our results suggested that the concomitant usage of febuxostat with rivaroxaban may potentially culminate in a clinically-significant drug-drug interaction and result in an increased risk of bleeding as a result of its OAT3 inhibition.	35088420	2022	DDI-effect
tacrolimus	C0085149	Tacrolimus	42316	letermovir	C3852938	Letermovir	1988648	Pharmacokinetic studies have shown an increase in tacrolimus exposure among healthy volunteers who took letermovir.	35088349	2022	DDI-mechanism
tacrolimus	C0085149	Tacrolimus	42316	letermovir	C3852938	Letermovir	1988648	The median fold change in tacrolimus concentration-to-dose (C/D) ratio after discontinuing letermovir was 0.64 (range 0.43-0.99) with fluconazole and 1.10 (range 0.59-1.73) with voriconazole (p...&lt;...0.001). The tacrolimus C/D ratio decreased.........30% after discontinuing letermovir (p...&lt;...0.001) in 66% of patients on fluconazole and 9% on voriconazole. Among patients whose tacrolimus C…	35088349	2022	DDI-mechanism
tacrolimus	C0085149	Tacrolimus	42316	letermovir	C3852938	Letermovir	1988648	Careful monitoring of tacrolimus concentration is important after letermovir discontinuation to avoid worsening of GVHD due to decreased tacrolimus concentration.	35088349	2022	DDI-advise
ketoprofen	C0022635	Ketoprofen	6142	thiopental	C0039925	Thiopental	10493	It can be concluded that drug interaction between ketoprofen and thiopental causes to change in the pharmacokinetics parameters and recovery time from anesthesia in comparison with dexamethasone.	35087653	2022	DDI-int
piperonyl butoxide	C0031962	Piperonyl Butoxide	8345	permethrin	C0070455	Permethrin	33199	gambiae population where pre-exposure to piperonyl butoxide (PBO) followed by permethrin exposure in CDC bottle bioassays led to partial restoration of susceptibility.	35073324	2022	DDI-effect
silybin	C0600334	Silybin	155067	losartan	C0126174	Losartan	52175	The herbal hepatoprotective medicine, silybin A inhibits cytochrome P450 (CYP) 2C9 and 3A4 enzymes, thus, may interact with the drugs that are substrates of CYP2C9 and 3A4, such as losartan.	35061161	2022	DDI-mechanism
silybin A	C0600334	Silybin	155067	losartan	C0126174	Losartan	52175	Increase in AUC and C<sub>max</sub> by 0.873 and 0.294 folds, respectively in CYP2C9*1/*3 after co-administration of silybin A exhibited a minor interaction with losartan.	35061161	2022	DDI-mechanism
silybin A	C0600334	Silybin	155067	losartan	C0126174	Losartan	52175	Hence, in CYP2C9*1/*1 and CYP2C9*1/*3 genotypes, silybin A is a weak CYP inhibitor for losartan while in CYP2C9*1/*2 genotype, the co-administration of silybin consequents into a moderate pharmacokinetic interaction with losartan.	35061161	2022	DDI-mechanism
silybin	C0600334	Silybin	155067	losartan	C0126174	Losartan	52175	Hence, in CYP2C9*1/*1 and CYP2C9*1/*3 genotypes, silybin A is a weak CYP inhibitor for losartan while in CYP2C9*1/*2 genotype, the co-administration of silybin consequents into a moderate pharmacokinetic interaction with losartan.	35061161	2022	DDI-mechanism
etravirine	C1456409	Etravirine	475969	paclitaxel	C0144576	Paclitaxel	56946	Moreover, in an orthotopic xenograft mouse model, the combination of etravirine and paclitaxel significantly suppressed cancer progression and metastasis.	35055132	2022	DDI-effect
ibuprofen	C0020740	Ibuprofen	5640	baclofen	C0004609	Baclofen	1292	This article reports a case of encephalopathy with low-dose baclofen in an otherwise healthy young adult concurrently taking ibuprofen and baclofen and aims to underscore the importance of potential drug interaction and patient education when initiating baclofen.	35047311	2021	DDI-effect
colistin	C0009316	Colistin	2709	minocycline	C0026187	Minocycline	6980	Here, we show that the combination of colistin (polymyxin E) and minocycline has a high rate of synergy against colistin-resistant and minocycline-intermediate or -resistant strains of Klebsiella pneumoniae.	35041511	2022	DDI-effect
polymyxin E	C0032535	Polymyxin B	8536	minocycline	C0026187	Minocycline	6980	Here, we show that the combination of colistin (polymyxin E) and minocycline has a high rate of synergy against colistin-resistant and minocycline-intermediate or -resistant strains of Klebsiella pneumoniae.	35041511	2022	DDI-effect
colistin	C0009316	Colistin	2709	minocycline	C0026187	Minocycline	6980	These findings suggest that the synergistic activity of this combination against bacteria resistant to each drug alone involves sublethal outer membrane disruption by colistin, which permits increased intracellular accumulation of minocycline.	35041511	2022	DDI-mechanism
Spironolactone	C0037982	Spironolactone	9997	abiraterone	C0754011	Abiraterone	1100072	Spironolactone when combined with abiraterone in metastatic castration-resistant prostate cancer (mCRPC) may theoretically exert androgenic properties, thereby compromising the therapeutic effectiveness of abiraterone.	35037798	2022	DDI-effect
diltiazem	C0012373	Diltiazem	3443	rosuvastatin	C0965129	Rosuvastatin	301542	The co-administration of diltiazem and rosuvastatin, and the administration of amiodarone without a statin led to greater than 1.5-fold increase in apixaban concentrations (peak experimental 315.19 +/- 157.53..ng/ml vs control 207.6 +/- 83.38..ng/ml; p = 0.08 and trough experimental 182.03 +/- 95.93..ng/ml vs control 112.32 +/- 37.78..ng/ml; p..=..0.17) suggesting the need to assess dose adjustme…	35032137	2022	DDI-mechanism
apixaban	C1831808	Apixaban	1364430	amiodarone	C0002598	Amiodarone	703	Providers should consider utilizing the apixaban anti-Xa assay or comparative heparin anti-Xa assay to determine if patients require dose reduction to decrease adverse events in high-risk patients prescribed apixaban and concomitant p-glycoprotein and CYP3A4 inhibitors amiodarone or diltiazem with and without a CYP3A4 or non-3A4..	35032137	2022	DDI-advise
apixaban	C1831808	Apixaban	1364430	diltiazem	C0012373	Diltiazem	3443	Providers should consider utilizing the apixaban anti-Xa assay or comparative heparin anti-Xa assay to determine if patients require dose reduction to decrease adverse events in high-risk patients prescribed apixaban and concomitant p-glycoprotein and CYP3A4 inhibitors amiodarone or diltiazem with and without a CYP3A4 or non-3A4..	35032137	2022	DDI-advise
rifampicin	C0035608	Rifampin	9384	itraconazole	C0064113	Itraconazole	28031	Concomitant use of rifampicin and itraconazole at 17 months of age might have reduced serum itraconazole concentrations and led to superinfection with <i>Phialemonium</i> sp. in our patient, which was susceptible to itraconazole and voriconazole <i>in vitro</i>. The patient was successfully treated with a combination of isoniazid, rifampicin, streptomycin, ciprofloxacin, prednisolone, interferon-…	35028293	2022	DDI-mechanism
verapamil	C0042523	Verapamil	11170	Sofosbuvir	C2976303	Sofosbuvir	1484911	Co-perfusion with verapamil significantly increased Pe.A/L and reduced the L95% of Sofosbuvir from both jejunum and ileum (P-value...&lt;...0.05).	35023081	2022	DDI-mechanism
cyclosporine	C0010592	Cyclosporine	3008	ciprofloxacin	C0008809	Ciprofloxacin	2551	A bone marrow transplant recipient on cyclosporine initiated on ciprofloxacin for a renal abscess presented with encephalopathy, right hemiparesis, and multiorgan dysfunction.	35018187	2021	DDI-effect
cyclosporine	C0010592	Cyclosporine	3008	ciprofloxacin	C0008809	Ciprofloxacin	2551	This case illustrates the potential drug interaction of cyclosporine with ciprofloxacin and the need to exercise caution while prescribing antibiotics with cyclosporine.	35018187	2021	DDI-int
duloxetine	C0245561	Duloxetine	72625	chloramphenicol	C0008168	Chloramphenicol	2348	A combination index reaching 187.7 indicated strong duloxetine and chloramphenicol synergy.	35014598	2022	DDI-effect
temozolomide	C0076080	Temozolomide	37776	ATP	C0001480	Adenosine Triphosphate	318	The autophagy induced by temozolomide increased ATP production, which confers temozolomide resistance in glioblastoma cells.	34999255	2022	DDI-mechanism
ethanol	C0001962	Ethanol	448	sevoflurane	C0074414	Sevoflurane	36453	g......kg<sup>-1</sup> ethanol both resulted in a significant reduction of the MAC of sevoflurane in adult Wistar rats: by 26.3% and 51.8% respectively as compared to placebo.	34997177	2022	DDI-mechanism
Imipenem	C0020933	Imipenem	5690	fosfomycin	C0016610	Fosfomycin	4550	Imipenem with fosfomycin, the most effective in the time-killing assay, exhibited synergism to all strains except AB250.	34997148	2022	DDI-effect
crizotinib	C2974289	Crizotinib	1148495	voriconazole	C0393080	Voriconazole	121243	The geometric mean area under the plasma concentration-time curve (AUC) of crizotinib was increased by 84%, 58%, and 79% when coadministered with voriconazole, fluconazole, or itraconazole at multiple doses, respectively.	34995400	2022	DDI-mechanism
crizotinib	C2974289	Crizotinib	1148495	fluconazole	C0016277	Fluconazole	4450	The geometric mean area under the plasma concentration-time curve (AUC) of crizotinib was increased by 84%, 58%, and 79% when coadministered with voriconazole, fluconazole, or itraconazole at multiple doses, respectively.	34995400	2022	DDI-mechanism
crizotinib	C2974289	Crizotinib	1148495	itraconazole	C0064113	Itraconazole	28031	The geometric mean area under the plasma concentration-time curve (AUC) of crizotinib was increased by 84%, 58%, and 79% when coadministered with voriconazole, fluconazole, or itraconazole at multiple doses, respectively.	34995400	2022	DDI-mechanism
crizotinib	C2974289	Crizotinib	1148495	voriconazole	C0393080	Voriconazole	121243	The drug-drug interaction results showed increased pharmacokinetic exposure (maximum plasma concentration and area under the plasma concentration-time curve) of crizotinib when coadministrated with different triazoles (voriconazole..&gt;..itraconazole..&gt;..fluconazole).	34995400	2022	DDI-mechanism
crizotinib	C2974289	Crizotinib	1148495	fluconazole	C0016277	Fluconazole	4450	The drug-drug interaction results showed increased pharmacokinetic exposure (maximum plasma concentration and area under the plasma concentration-time curve) of crizotinib when coadministrated with different triazoles (voriconazole..&gt;..itraconazole..&gt;..fluconazole).	34995400	2022	DDI-mechanism
voriconazole	C0393080	Voriconazole	121243	crizotinib	C2974289	Crizotinib	1148495	Among the 3 triazoles, voriconazole exhibited the most significant influence on the pharmacokinetic exposure of crizotinib.	34995400	2022	DDI-mechanism
crizotinib	C2974289	Crizotinib	1148495	voriconazole	C0393080	Voriconazole	121243	In clinic, adverse drug reactions and toxicity related to crizotinib should be carefully monitored, and therapeutic drug monitoring for crizotinib is recommended to guide dosing and optimize treatment when coadministered with voriconazole, fluconazole, or itraconazole.	34995400	2022	DDI-advise
crizotinib	C2974289	Crizotinib	1148495	fluconazole	C0016277	Fluconazole	4450	In clinic, adverse drug reactions and toxicity related to crizotinib should be carefully monitored, and therapeutic drug monitoring for crizotinib is recommended to guide dosing and optimize treatment when coadministered with voriconazole, fluconazole, or itraconazole.	34995400	2022	DDI-advise
crizotinib	C2974289	Crizotinib	1148495	itraconazole	C0064113	Itraconazole	28031	In clinic, adverse drug reactions and toxicity related to crizotinib should be carefully monitored, and therapeutic drug monitoring for crizotinib is recommended to guide dosing and optimize treatment when coadministered with voriconazole, fluconazole, or itraconazole.	34995400	2022	DDI-advise
Mefenamic acid	C0025152	Mefenamate	257844	morphine	C0026549	Morphine	7052	Mefenamic acid, diclofenac, and S-naproxen competitively inhibited morphine 3- and 6-glucuronidation, with the K<sub>i</sub> values of 11 and 12....M, 110 and 76....M, and 319 and 650....M, respectively.	34991001	2022	DDI-mechanism
diclofenac	C0012091	Diclofenac	3355	morphine	C0026549	Morphine	7052	Mefenamic acid, diclofenac, and S-naproxen competitively inhibited morphine 3- and 6-glucuronidation, with the K<sub>i</sub> values of 11 and 12....M, 110 and 76....M, and 319 and 650....M, respectively.	34991001	2022	DDI-mechanism
morphine	C0026549	Morphine	7052	mefenamic acid	C0025152	Mefenamate	257844	Using the static mechanistic IVIVE approach, an approximate 40% increase in the AUC of morphine was predicted when co-administered with mefenamic acid, whereas the increase was &lt;10% with diclofenac and S-naproxen.	34991001	2022	DDI-mechanism
morphine	C0026549	Morphine	7052	diclofenac	C0012091	Diclofenac	3355	PBPK modeling predicted &lt;15% increases in the morphine AUC from diclofenac and S-naproxen inhibition in virtual healthy and cirrhotic subjects.	34991001	2022	DDI-mechanism
ticagrelor	C1999375	Ticagrelor	1116632	amiodarone	C0002598	Amiodarone	703	This study presents a case of a 66-year-old male with delayed onset complex pharmacological interaction between ticagrelor, rosuvastatin, and amiodarone resulting in rhabdomyolysis, AKI, and transaminitis.	34987920	2021	DDI-int
rosuvastatin	C0965129	Rosuvastatin	301542	amiodarone	C0002598	Amiodarone	703	This study presents a case of a 66-year-old male with delayed onset complex pharmacological interaction between ticagrelor, rosuvastatin, and amiodarone resulting in rhabdomyolysis, AKI, and transaminitis.	34987920	2021	DDI-int
Blockade	C3540676	Iodine	5933	sirolimus	C0072980	Sirolimus	35302	Blockade of the pathway with mTOR inhibitor sirolimus not only inhibits tumor growth but also suppresses the T cell infiltration in colitic lesions.	34987517	2021	DDI-effect
raloxifene	C0244404	Raloxifene	72143	cholecalciferol	C0008318	Cholecalciferol	2418	Combination therapy with raloxifene, a selective estrogen receptor modulator, and cholecalciferol (vitamin D<sub>3</sub> ) has been proposed to improve the overall efficacy and increase compliance of raloxifene therapy for postmenopausal osteoporosis.	34984851	2022	DDI-effect
voriconazole	C0393080	Voriconazole	121243	ethambutol	C0014964	Ethambutol	4110	We report the case of a 15-year-old young boy treated with voriconazole and ethambutol for a severe lung infection due to aspergillosis and mycobacterium tuberculosis in the mucoviscidosis and pulmonary transplantation who developed a toxic optic neuropathy.	34982443	2021	DDI-effect
voriconazole	C0393080	Voriconazole	121243	ethambutol	C0014964	Ethambutol	4110	Other cases of toxic optic neuropathy due to voriconazole were reported in pharmaco-vigilance databases, often in association with ethambutol.	34982443	2021	DDI-effect
Ethambutol	C0014964	Ethambutol	4110	voriconazole	C0393080	Voriconazole	121243	Ethambutol can reduce the activity of CYP2C19 leading to an increase of voriconazole concentration.	34982443	2021	DDI-mechanism
losartan	C0126174	Losartan	52175	glimepiride	C0061323	Glimepiride	25789	It can therefore be concluded, that in diabetics with hypertension as a comorbidity condition, co-administration of losartan with glimepiride + metformin should be avoided or the dosage of a combination of glimepiride + metformin needs to be tittered to avoid recurrence of hypoglycemic episodes.	34975134	2021	DDI-advise
losartan	C0126174	Losartan	52175	metformin	C0025598	Metformin	6809	It can therefore be concluded, that in diabetics with hypertension as a comorbidity condition, co-administration of losartan with glimepiride + metformin should be avoided or the dosage of a combination of glimepiride + metformin needs to be tittered to avoid recurrence of hypoglycemic episodes.	34975134	2021	DDI-advise
pregabalin	C0657912	Pregabalin	187832	tianeptine	C0076652	Tianeptine	38252	An additive effect was noted between pregabalin and tianeptine, but not between pregabalin and clopidogrel.	34966012	2022	DDI-effect
pregabalin	C0657912	Pregabalin	187832	tianeptine	C0076652	Tianeptine	38252	These findings suggest that intrathecal coadministration of pregabalin and tianeptine effectively attenuated mechanical allodynia in the rat model of neuropathic pain.	34966012	2022	DDI-effect
pregabalin	C0657912	Pregabalin	187832	tianeptine	C0076652	Tianeptine	38252	Thus, pregabalin plus tianeptine may be a valid option to enhance the efficacy of neuropathic pain treatment.	34966012	2022	DDI-effect
cocaine	C0009170	Cocaine	2653	alcohol	C0001963	Methanol	1310568	Significant interactions between cocaine and alcohol were common, affecting the GABAergic and endocannabinoid systems in the medial prefrontal cortex and amygdala of young adults, whereas such interactions were evident in the glutamatergic and endocannabinoid systems in adults, as well as a more pronounced sex effect.	34965406	2022	DDI-int
cocaine	C0009170	Cocaine	2653	alcohol	C0001963	Methanol	1310568	These results highlight the importance of considering the interactions between cocaine and alcohol on neurotransmitter systems in the context of polyconsumption, specifically when treating problems of abuse of these two substances.	34965406	2022	DDI-advise
Morphine	C0026549	Morphine	7052	sorafenib	C1516119	Sorafenib	495881	Morphine caused a significant increase in maximum plasma concentrations (C<sub>max</sub>) and the area under the plasma concentration-time curves (AUC<sub>0-t</sub>, and AUC<sub>0-...</sub>) of sorafenib by 108.3 (<i>p</i> = 0.003), 55.9 (<i>p</i> = 0.0115), and 62.7% (<i>p</i> = 0.0115), respectively.	34959453	2021	DDI-mechanism
Sorafenib	C1516119	Sorafenib	495881	morphine	C0026549	Morphine	7052	Sorafenib, in turn, caused a significant increase in the C<sub>max</sub> of morphine (by 0.5-fold, <i>p</i> = 0.0018).	34959453	2021	DDI-mechanism
quercetin	C0034392	Quercetin	9060	daunorubicin	C0011015	Daunorubicin	3109	We found that quercetin, quercetin-3-glucoside, narcissoside and ellagic acid inhibited the ATPase activity of Pgp and increased the accumulation of calcein and daunorubicin by Pgp-positive cells.	34959345	2021	DDI-mechanism
Curcuma	C0010467	Curcumin	2955	amlodipine	C0051696	Amlodipine	17767	<i>Lepidium sativum</i> and <i>Curcuma longa</i> augment antihypertensive effect of amlodipine, which is also supported by pharmacokinetic observations.	34958609	2022	DDI-effect
lapatinib	C1506770	Lapatinib	480167	hydroxychloroquine	C0020336	Hydroxychloroquine	5521	Additionally, the cytotoxic effect of lapatinib was enhanced by hydroxychloroquine or the CDK4/6 inhibitor abemaciclib, both of which induce lysosomal dysfunction.	34958115	2022	DDI-effect
lapatinib	C1506770	Lapatinib	480167	abemaciclib	C3852841	Abemaciclib	1946825	Additionally, the cytotoxic effect of lapatinib was enhanced by hydroxychloroquine or the CDK4/6 inhibitor abemaciclib, both of which induce lysosomal dysfunction.	34958115	2022	DDI-effect
omadacycline	C2983838	Omadacycline	2059269	clarithromycin	C0055856	Clarithromycin	21212	Among the drug combinations evaluated, omadacycline showed the best synergistic effect with clarithromycin, with a fractional inhibitory concentration index of 0.4.	34955859	2021	DDI-effect
Rifampin	C0035608	Rifampin	9384	larotrectinib	C4524315	Larotrectinib	2105628	Rifampin enhanced larotrectinib oral availability not only in wild-type mice (1.9-fold), but surprisingly also in Slco1a/1b<sup>-/-</sup> mice (1.7-fold).	34952136	2022	DDI-mechanism
ritonavir	C0292818	Ritonavir	85762	larotrectinib	C4524315	Larotrectinib	2105628	Similarly, ritonavir increased the larotrectinib plasma exposure in both wild-type (1.5-fold) and Cyp3a<sup>-/-</sup> mice (1.7-fold).	34952136	2022	DDI-mechanism
rifampin	C0035608	Rifampin	9384	liver	C0023899	Liver Extract	6459	Intriguingly, both rifampin and ritonavir decreased liver and/or intestinal larotrectinib levels in all related experimental groups, suggesting additional inhibition of enterohepatic Abcb1a/1b activity.	34952136	2022	DDI-mechanism
rifampin	C0035608	Rifampin	9384	larotrectinib	C4524315	Larotrectinib	2105628	Intriguingly, both rifampin and ritonavir decreased liver and/or intestinal larotrectinib levels in all related experimental groups, suggesting additional inhibition of enterohepatic Abcb1a/1b activity.	34952136	2022	DDI-mechanism
ritonavir	C0292818	Ritonavir	85762	liver	C0023899	Liver Extract	6459	Intriguingly, both rifampin and ritonavir decreased liver and/or intestinal larotrectinib levels in all related experimental groups, suggesting additional inhibition of enterohepatic Abcb1a/1b activity.	34952136	2022	DDI-mechanism
ritonavir	C0292818	Ritonavir	85762	larotrectinib	C4524315	Larotrectinib	2105628	Intriguingly, both rifampin and ritonavir decreased liver and/or intestinal larotrectinib levels in all related experimental groups, suggesting additional inhibition of enterohepatic Abcb1a/1b activity.	34952136	2022	DDI-mechanism
rifampin	C0035608	Rifampin	9384	larotrectinib	C4524315	Larotrectinib	2105628	Additionally, rifampin enhances larotrectinib systemic exposure, most likely by inhibiting mOatp1a/1b, but probably also hepatic and/or intestinal mAbcb1.	34952136	2022	DDI-mechanism
ritonavir	C0292818	Ritonavir	85762	larotrectinib	C4524315	Larotrectinib	2105628	Similar to rifampin, dual-inhibition functions of ritonavir affecting both CYP3A enzymes and enterohepatic Abcb1 transporters enhanced larotrectinib oral availability.	34952136	2022	DDI-mechanism
atorvastatin	C0286651	Atorvastatin	83367	gemfibrozil	C0017245	Gemfibrozil	4719	However, the potential for drugdrug interaction needs to be taken into consideration, and the combination (atorvastatin and gemfibrozil) is recommended only when other options for reducing lipids have been exhausted.	34951377	2021	DDI-advise
vardenafil	C0971579	Vardenafil	306674	nintedanib	C2930789	Nintedanib	1592737	Our findings demonstrate that vardenafil suppresses ECM generation alone and also exhibits significant synergistic suppression of ECM in combination with nintedanib in vitro.	34944010	2021	DDI-effect
morphine	C0026549	Morphine	7052	midazolam	C0026056	Midazolam	6960	Death was attributed to cardiorespiratory depression because of a synergic action between morphine and midazolam.	34941790	2021	DDI-effect
midazolam	C0026056	Midazolam	6960	morphine	C0026549	Morphine	7052	The pharmacological interaction between midazolam and morphine is discussed considering the clinical situation of the patient.	34941790	2021	DDI-int
dacomitinib	C2987430	Dacomitinib	2058849	trazodone	C0040805	Trazodone	10737	When dacomitinib was given in combination with trazodone, the blood exposure to these two drugs increased remarkably.	34936353	2022	DDI-mechanism
trazodone	C0040805	Trazodone	10737	dacomitinib	C2987430	Dacomitinib	2058849	When trazodone and dacomitinib were used in combination, the body exposure to the two drugs increased significantly.	34936353	2022	DDI-mechanism
apixaban	C1831808	Apixaban	1364430	cobicistat	C3177235	Cobicistat	1306284	The patient was managed conservatively, and a repeat computed tomography scan in a subsequent admission revealed near resolution of the hematoma. The treating physicians realized that apixaban should not be prescribed with a potent CYP3A4 inhibitor like cobicistat..and discontinued it.	34934565	2021	DDI-advise
panobinostat	C1998098	Panobinostat	1603350	olaparib	C2316164	Olaparib	1597582	In conclusion, panobinostat in combination with olaparib targets ovarian tumors through both direct cytotoxic and indirect immune-modulating effects.	34933276	2022	DDI-effect
ceftazidime	C0007559	Ceftazidime	2191	cellulase	C0007641	Cellulase	2219	Combination of the ceftazidime and the cellulase had significant anti-biofilm effects, including inhibition of biofilm formation and biofilm eradication in P. aeruginosa.	34915848	2021	DDI-effect
ketoconazole	C0022625	Ketoconazole	6135	alpelisib	C4055478	Alpelisib	2169285	Then, this assay was used to detect the plasma levels of alpelisib from a drug-drug interaction investigation, where ketoconazole remarkably increased the plasma concentration of alpelisib and changed alpelisib pharmacokinetics more than itraconazole.	34899297	2021	DDI-mechanism
ketoconazole	C0022625	Ketoconazole	6135	alpelisib	C4055478	Alpelisib	2169285	Then, this assay was used to detect the plasma levels of alpelisib from a drug-drug interaction investigation, where ketoconazole remarkably increased the plasma concentration of alpelisib and changed alpelisib pharmacokinetics more than itraconazole.	34899297	2021	DDI-mechanism
Letermovir	C3852938	Letermovir	1988648	rifampin	C0035608	Rifampin	9384	Letermovir (single-dose) administered with rifampin (single-dose) resulted in increased letermovir exposure through transporter inhibition.	34888851	2022	DDI-mechanism
rifampin	C0035608	Rifampin	9384	letermovir	C3852938	Letermovir	1988648	Chronic coadministration with rifampin (inhibition plus potential OATP1B induction) resulted in modestly decreased letermovir exposure vs. letermovir alone.	34888851	2022	DDI-mechanism
rifampin	C0035608	Rifampin	9384	letermovir	C3852938	Letermovir	1988648	hours after the last rifampin dose (potential OATP1B induction) resulted in markedly decreased letermovir exposure.	34888851	2022	DDI-mechanism
rifampin	C0035608	Rifampin	9384	letermovir	C3852938	Letermovir	1988648	These data suggest rifampin may induce transporters that clear letermovir; the modestly reduced letermovir exposure with chronic rifampin coadministration likely reflects the net effect of inhibition and induction.	34888851	2022	DDI-mechanism
letermovir	C3852938	Letermovir	1988648	rifampin	C0035608	Rifampin	9384	These data suggest rifampin may induce transporters that clear letermovir; the modestly reduced letermovir exposure with chronic rifampin coadministration likely reflects the net effect of inhibition and induction.	34888851	2022	DDI-mechanism
rifampin	C0035608	Rifampin	9384	letermovir	C3852938	Letermovir	1988648	OATP1B endogenous biomarkers coproporphyrin (CP) I and glycochenodeoxycholic acid-sulfate (GCDCA-S) were also analyzed; their exposures increased after single-dose rifampin plus letermovir, consistent with OATP1B inhibition and prior reports of inhibition by rifampin alone.	34888851	2022	DDI-mechanism
metformin	C0025598	Metformin	6809	amitriptyline	C0002600	Amitriptyline	704	By contrast, only 4/15 substrates, i.e., acetylcholine, agmatine, choline and metformin, <i>trans</i>-stimulated DiASP uptake, with a full suppression of the <i>trans</i>-stimulating effect of metformin by the reference OCT2 inhibitor amitriptyline.	34884730	2021	DDI-effect
simvastatin	C0074554	Simvastatin	36567	bortezomib treatment	C1176309	Bortezomib	358258	Both <i>in vitro</i> and <i>in vivo</i>, simvastatin enhances the effect of bortezomib treatment.	34879122	2022	DDI-effect
cenobamate	C4550368	Cenobamate	2265690	omeprazole	C0028978	Omeprazole	7646	Co-administration of cenobamate led to omeprazole values which were outside and above the no-effect boundary, but with high variability, suggesting that cenobamate may moderately inhibit CYP2C19 activity.	34877801	2022	DDI-mechanism
dolutegravir	C3253985	Dolutegravir	1433868	isoniazid	C0022209	Isoniazid	6038	In addition, clinicians in ART clinics perceived some of the suspected ADRs as resulting from drug interactions between dolutegravir and isoniazid.	34876050	2021	DDI-int
dalbavancin	C1172636	Dalbavancin	1539239	rifampicin	C0035608	Rifampin	9384	Additive effects of the combination dalbavancin and rifampicin were registered.	34873186	2021	DDI-effect
lapatinib	C1506770	Lapatinib	480167	RNA	C0035668	Rna	9394	Importantly, lapatinib inhibited SARS-CoV-2 RNA replication by over 50,000-fold.	34871905	2022	DDI-effect
linezolid	C0663241	Linezolid	190376	fosfomycin	C0016610	Fosfomycin	4550	The checkerboard assay and <i>in vitro</i> static time-kill assay demonstrated that linezolid combined with fosfomycin has a synergistic effect on drug-resistant and sensitive <i>Enterococcus</i>.	34851157	2021	DDI-effect
linezolid	C0663241	Linezolid	190376	fosfomycin	C0016610	Fosfomycin	4550	In the <i>in vitro</i> PK/PD model, the dosage regimen of linezolid (8...mg/L or 12...mg/L, steady-state concentration) combined with fosfomycin (6 g or 8 g) via a 0.5-h infusion every 8 h effectively suppressed bacterial growth at 24 h with a 3 log<sub>10</sub> CFU/mL decrease compared with the initial inocula against two resistant and one sensitive <i>Enterococcus</i> isolates.	34851157	2021	DDI-effect
linezolid	C0663241	Linezolid	190376	fosfomycin	C0016610	Fosfomycin	4550	The semimechanistic PK/PD model predicted that linezolid (more than 16...mg/L) combined with fosfomycin (6 g or 10 g) via a 0.5-h infusion every 8 h was required to achieve a 4 log<sub>10</sub> CFU/mL decrease at 24 h against <i>Enterococcus</i> isolates (MIC<sub>LZD</sub> ... 8...mg/L and MIC<sub>FOF</sub> ... 256...mg/L).	34851157	2021	DDI-effect
linezolid	C0663241	Linezolid	190376	fosfomycin	C0016610	Fosfomycin	4550	<b>IMPORTANCE</b> In this study, we found that linezolid combined with fosfomycin could kill <i>Enterococcus in vitro</i> and that the administered dose was significantly lower after the combination treatment, which could reduce adverse effects and the development of drug resistance.	34851157	2021	DDI-effect
simvastatin	C0074554	Simvastatin	36567	imatinib	C0935989	Imatinib	282388	Notably, we found that simvastatin acted as a robust cytotoxic sensitizer of imatinib to kill imatinib-resistant and T315I mutated CML cells in vitro and in vivo.	34843676	2021	DDI-effect
simvastatin	C0074554	Simvastatin	36567	imatinib	C0935989	Imatinib	282388	Mechanistically, the cooperative interaction of simvastatin and imatinib was associated with the inactivation of the PI3K/Akt signaling pathway, which was a classical downstream pro-survival cascade of the BCR-ABL kinase. In addition, this drug combination obviously decreased Myc expression through attenuation of canonical Wnt/..-catenin signaling and increased H3K27 trimethylation.	34843676	2021	DDI-effect
LTA	C2729610	Lidocaine	6387	capsaicin	C0006931	Capsaicin	1992	Previously, we found that bacterial antigens, LPS and lipoteichoic acid (LTA) act as confounders during the action of capsaicin on Cal 27 oral cancer proliferation.	34830441	2021	DDI-effect
sorafenib	C1516119	Sorafenib	495881	tenofovir	C0384228	Tenofovir	117466	In vitro assays showed that HCC cells were resistant to sorafenib if pretreated by tenofovir but not entecavir.	34829768	2021	DDI-effect
tenofovir	C0384228	Tenofovir	117466	sorafenib	C1516119	Sorafenib	495881	Clinical analysis showed that the concomitant use of tenofovir and sorafenib was a previously unrecognized predictive factor for unfavorable overall survival (hazard ratio = 2.060, 95% confidence interval = [1.256, 3.381], <i>p</i> = 0.004) in a cohort of 181 hepatitis-B-related, sorafenib-treated HCC patients (concomitant tenofovir versus entecavir treatment; <i>p</i> = 0.003).	34829768	2021	DDI-effect
curcumin	C0010467	Curcumin	2955	cangrelor	C1121991	Cangrelor	1656052	Secondly, we demonstrated that curcumin even at low doses, which did not inhibit platelet aggregation, potentiated inhibitory effect of ADP receptor P2Y<sub>12</sub> antagonist cangrelor which partly could be explained by activation of adenosine A<sub>2A</sub> receptor.	34823218	2022	DDI-effect
Succinic acid	C0075429	Succinic Acid	37255	irbesartan	C0288171	Irbesartan	83818	Succinic acid increased the AUC (5328.71........959.31.....g/L........h vs. 3340.23........737.75.....g/L........h) and prolonged the half-life of irbesartan (from 12.79........0.73...h to 20.59........6.35...h).	34818122	2021	DDI-mechanism
irbesartan	C0288171	Irbesartan	83818	succinic acid	C0075429	Succinic Acid	37255	The <i>T</i><sub>max</sub> (2.83........0.75...h vs. 3.83........1.10...h) and clearance rate (3.46........1.13...L/h/kg vs. 6.91........1.65...L/h/kg) of irbesartan was reduced by succinic acid.	34818122	2021	DDI-mechanism
Succinic acid	C0075429	Succinic Acid	37255	irbesartan	C0288171	Irbesartan	83818	Succinic acid increased the system exposure of irbesartan via inhibiting CYP2C9.	34818122	2021	DDI-mechanism
rivaroxaban	C1739768	Rivaroxaban	1114195	warfarin	C0043031	Warfarin	11289	Our findings suggest that rivaroxaban may pose an increased risk for recurrent thromboembolism in low risk APS patients that are single or double-antibody positive compared to warfarin.	34817786	2022	DDI-effect
digoxin	C0012265	Digoxin	3407	letermovir	C3852938	Letermovir	1988648	The between-subject variability of digoxin maximum plasma concentration was higher with letermovir than without (42% vs 31%) and similar for digoxin area under the plasma concentration-time curve in both periods.	34812580	2022	DDI-mechanism
Esomeprazole	C0937846	Esomeprazole	283742	oral ubrogepant	C4505936	Ubrogepant	2268216	Esomeprazole magnesium increases intragastric pH, which may affect oral ubrogepant absorption.	34811955	2022	DDI-mechanism
magnesium	C0024467	Magnesium	6574	oral ubrogepant	C4505936	Ubrogepant	2268216	Esomeprazole magnesium increases intragastric pH, which may affect oral ubrogepant absorption.	34811955	2022	DDI-mechanism
ceritinib	C3818721	Ceritinib	1535457	olaparib	C2316164	Olaparib	1597582	In addition, combined treatment with ceritinib and PARPi synergized in HGSOC cell lines irrespective of HR status, and a combination of ceritinib with the PARPi olaparib induced tumor regression more effectively than olaparib alone in HGSOC patient-derived xenograft (PDX) models.	34810199	2022	DDI-effect
ceritinib	C3818721	Ceritinib	1535457	olaparib	C2316164	Olaparib	1597582	Notably, the ceritinib and olaparib combination was most effective in PDX models with preexisting PARPi sensitivity and was well tolerated.	34810199	2022	DDI-effect
rifampicin	C0035608	Rifampin	9384	moxifloxacin	C0536495	Moxifloxacin	139462	However, co-administration with rifampicin decreases moxifloxacin exposure.	34807758	2022	DDI-mechanism
Moxifloxacin	C0536495	Moxifloxacin	139462	rifampicin	C0035608	Rifampin	9384	Moxifloxacin exposures were measured between 2015 and 2020 in 31 patients with isoniazid-resistant or -intolerant TB receiving rifampicin, and 20 TB patients receiving moxifloxacin without rifampicin. Moxifloxacin exposure, i.e., area under the concentration-time curve (AUC<sub>0-24h</sub>), and attainment of AUC<sub>0-24h</sub>/MIC...&gt;...100 were investigated for 400...mg moxifloxacin and 600…	34807758	2022	DDI-mechanism
moxifloxacin	C0536495	Moxifloxacin	139462	rifampicin	C0035608	Rifampin	9384	This study showed a clinically significant 39% decrease in moxifloxacin exposure when rifampicin was co-administered.	34807758	2022	DDI-mechanism
glibenclamide	C0017628	Glyburide	4815	levocetirizine	C1174893	Levocetirizine	356887	Results showed that glibenclamide and metformin can increase or decrease availability of levocetirizine and in the same way levocetirizine can alter availabilities of glibenclamide and metformin in different pH. Hence, drug interaction between glibenclamide or metformin with levocetirizne occurred.	34799342	2021	DDI-mechanism
metformin	C0025598	Metformin	6809	levocetirizine	C1174893	Levocetirizine	356887	Results showed that glibenclamide and metformin can increase or decrease availability of levocetirizine and in the same way levocetirizine can alter availabilities of glibenclamide and metformin in different pH. Hence, drug interaction between glibenclamide or metformin with levocetirizne occurred.	34799342	2021	DDI-mechanism
levocetirizine	C1174893	Levocetirizine	356887	glibenclamide	C0017628	Glyburide	4815	Results showed that glibenclamide and metformin can increase or decrease availability of levocetirizine and in the same way levocetirizine can alter availabilities of glibenclamide and metformin in different pH. Hence, drug interaction between glibenclamide or metformin with levocetirizne occurred.	34799342	2021	DDI-mechanism
levocetirizine	C1174893	Levocetirizine	356887	metformin	C0025598	Metformin	6809	Results showed that glibenclamide and metformin can increase or decrease availability of levocetirizine and in the same way levocetirizine can alter availabilities of glibenclamide and metformin in different pH. Hence, drug interaction between glibenclamide or metformin with levocetirizne occurred.	34799342	2021	DDI-mechanism
glibenclamide	C0017628	Glyburide	4815	levocetirizne	C1174893	Levocetirizine	356887	Results showed that glibenclamide and metformin can increase or decrease availability of levocetirizine and in the same way levocetirizine can alter availabilities of glibenclamide and metformin in different pH. Hence, drug interaction between glibenclamide or metformin with levocetirizne occurred.	34799342	2021	DDI-int
metformin	C0025598	Metformin	6809	levocetirizne	C1174893	Levocetirizine	356887	Results showed that glibenclamide and metformin can increase or decrease availability of levocetirizine and in the same way levocetirizine can alter availabilities of glibenclamide and metformin in different pH. Hence, drug interaction between glibenclamide or metformin with levocetirizne occurred.	34799342	2021	DDI-int
dabrafenib	C3467876	Dabrafenib	1424911	docetaxel	C0246415	Docetaxel	72962	Importantly, inhibition of ABCG2 and CYP3A4 by dabrafenib led to the potentiation of cytotoxic effects of mitoxantrone and docetaxel toward respective resistant cell lines in drug combination studies.	34780725	2022	DDI-effect
deferasirox	C1619629	Deferasirox	614373	busulfan	C0006463	Busulfan	1828	We were able to demonstrate, that TDM is the key point to facilitate a safe co-administration of both medications, because the intake of deferasirox leads to a considerable increase in the busulfan AUC of about 35% to 40%.	34775147	2022	DDI-mechanism
ergot alkaloid	C0014707	Ergot Alkaloids	4023	Cobicistat	C3177235	Cobicistat	1306284	We report the case of lower extremities ischemia caused by ergot toxicity in a human immunodeficiency virus (HIV) positive individual due to the interaction between ergot alkaloid and Cobicistat.	34775015	2022	DDI-effect
olaparib	C2316164	Olaparib	1597582	crizotinib	C2974289	Crizotinib	1148495	Combining the PARP inhibitor olaparib with the MET inhibitor crizotinib synergistically inhibited CRPC cell growth both in vivo and in vitro.	34761497	2021	DDI-effect
Nevirapine	C0132326	Nevirapine	53654	warfarin	C0043031	Warfarin	11289	Nevirapine is an enzyme inducer and increases the dosing requirements for cytochrome P450 enzyme substrates including warfarin.	34745671	2021	DDI-advise
trimethoprim	C0041041	Trimethoprim	10829	erythromycin	C0014806	Erythromycin	4053	When trimethoprim and erythromycin were combined, the transcriptional response of genes from the sulfate reduction pathway deviated from the dominant effect of trimethoprim on the transcriptome.	34745067	2021	DDI-effect
Zoledronic acid	C0257685	Zoledronic Acid	77655	arachidonic acid	C0003695	Arachidonate	1368625	Zoledronic acid caused enhanced reactive oxygen species (ROS) production in periodontal fibroblasts, which was enhanced by arachidonic acid as inflammatory signal.	34740282	2022	DDI-effect
quinine	C0034417	Quinine	9071	phenobarbital	C0031412	Phenobarbital	8134	The recommended dose of quinine when coadministered with phenobarbital based on the PBPK model for all groups is a loading dose of 2000..	34730282	2022	DDI-advise
Atorvastatin	C0286651	Atorvastatin	83367	ticagrelor	C1999375	Ticagrelor	1116632	Atorvastatin and simvastatin are both well known to interact with the oral P2Y12 agent ticagrelor.	34720158	2021	DDI-int
simvastatin	C0074554	Simvastatin	36567	ticagrelor	C1999375	Ticagrelor	1116632	Atorvastatin and simvastatin are both well known to interact with the oral P2Y12 agent ticagrelor.	34720158	2021	DDI-int
ticagrelor	C1999375	Ticagrelor	1116632	rosuvastatin	C0965129	Rosuvastatin	301542	We report a case of a 74-year-old male who presented with bilateral lower extremity weakness and difficulty ambulating for one month after being prescribed ticagrelor for a drug eluting stent, in the setting of already being on rosuvastatin.	34720158	2021	DDI-effect
rosuvastatin	C0965129	Rosuvastatin	301542	ticagrelor	C1999375	Ticagrelor	1116632	The mechanism of interaction between rosuvastatin and ticagrelor appears to be multifactorial.	34720158	2021	DDI-int
Ticagrelor	C1999375	Ticagrelor	1116632	rosuvastatin	C0965129	Rosuvastatin	301542	Ticagrelor may also cause acute kidney injury, increasing the concentration of rosuvastatin.	34720158	2021	DDI-mechanism
factor	C0015518	Factor X	4262	dasabuvir	C3852512	Dasabuvir	1597381	In-vitro to in-vivo scaling by 2 different approaches showed identical results, predicting an increased AUC of APAP by a factor of 1.3-fold with coadministration of dasabuvir.	34718654	2022	DDI-mechanism
colistin	C0009316	Colistin	2709	fosfomycin	C0016610	Fosfomycin	4550	In time-kill curves, combining colistin with fosfomycin was synergistic and bactericidal against CFT073-NDM1 and CFT073-NDM1-FOS, with concentrations of 4..	34718597	2021	DDI-effect
colistin	C0009316	Colistin	2709	fosfomycin	C0016610	Fosfomycin	4550	Combining colistin and fosfomycin was beneficial in vitro and in vivo against NDM-1-producing E. coli, even with strains less susceptible to colistin and fosfomycin.	34718597	2021	DDI-effect
letermovir	C3852938	Letermovir	1988648	oral midazolam	C0026056	Midazolam	6960	Following coadministration with letermovir, the least square means ratio for maximum plasma concentration and area under the plasma concentration-time curve from time 0 to the last measurable concentration was 172.4% and 225.3%, respectively, for oral midazolam, and 105.2% and 146.6%, respectively, for midazolam IV.	34714967	2022	DDI-mechanism
midazolam	C0026056	Midazolam	6960	letermovir	C3852938	Letermovir	1988648	The area under the plasma concentration-time curve from time 0 to the last measurable concentration ratio of midazolam to 1-hydroxymidazolam increased slightly in the presence of letermovir following IV (8.8-13.1; 49% increase) and oral (3.3-5.3; 59% increase) midazolam.	34714967	2022	DDI-mechanism
letermovir	C3852938	Letermovir	1988648	midazolam	C0026056	Midazolam	6960	The area under the plasma concentration-time curve from time 0 to the last measurable concentration ratio of midazolam to 1-hydroxymidazolam increased slightly in the presence of letermovir following IV (8.8-13.1; 49% increase) and oral (3.3-5.3; 59% increase) midazolam.	34714967	2022	DDI-mechanism
Atorvastatin	C0286651	Atorvastatin	83367	clopidogrel	C0070166	Clopidogrel	32968	Atorvastatin and clopidogrel was the most common moderate drug-drug interaction in our study (n=24).	34709320	2021	DDI-int
rivaroxaban	C1739768	Rivaroxaban	1114195	amiodarone	C0002598	Amiodarone	703	Increased bleeding risk was found associated with concurrent prescription of rivaroxaban and amiodarone.	34705149	2021	DDI-effect
amiodarone	C0002598	Amiodarone	703	rivaroxaban	C1739768	Rivaroxaban	1114195	When amiodarone was prescribed along with our recommended dose reduction of rivaroxaban to 10..	34705149	2021	DDI-advise
rivaroxaban	C1739768	Rivaroxaban	1114195	amiodarone	C0002598	Amiodarone	703	Close monitoring of bleeding tendency is essential for elderly patients with moderate renal impairment receiving co-prescribed rivaroxaban and amiodarone.	34705149	2021	DDI-advise
warfarin	C0043031	Warfarin	11289	ceftriaxone	C0007561	Ceftriaxone	2193	Among the co-administered drugs, unfractionated heparin (<i>n</i>...=...6), warfarin (<i>n</i>...=...5), and enoxaparin (<i>n</i>...=...1) were found to have a moderate drug interaction with ceftriaxone.	34691471	2021	DDI-int
enoxaparin	C0206460	Enoxaparin	67108	ceftriaxone	C0007561	Ceftriaxone	2193	Among the co-administered drugs, unfractionated heparin (<i>n</i>...=...6), warfarin (<i>n</i>...=...5), and enoxaparin (<i>n</i>...=...1) were found to have a moderate drug interaction with ceftriaxone.	34691471	2021	DDI-int
conivaptan	C0966107	Conivaptan	302285	boric acid	C0006020	Boric Acid	1700	Also of note is that conivaptan and boric acid combination tended to show negative effects on kidney function, considering the highest BUN (78.46........3.88..mg/dL) and creatinine levels (1.561........0.1018..mg/dL), suggesting possibly drug-drug interaction.	34676519	2022	DDI-effect
palbociclib	C3853822	Palbociclib	1601374	erythromycin	C0014806	Erythromycin	4053	Geometric mean ratios (90% confidence intervals) of AUC<sub>0-24h</sub> , C<sub>max</sub> , and C<sub>min</sub> for palbociclib plus erythromycin vs. palbociclib monotherapy were 1.43 (1.24-1.66), 1.43 (1.20-1.69), and 1.46 (1.30-1.63).	34674222	2022	DDI-mechanism
palbociclib	C3853822	Palbociclib	1601374	erythromycin	C0014806	Erythromycin	4053	To conclude, concomitant intake of palbociclib with the moderate CYP3A4 inhibitor erythromycin resulted in an increase in palbociclib AUC<sub>0-24h</sub> and C<sub>max</sub> of both 43%.	34674222	2022	DDI-mechanism
Carbamazepine	C0006949	Carbamazepine	2002	colchicine	C0009262	Colchicine	2683	Carbamazepine, a common anti-epileptic medication and known inducer of the CYP3A4 enzyme, may reduce levels of colchicine in the blood resulting in treatment failure.	34671997	2022	DDI-mechanism
dezocine	C0057626	Dezocine	22713	morphine	C0026549	Morphine	7052	We observed that low-dose dezocine significantly attenuated morphine tolerance without reducing the analgesic effect of morphine.	34670518	2021	DDI-effect
dezocine	C0057626	Dezocine	22713	morphine	C0026549	Morphine	7052	Low-dose dezocine coadministration significantly reversed the downregulated expression of mu (MOR) and delta (DOR) opioid receptors in the PAG and the upregulated expression of kappa (KOR) and DOR in the spinal cord induced by morphine.	34670518	2021	DDI-effect
dezocine	C0057626	Dezocine	22713	morphine	C0026549	Morphine	7052	Moreover, low-dose dezocine coadministered with morphine significantly inhibited KOR expression in both the PAG and spinal cord.	34670518	2021	DDI-effect
dezocine	C0057626	Dezocine	22713	morphine	C0026549	Morphine	7052	The combination of low-dose dezocine with morphine may prevent or delay the development of morphine tolerance in a rat model of bone cancer pain.	34670518	2021	DDI-effect
gentamicin	C3854019	Gentamicin	1596450	ceftriaxone	C0007561	Ceftriaxone	2193	Synergy was demonstrated in 16.5% (16/97), 27.8% (27/97), and 8.2% (8/97) of MDR strains when gentamicin was combined with ceftriaxone (geometric mean [GM] FICI, 0.747), ertapenem (GM FICI, 0.662), and azithromycin (GM FICI, 1.021), respectively.	34668731	2021	DDI-effect
gentamicin	C3854019	Gentamicin	1596450	ertapenem	C1120106	Ertapenem	325642	Synergy was demonstrated in 16.5% (16/97), 27.8% (27/97), and 8.2% (8/97) of MDR strains when gentamicin was combined with ceftriaxone (geometric mean [GM] FICI, 0.747), ertapenem (GM FICI, 0.662), and azithromycin (GM FICI, 1.021), respectively.	34668731	2021	DDI-effect
gentamicin	C3854019	Gentamicin	1596450	azithromycin	C0052796	Azithromycin	18631	Synergy was demonstrated in 16.5% (16/97), 27.8% (27/97), and 8.2% (8/97) of MDR strains when gentamicin was combined with ceftriaxone (geometric mean [GM] FICI, 0.747), ertapenem (GM FICI, 0.662), and azithromycin (GM FICI, 1.021), respectively.	34668731	2021	DDI-effect
gentamicin	C3854019	Gentamicin	1596450	ceftriaxone	C0007561	Ceftriaxone	2193	The GM MICs of gentamicin were reduced by 2.63-, 3.80-, and 1.98-fold when tested in combination with ceftriaxone, ertapenem, and azithromycin, respectively.	34668731	2021	DDI-effect
gentamicin	C3854019	Gentamicin	1596450	ertapenem	C1120106	Ertapenem	325642	The GM MICs of gentamicin were reduced by 2.63-, 3.80-, and 1.98-fold when tested in combination with ceftriaxone, ertapenem, and azithromycin, respectively.	34668731	2021	DDI-effect
gentamicin	C3854019	Gentamicin	1596450	azithromycin	C0052796	Azithromycin	18631	The GM MICs of gentamicin were reduced by 2.63-, 3.80-, and 1.98-fold when tested in combination with ceftriaxone, ertapenem, and azithromycin, respectively.	34668731	2021	DDI-effect
gentamicin	C3854019	Gentamicin	1596450	ertapenem	C1120106	Ertapenem	325642	Combinations of gentamicin plus ertapenem, ceftriaxone, and azithromycin produced synergistic effects against certain MDR isolates.	34668731	2021	DDI-effect
gentamicin	C3854019	Gentamicin	1596450	ceftriaxone	C0007561	Ceftriaxone	2193	Combinations of gentamicin plus ertapenem, ceftriaxone, and azithromycin produced synergistic effects against certain MDR isolates.	34668731	2021	DDI-effect
gentamicin	C3854019	Gentamicin	1596450	azithromycin	C0052796	Azithromycin	18631	Combinations of gentamicin plus ertapenem, ceftriaxone, and azithromycin produced synergistic effects against certain MDR isolates.	34668731	2021	DDI-effect
ethinylestradiol	C0015011	Ethinyl Estradiol	4124	nintedanib	C2930789	Nintedanib	1592737	The adjusted gMean ratio for C<sub>max</sub> of ethinylestradiol (116.7% [90% CI 107.6, 126.5]) indicated an increase in peak exposure in the presence of nintedanib.	34664183	2022	DDI-mechanism
levonorgestrel	C0023566	Levonorgestrel	6373	nintedanib	C2930789	Nintedanib	1592737	Adjusted gMean ratios [90% CIs] for AUC<sub>0-tz</sub> (96.4% [91.5, 101.6]) and C<sub>max</sub> (100.9% [89.9, 113.2]) indicated that there was no difference in total or peak levonorgestrel exposure when Microgynon was administered before or after administration of nintedanib. The adjusted gMean ratio for AUC<sub>0......</sub> of levonorgestrel indicated a decrease in total exposure in the prese…	34664183	2022	DDI-mechanism
esomeprazole	C0937846	Esomeprazole	283742	capecitabine	C0671970	Capecitabine	194000	Twenty-two evaluable patients were included in the analysis. After esomeprazole, there was a 18.9% increase in AUC<sub>0-inf</sub> of capecitabine (95% confidence interval (CI) -10.0% to 57.0%, P..=..0.36).	34656072	2022	DDI-mechanism
capecitabine	C0671970	Capecitabine	194000	esomeprazole	C0937846	Esomeprazole	283742	In addition, capecitabine half-life was significantly longer after esomeprazole (median 0.63..hours vs. 0.46..hours, P..=..0.005).	34656072	2022	DDI-mechanism
abemaciclib	C3852841	Abemaciclib	1946825	doxorubicin	C0013089	Doxorubicin	3639	In addition, the combination of abemaciclib and doxorubicin is synergistic and antagonistic in abemaciclib-sensitive (IC50..&lt;1 ..M) and abemaciclib-resistant (IC50 &gt;1 ..M), respectively.	34655298	2022	DDI-effect
abemaciclib	C3852841	Abemaciclib	1946825	doxorubicin	C0013089	Doxorubicin	3639	The combination of abemaciclib and doxorubicin results in much greater efficacy than doxorubicin alone in inhibiting tumor growth throughout the whole treatment duration.	34655298	2022	DDI-effect
venetoclax	C4079830	Venetoclax	1747556	daratumumab	C2346801	Daratumumab	1721947	MM cell lines were co-cultured with natural killer (NK) cells at an effector:target ratio of 0.3:1 in the presence of serial concentrations of daratumumab and venetoclax, and the resulting apoptotic MM cells were detected by flow cytometry using annexin V. These results indicated that the antibody-dependent cell-mediated NK cytotoxicity was enhanced in KMS12PE and KMS27 cells harboring t(11;14) w…	34639102	2021	DDI-effect
olaparib	C2316164	Olaparib	1597582	metformin	C0025598	Metformin	6809	Compared with single-drug treatment, the combination of olaparib and metformin significantly inhibited cell proliferation and colony formation in HR-proficient ovarian cancer cells.	34638899	2021	DDI-effect
olaparib	C2316164	Olaparib	1597582	metformin	C0025598	Metformin	6809	The present results indicate a shift towards synergism in cells with mutant or null p53, treated with olaparib combined with metformin, providing a new approach to the treatment of gynecologic cancers.	34638899	2021	DDI-effect
colistin	C0009316	Colistin	2709	silver	C0037129	Silver Nitrate	9789	The combinations of colistin and silver nanoparticles or imipenem and silver nanoparticles resulted in synergistic action led to reduction of MICs of colistin, imipenem, and silver nanoparticles (more than four-fold reduction).	34627065	2021	DDI-effect
imipenem	C0020933	Imipenem	5690	silver	C0037129	Silver Nitrate	9789	The combinations of colistin and silver nanoparticles or imipenem and silver nanoparticles resulted in synergistic action led to reduction of MICs of colistin, imipenem, and silver nanoparticles (more than four-fold reduction).	34627065	2021	DDI-effect
imipenem	C0020933	Imipenem	5690	colistin	C0009316	Colistin	2709	The combinations of colistin and silver nanoparticles or imipenem and silver nanoparticles resulted in synergistic action led to reduction of MICs of colistin, imipenem, and silver nanoparticles (more than four-fold reduction).	34627065	2021	DDI-effect
colistin	C0009316	Colistin	2709	imipenem	C0020933	Imipenem	5690	Also, the combinations of colistin and imipenem had high synergistic action.	34627065	2021	DDI-effect
moxonidine	C0066837	Moxonidine	30257	valproate	C0080356	Valproate	40254	Among tested AEDs, moxonidine (2...mg/kg) potentiated the protective effect of valproate against maximal electroshock.	34622546	2022	DDI-effect
valproate	C0080356	Valproate	40254	moxonidine	C0066837	Moxonidine	30257	The enhancement of the anticonvulsant action of valproate by moxonidine needs further investigations to elucidate potential mechanisms involved.	34622546	2022	DDI-effect
bortezomib	C1176309	Bortezomib	358258	vorinostat	C0672708	Vorinostat	194337	Simulations revealed that the greatest magnitude of pharmacodynamic drug interactions between bortezomib and vorinostat occurred at caspase-9, AKT, and Bcl-2.	34622346	2021	DDI-int
Terbinafine	C0076110	Terbinafine	37801	aripiprazole	C0299792	Aripiprazole	89013	Terbinafine, an antifungal agent used for onychomycosis, is a CYP2D6 inhibitor and could theoretically reduce the metabolism of aripiprazole.	34621606	2021	DDI-mechanism
terbinafine	C0076110	Terbinafine	37801	aripiprazole	C0299792	Aripiprazole	89013	Through the use of therapeutic drug monitoring, pharmacogenetic data, electronic pharmaceutical claims data, and the Drug Interaction Probability Scale, we suggest terbinafine possibly increases aripiprazole concentrations 18% to 59%.	34621606	2021	DDI-mechanism
enasidenib	C4519428	Enasidenib	1940332	digoxin's	C0012265	Digoxin	3407	Results from 8 patients (all Asian) with a mean age of 67.1 years showed that following coadministration of enasidenib (100..mg, 28-day once-daily schedule) for 28 days (at steady state), digoxin's (0.25..mg) area under the plasma concentration-time curve from time 0 to 30 days was 1.2-fold (90% confidence interval, 0.9-1.6), compared with digoxin alone.	34617279	2022	DDI-mechanism
enasidenib	C4519428	Enasidenib	1940332	rosuvastatin's	C0965129	Rosuvastatin	301542	Following coadministration of enasidenib (100..mg, 28-day once-daily schedule) for 28 days (at steady state), rosuvastatin's (10..mg) area under the plasma concentration-time curve from time 0 to infinity was 3.4-fold (90% confidence interval, 2.6-4.5) compared with rosuvastatin alone.	34617279	2022	DDI-mechanism
fluoxetine	C0016365	Fluoxetine	4493	olanzapine	C0171023	Olanzapine	61381	The results showed that in WT rats, the combination of fluoxetine increased the peak concentration (C<sub>max</sub>, 44.1......5.1..ng/mL in the combination group vs 9.0......1.5..ng/mL in the monotherapy group) and the exposure (AUC<sub>0-t</sub>, 235.8......22.7..h......ng/mL in the combination group vs 47.5......8.4..h......ng/mL in monotherapy group) of olanzapine, and decreased the clearance…	34610281	2021	DDI-mechanism
fluoxetine	C0016365	Fluoxetine	4493	olanzapine	C0171023	Olanzapine	61381	At the same time, fluoxetine significantly increased the in vivo exposure of olanzapine in brain, liver, kidney and ileum of WT rats, indicating the occurrence of DDI.	34610281	2021	DDI-mechanism
pegaspargase	C0071568	Pegaspargase	34132	dexamethasone	C0011777	Dexamethasone	3264	Increased rates of orthopedic toxicity in late-generation protocols may be driven by the pharmacokinetic drug interaction between pegaspargase and dexamethasone, leading to higher dexamethasone exposure.	34610104	2022	DDI-mechanism
alum	C0137988	Aluminum Potassium Sulfate	54989	metoclopramide	C0025853	Metoclopramide	6915	The combination of alum and metoclopramide as an adjuvant augmented the potential of the HKST vaccine to enhance lymphocyte proliferation, delayed-type hypersensitivity reaction, and antibody titer.	34607234	2021	DDI-effect
alum	C0137988	Aluminum Potassium Sulfate	54989	metoclopramide	C0025853	Metoclopramide	6915	Overall, the combination of alum and metoclopramide as an adjuvant synergistically enhanced cellular and humoral immunity after immunization with the HKST vaccine.	34607234	2021	DDI-effect
Lactobacillus rhamnosus	C0317597	Lacticaseibacillus Rhamnosus	100278	verapamil	C0042523	Verapamil	11170	In WT rats, administration of Lactobacillus rhamnosus for 14 days decreased systemic exposure of verapamil and increased its metabolite norverapamil in vivo, and resulted in gut microbiota-drug interactions.	34600097	2021	DDI-mechanism
Lactobacillus rhamnosus	C0317597	Lacticaseibacillus Rhamnosus	100278	verapamil	C0042523	Verapamil	11170	Further studies found that Lactobacillus rhamnosus induced CYP3A activity and expression, and changed the composition of gut microbiota, thus changing the pharmacokinetics of verapamil.	34600097	2021	DDI-mechanism
lactobacillus rhamnosus	C0317597	Lacticaseibacillus Rhamnosus	100278	verapamil	C0042523	Verapamil	11170	These results demonstrated the interaction between lactobacillus rhamnosus and verapamil, and indicated that the effect of gut microbiota on metabolic enzymes cannot be ignored.	34600097	2021	DDI-int
probenecid	C0033209	Probenecid	8698	furosemide	C0016860	Furosemide	4603	The C<sub>max</sub> of kynurenic acids was significantly increased about 3.3- and 3.7-fold over the baseline values at predose followed by the treatment of probenecid alone or in combination with furosemide respectively.	34599018	2021	DDI-mechanism
probenecid	C0033209	Probenecid	8698	furosemide	C0016860	Furosemide	4603	In comparison with the furosemide-alone group, the C<sub>max</sub> and area under the plasma concentration-time curve (AUC) up to 12 hours of kynurenic acid were significantly increased about 2.4- and 2.5-fold by probenecid alone, and 2.7- and 2.9-fold by probenecid plus furosemide, respectively.	34599018	2021	DDI-mechanism
pantothenic acid	C0030342	Pantothenic Acid	7891	probenecid	C0033209	Probenecid	8698	Additionally, the plasma concentrations of xanthurenic acid, indo-3-acetic acid, pantothenic acid, and <i>p</i>-cresol sulfate, but not bile acids, were also significantly elevated by probenecid treatments.	34599018	2021	DDI-mechanism
yohimbine	C0724441	Yohimbine	220982	dezocine	C0057626	Dezocine	22713	Subcutaneously injected dezocine-, tapentadol- and pentazocine-induced antinociception dose-dependently, in hot-plate test. Intrathecally injected MOR antagonist CTAP, norepinephrine depletor 6-OHDA and ..<sub>2</sub>-adrenoceptor (..<sub>2</sub>-AR) antagonist yohimbine partially antagonized dezocine, pentazocine and tapentadol antinociception.	34597607	2021	DDI-effect
yohimbine	C0724441	Yohimbine	220982	pentazocine	C0030873	Pentazocine	8001	Subcutaneously injected dezocine-, tapentadol- and pentazocine-induced antinociception dose-dependently, in hot-plate test. Intrathecally injected MOR antagonist CTAP, norepinephrine depletor 6-OHDA and ..<sub>2</sub>-adrenoceptor (..<sub>2</sub>-AR) antagonist yohimbine partially antagonized dezocine, pentazocine and tapentadol antinociception.	34597607	2021	DDI-effect
yohimbine	C0724441	Yohimbine	220982	tapentadol	C2001271	Tapentadol	787390	Subcutaneously injected dezocine-, tapentadol- and pentazocine-induced antinociception dose-dependently, in hot-plate test. Intrathecally injected MOR antagonist CTAP, norepinephrine depletor 6-OHDA and ..<sub>2</sub>-adrenoceptor (..<sub>2</sub>-AR) antagonist yohimbine partially antagonized dezocine, pentazocine and tapentadol antinociception.	34597607	2021	DDI-effect
dezocine	C0057626	Dezocine	22713	yohimbine	C0724441	Yohimbine	220982	Furthermore, compared to morphine and pentazocine, long-term treatment with dezocine and tapentadol produced much less physical dependence-related withdrawal signs, which were restored by spinal 6-OHDA or yohimbine treatment.	34597607	2021	DDI-effect
tapentadol	C2001271	Tapentadol	787390	yohimbine	C0724441	Yohimbine	220982	Furthermore, compared to morphine and pentazocine, long-term treatment with dezocine and tapentadol produced much less physical dependence-related withdrawal signs, which were restored by spinal 6-OHDA or yohimbine treatment.	34597607	2021	DDI-effect
anethole	C0051839	Anethole	17881	doxorubicin	C0013089	Doxorubicin	3639	Expression of the apoptotic proteins was evaluated by Western blot analysis. Initial evaluation of cytotoxicity of anethole on MDA-MB-231 cells demonstrated preferential..suppression of cell proliferation and when treated along with doxorubicin it showed enhanced cytotoxicity with a synergistic effect.	34585488	2021	DDI-effect
anethole	C0051839	Anethole	17881	doxorubicin	C0013089	Doxorubicin	3639	The synergistic action of anethole and doxorubicin effectively induced mitochondrial membrane potential loss, which, in turn, led to a burst of ROS production, which eventually produced unfolded protein response by damaging the ER.	34585488	2021	DDI-effect
anethole	C0051839	Anethole	17881	doxorubicin	C0013089	Doxorubicin	3639	Synergistic anticancer effect was observed on exposure of MDA-MB-231 cells to anethole and doxorubicin in inducing cell death.	34585488	2021	DDI-effect
melatonin	C0025219	Melatonin	6711	doxorubicin	C0013089	Doxorubicin	3639	However, the mechanisms and biological targets of the combination of melatonin and doxorubicin with respect to cancer cell death are not well understood. In the present study, we found that melatonin synergized with doxorubicin to induce apoptosis of breast cancer cells by decreasing the expression of AMP-activated protein kinase ..1 (AMPK ..1), which acts as a critical survival factor for cancer…	34584194	2021	DDI-effect
melatonin	C0025219	Melatonin	6711	cisplatin	C0008838	Cisplatin	2555	The synergistic effects of the combined treatment were evident in many other cancer cell lines, and melatonin was also highly effective in inducing cancer death when combined with other cancer drugs, including cisplatin, 5-fluorouracil, irinotecan, and sorafenib. AMPK..1 expression was decreased in all of these cases, suggesting that reducing AMPK..1 can be considered an effective method to incre…	34584194	2021	DDI-effect
melatonin	C0025219	Melatonin	6711	irinotecan	C0123931	Irinotecan	51499	The synergistic effects of the combined treatment were evident in many other cancer cell lines, and melatonin was also highly effective in inducing cancer death when combined with other cancer drugs, including cisplatin, 5-fluorouracil, irinotecan, and sorafenib. AMPK..1 expression was decreased in all of these cases, suggesting that reducing AMPK..1 can be considered an effective method to incre…	34584194	2021	DDI-effect
melatonin	C0025219	Melatonin	6711	sorafenib	C1516119	Sorafenib	495881	The synergistic effects of the combined treatment were evident in many other cancer cell lines, and melatonin was also highly effective in inducing cancer death when combined with other cancer drugs, including cisplatin, 5-fluorouracil, irinotecan, and sorafenib. AMPK..1 expression was decreased in all of these cases, suggesting that reducing AMPK..1 can be considered an effective method to incre…	34584194	2021	DDI-effect
blockade	C3540676	Iodine	5933	omeprazole	C0028978	Omeprazole	7646	Upon blockade of the IL-6 signaling pathway by an anti-IL-6 treatment, the area under plasma concentration versus time curves (AUCs) of S-warfarin, omeprazole, and midazolam were predicted to decrease by up to 40%, 42%, and 46%, respectively.	34581012	2022	DDI-mechanism
fluticasone	C0082607	Fluticasone	41126	ritonavir	C0292818	Ritonavir	85762	Months after starting this therapy, he developed symptoms of Cushing's syndrome and avascular necrosis of the shoulder due to the pharmacological interactions between fluticasone and ritonavir.	34579804	2021	DDI-effect
flucloxacillin	C0016267	Floxacillin	4448	voriconazole	C0393080	Voriconazole	121243	An interaction between flucloxacillin and voriconazole, leading to subtherapeutic voriconazole concentrations, has previously been reported.	34572694	2021	DDI-int
flucloxacillin	C0016267	Floxacillin	4448	voriconazole	C0393080	Voriconazole	121243	This study shows that flucloxacillin co-treatment independently decreases voriconazole exposure.	34572694	2021	DDI-mechanism
blockade	C3540676	Iodine	5933	metformin	C0025598	Metformin	6809	Our results suggested that this dual blockade strategy could remarkably enhance the anti-tumor effects of metformin, or even lead to tumor regression.	34572586	2021	DDI-effect
Celecoxib	C0538927	Celecoxib	140587	Gabapentin	C0060926	Gabapentin	25480	We report this unique case by going through the differential for anion gap metabolic acidosis secondary to Celecoxib as well as a unique drug-drug interaction between Celecoxib and Gabapentin.	34567461	2021	DDI-int
temsirolimus	C1707080	Temsirolimus	657797	cisplatin	C0008838	Cisplatin	2555	Our findings also demonstrated that both JQ1 and temsirolimus chemosensitized NB cells when tested in combination with cisplatin chemotherapy.	34565342	2021	DDI-effect
Melatonin	C0025219	Melatonin	6711	Neratinib	C2713008	Neratinib	1940643	The inhibitory effect of Melatonin on HER2 signaling substantially enhanced the cytotoxic effects of the pan-HER inhibitor Neratinib in HER2<sup>+</sup> breast cancer cells.	34556812	2021	DDI-effect
Melatonin	C0025219	Melatonin	6711	Neratinib	C2713008	Neratinib	1940643	Lastly, we demonstrate that dual inhibition of HER2 by combined use of Melatonin and Neratinib effectively blocked the growth of HER2<sup>+</sup> breast tumor xenografts in vivo.	34556812	2021	DDI-effect
flucloxacillin	C0016267	Floxacillin	4448	voriconazole	C0393080	Voriconazole	121243	It has been previously reported that an interaction between flucloxacillin and voriconazole may lead to subtherapeutic voriconazole exposure, when used concomitantly.	34553797	2021	DDI-mechanism
chlorocresol	C0055402	Chlorocresol	20823	benzalkonium chloride	C0005026	Benzalkonium	1378	Synergistic interactions were identified only for the combinations of chlorocresol with benzalkonium chloride and chlorocresol with polyhexamethylene biguanide.	34544274	2021	DDI-effect
chlorocresol	C0055402	Chlorocresol	20823	polyhexamethylene biguanide	C0376892	Polihexanide	1373041	Synergistic interactions were identified only for the combinations of chlorocresol with benzalkonium chloride and chlorocresol with polyhexamethylene biguanide.	34544274	2021	DDI-effect
polymyxin B	C0032535	Polymyxin B	8536	4-hexylresorcinol	C0019497	Hexylresorcinol	5321	Complex therapy with polymyxin B (1 mg/kg) and 4-hexylresorcinol (30 mg/kg) led to cure in 80%; in 20% of these mice, no bacterial cells were found.	34542762	2021	DDI-effect
Suramin	C0038880	Suramin	10256	RNA	C0035668	Rna	9394	Suramin precluded interaction of RdRp with RNA and even displaced RdRp from RNA.	34534610	2021	DDI-mechanism
Metformin	C0025598	Metformin	6809	cisplatin	C0008838	Cisplatin	2555	Metformin sensitized A549 and HCC 827 cells (but not H1299 and H358 cells) to cisplatin in a P53-dependent manner, changing its subcellular localization to the mitochondria.	34528900	2021	DDI-effect
tigecycline	C1260298	Tigecycline	384455	colistin	C0009316	Colistin	2709	Therefore, the joint treatment of tigecycline and colistin (1:1) could effectively improve the sensitivity of AB to antibiotics.	34524633	2021	DDI-effect
Tigecycline	C1260298	Tigecycline	384455	amikacin	C0002499	Amikacin	641	Tigecycline exhibited synergistic effects with amikacin and colistin to inhibit CRAB.	34524633	2021	DDI-effect
Tigecycline	C1260298	Tigecycline	384455	colistin	C0009316	Colistin	2709	Tigecycline exhibited synergistic effects with amikacin and colistin to inhibit CRAB.	34524633	2021	DDI-effect
fluoxetine	C0016365	Fluoxetine	4493	olanzapine	C0171023	Olanzapine	61381	The results showed that concentrations can be affected by fluoxetine metabolism caused by CYP2D6 phenotype and the concomitant administration of olanzapine.	34523245	2021	DDI-mechanism
digoxin	C0012265	Digoxin	3407	treosulfan	C0076959	Treosulfan	38508	Medicinal products with a narrow therapeutic index (eg, digoxin) that are substrates for CYP3A4, CYP2C19 or P-gp should not be given during treatment with treosulfan.	34519068	2022	DDI-advise
Azithromycin	C0052796	Azithromycin	18631	rRNA	C0035668	Rna	9394	Azithromycin is specified as an antibiotic that binds with 23s rRNA of the 50s ribosomal subunit, obstructing the microbial protein synthesis.	34514994	2021	DDI-mechanism
Linagliptin	C2746078	Linagliptin	1100699	Azithromycin	C0052796	Azithromycin	18631	Hence, the concomitant administration of Linagliptin and Azithromycin simultaneously might reduce the therapeutic effect of the drug complex.	34514994	2021	DDI-effect
melatonin	C0025219	Melatonin	6711	neuron	C0678176	Gabapentin	25480	In contrast, melatonin, a hormone secreted by the pineal gland and synthesized in extrapineal sites, increases new neuron formation and causes antidepressant-like effects in adult rodents with no collateral effects.	34502152	2021	DDI-mechanism
lasalocid	C0023082	Lasalocid	1364397	florfenicol	C0060466	Florfenicol	25086	Simultaneous administration of lasalocid and florfenicol affected histopathology of the liver and heart and significantly increased creatine phosphokinase, uric acid and the ratio of RV/TV of heart.	34498431	2022	DDI-effect
florfenicol	C0060466	Florfenicol	25086	lasalocid	C0023082	Lasalocid	1364397	The eosinophil percentage in the chickens who received florfenicol plus lasalocid was significantly higher than chickens who received florfenicol alone (p &lt; 0.05).	34498431	2022	DDI-effect
florfenicol	C0060466	Florfenicol	25086	lasalocid	C0023082	Lasalocid	1364397	In conclusion, it seems that simultaneous administration of the florfenicol and lasalocid induces side-effects especially on cardiac function and it is not recommended.	34498431	2022	DDI-effect
verapamil	C0042523	Verapamil	11170	entrectinib	C4086264	Entrectinib	2197862	The model predicted that co-administration of various moderate CYP3A4 inhibitors (verapamil, erythromycin, clarithromycin, fluconazole, and diltiazem) would result in an average increase in entrectinib exposure between 2.2- and 3.1-fold, with corresponding average increases for M5 of approximately 2-fold.	34495458	2021	DDI-mechanism
erythromycin	C0014806	Erythromycin	4053	entrectinib	C4086264	Entrectinib	2197862	The model predicted that co-administration of various moderate CYP3A4 inhibitors (verapamil, erythromycin, clarithromycin, fluconazole, and diltiazem) would result in an average increase in entrectinib exposure between 2.2- and 3.1-fold, with corresponding average increases for M5 of approximately 2-fold.	34495458	2021	DDI-mechanism
clarithromycin	C0055856	Clarithromycin	21212	entrectinib	C4086264	Entrectinib	2197862	The model predicted that co-administration of various moderate CYP3A4 inhibitors (verapamil, erythromycin, clarithromycin, fluconazole, and diltiazem) would result in an average increase in entrectinib exposure between 2.2- and 3.1-fold, with corresponding average increases for M5 of approximately 2-fold.	34495458	2021	DDI-mechanism
fluconazole	C0016277	Fluconazole	4450	entrectinib	C4086264	Entrectinib	2197862	The model predicted that co-administration of various moderate CYP3A4 inhibitors (verapamil, erythromycin, clarithromycin, fluconazole, and diltiazem) would result in an average increase in entrectinib exposure between 2.2- and 3.1-fold, with corresponding average increases for M5 of approximately 2-fold.	34495458	2021	DDI-mechanism
diltiazem	C0012373	Diltiazem	3443	entrectinib	C4086264	Entrectinib	2197862	The model predicted that co-administration of various moderate CYP3A4 inhibitors (verapamil, erythromycin, clarithromycin, fluconazole, and diltiazem) would result in an average increase in entrectinib exposure between 2.2- and 3.1-fold, with corresponding average increases for M5 of approximately 2-fold.	34495458	2021	DDI-mechanism
efavirenz	C0674428	Efavirenz	195085	entrectinib	C4086264	Entrectinib	2197862	Co-administration of moderate CYP3A4 inducers (efavirenz, carbamazepine, phenytoin) was predicted to result in an average decrease in entrectinib exposure between 45 and 79%, with corresponding average decreases for M5 of approximately 50%.	34495458	2021	DDI-mechanism
carbamazepine	C0006949	Carbamazepine	2002	entrectinib	C4086264	Entrectinib	2197862	Co-administration of moderate CYP3A4 inducers (efavirenz, carbamazepine, phenytoin) was predicted to result in an average decrease in entrectinib exposure between 45 and 79%, with corresponding average decreases for M5 of approximately 50%.	34495458	2021	DDI-mechanism
phenytoin	C0031507	Phenytoin	8183	entrectinib	C4086264	Entrectinib	2197862	Co-administration of moderate CYP3A4 inducers (efavirenz, carbamazepine, phenytoin) was predicted to result in an average decrease in entrectinib exposure between 45 and 79%, with corresponding average decreases for M5 of approximately 50%.	34495458	2021	DDI-mechanism
nitrofurans	C0028157	Nitrofurazone	7455	sodium deoxycholate	C0086123	Deoxycholate	42627	The synergistic combination of the existing antibiotics nitrofurans and vancomycin with sodium deoxycholate shows promise in inhibiting and killing multidrug-resistant Gram-negative bacteria.	34494879	2021	DDI-effect
vancomycin	C0042313	Vancomycin	11124	sodium deoxycholate	C0086123	Deoxycholate	42627	The synergistic combination of the existing antibiotics nitrofurans and vancomycin with sodium deoxycholate shows promise in inhibiting and killing multidrug-resistant Gram-negative bacteria.	34494879	2021	DDI-effect
efavirenz	C0674428	Efavirenz	195085	R-methadone	C0025605	Methadone	6813	Taking either efavirenz or nevirapine increased R-methadone CL/F 220%.	34482033	2021	DDI-mechanism
nevirapine	C0132326	Nevirapine	53654	R-methadone	C0025605	Methadone	6813	Taking either efavirenz or nevirapine increased R-methadone CL/F 220%.	34482033	2021	DDI-mechanism
nevirapine	C0132326	Nevirapine	53654	methadone	C0025605	Methadone	6813	The HIV antiretrovirals nevirapine and efavirenz significantly increase methadone clearance.	34482033	2021	DDI-mechanism
efavirenz	C0674428	Efavirenz	195085	methadone	C0025605	Methadone	6813	The HIV antiretrovirals nevirapine and efavirenz significantly increase methadone clearance.	34482033	2021	DDI-mechanism
efavirenz	C0674428	Efavirenz	195085	methadone	C0025605	Methadone	6813	Variants inNR1I3 increased the effect of efavirenz on methadone clearance.	34482033	2021	DDI-mechanism
gemcitabine	C0045093	Gemcitabine	12574	cisplatin	C0008838	Cisplatin	2555	In addition, P-gp may be the key molecule that regulates the synergistic effect of gemcitabine and cisplatin.	34478585	2021	DDI-effect
metformin	C0025598	Metformin	6809	fedratinib	C3886623	Fedratinib	2197490	Reduced metformin renal clearance by 36% and slightly higher plasma glucose levels after OGTT were observed in the presence of fedratinib. Single oral doses of the cocktail........fedratinib were generally well tolerated.	34477937	2021	DDI-mechanism
metformin	C0025598	Metformin	6809	fedratinib	C3886623	Fedratinib	2197490	Since renal clearance of metformin was decreased in the presence of fedratinib, caution should be exercised in using coadministered drugs that are renally excreted via OCT2 and MATEs.	34477937	2021	DDI-mechanism
Lurasidone	C2003424	Lurasidone	1040028	osimertinib	C4058811	Osimertinib	1721560	Lurasidone may increase the sensitivity to osimertinib in osimertinib-resistant cancer cells in drug repurposing.	34475052	2021	DDI-effect
atorvastatin	C0286651	Atorvastatin	83367	doxorubicin	C0013089	Doxorubicin	3639	Interestingly, atorvastatin was additive with doxorubicin (but not paclitaxel) when targeting liver metastases.	34462586	2021	DDI-effect
pantoprazole	C0081876	Pantoprazole	40790	atorvastatin	C0286651	Atorvastatin	83367	The drug-drug interaction of pantoprazole and atorvastatin is worthy of being investigated.	34455944	2021	DDI-int
pantoprazole	C0081876	Pantoprazole	40790	atorvastatin	C0286651	Atorvastatin	83367	The results revealed significant evidence for the drug-drug interaction between pantoprazole and atorvastatin.	34455944	2021	DDI-int
abiraterone	C0754011	Abiraterone	1100072	orlistat	C0076275	Orlistat	37925	The involvement of pancreatic cholesterol esterase in abiraterone formation was revealed by the decreased AUC of abiraterone by coadministration of orlistat.	34450168	2021	DDI-mechanism
sacubitril/valsartan	C4033631	Valsartan	69749	resveratrol	C0073096	Resveratrol	1000492	Treatment with resveratrol, sacubitril/valsartan, valsartan and sacubitril/valsartan + resveratrol significantly prevented left ventricular (LV) dilatation and improved LV ejection fraction in MI-induced rats.	34443591	2021	DDI-effect
sacubitril/valsartan	C4033631	Sacubitril	1656328	resveratrol	C0073096	Resveratrol	1000492	Treatment with resveratrol, sacubitril/valsartan, valsartan and sacubitril/valsartan + resveratrol significantly prevented left ventricular (LV) dilatation and improved LV ejection fraction in MI-induced rats.	34443591	2021	DDI-effect
solriamfetol	C4726765	Solriamfetol	2121751	dopamine	C0013030	Dopamine	3628	Furthermore, solriamfetol increased levels of extracellular dopamine in the nucleus accumbens, and decreased the 3,4-dihydroxyphenyl acetic acid (DOPAC)/DA ratio in the striatum, as reported for modafinil and amphetamine.	34423920	2021	DDI-mechanism
pitolisant	C3529928	Pitolisant	2197878	modafinil	C0066677	Modafinil	30125	In addition, pitolisant, devoid of behavioral sensitization by itself, attenuated the hyperlocomotion induced by either modafinil or solriamfetol.	34423920	2021	DDI-effect
pitolisant	C3529928	Pitolisant	2197878	solriamfetol	C4726765	Solriamfetol	2121751	In addition, pitolisant, devoid of behavioral sensitization by itself, attenuated the hyperlocomotion induced by either modafinil or solriamfetol.	34423920	2021	DDI-effect
itraconazole	C0064113	Itraconazole	28031	entrectinib	C4086264	Entrectinib	2197862	In healthy subjects, itraconazole increased entrectinib C<sub>max</sub> and AUC by 73% and 504%, respectively, and rifampin decreased entrectinib C<sub>max</sub> and AUC by 56% and 77%, respectively.	34417912	2022	DDI-mechanism
rifampin	C0035608	Rifampin	9384	entrectinib	C4086264	Entrectinib	2197862	In healthy subjects, itraconazole increased entrectinib C<sub>max</sub> and AUC by 73% and 504%, respectively, and rifampin decreased entrectinib C<sub>max</sub> and AUC by 56% and 77%, respectively.	34417912	2022	DDI-mechanism
entrectinib	C4086264	Entrectinib	2197862	midazolam	C0026056	Midazolam	6960	Multiple dose entrectinib increased midazolam AUC by 50% and decreased C<sub>max</sub> by 21%.	34417912	2022	DDI-mechanism
entrectinib	C4086264	Entrectinib	2197862	digoxin	C0012265	Digoxin	3407	Single dose entrectinib increased digoxin AUC and C<sub>max</sub> by 18% and 28%, respectively, but did not affect digoxin renal clearance.	34417912	2022	DDI-mechanism
abemaciclib	C3852841	Abemaciclib	1946825	gemcitabine	C0045093	Gemcitabine	12574	Correspondingly, abemaciclib potentiated ribonucleotide reductase catalytic subunit M1 reduction, resulting in sensitization to gemcitabine.	34407567	2022	DDI-effect
Efavirenz	C0674428	Efavirenz	195085	etonogestrel	C0047683	Etonogestrel	14584	Efavirenz was associated with a significant decrease in etonogestrel concentrations.	34407424	2022	DDI-mechanism
quinidine	C0034414	Quinidine	9068	tramadol	C0040610	Tramadol	10689	Following allosteric inhibition by a single dose of quinidine, the exposure of both tramadol (51% increase) and O-desmethyltramadol (52% decrease) was predicted to be significantly altered after concomitant administration of a single dose of tramadol.	34383318	2022	DDI-mechanism
quinidine	C0034414	Quinidine	9068	tramadol	C0040610	Tramadol	10689	Following allosteric inhibition by a single dose of quinidine, the exposure of both tramadol (51% increase) and O-desmethyltramadol (52% decrease) was predicted to be significantly altered after concomitant administration of a single dose of tramadol.	34383318	2022	DDI-mechanism
tramadol	C0040610	Tramadol	10689	quinidine	C0034414	Quinidine	9068	Following multiple-dose administration of tramadol and a single-dose or multiple-dose administration of quinidine, the inhibitory effect of quinidine was predicted to be long (...42 hours) and to alter exposure of tramadol and O-desmethyltramadol by up to 60%, suggesting that coadministration of quinidine and tramadol should be avoided clinically.	34383318	2022	DDI-effect
quinidine	C0034414	Quinidine	9068	tramadol	C0040610	Tramadol	10689	Following multiple-dose administration of tramadol and a single-dose or multiple-dose administration of quinidine, the inhibitory effect of quinidine was predicted to be long (...42 hours) and to alter exposure of tramadol and O-desmethyltramadol by up to 60%, suggesting that coadministration of quinidine and tramadol should be avoided clinically.	34383318	2022	DDI-advise
tramadol	C0040610	Tramadol	10689	metoprolol	C0025859	Metoprolol	6918	In fact, tramadol is predicted to act as a CYP2D6 perpetrator and increase metoprolol exposure, which may necessitate the need for dose separation.	34383318	2022	DDI-mechanism
Lauric acid	C0023139	Laurate	1370594	myristic acid	C0027138	Myristate	1313976	On the other hand, the myristic acid/lauric acid mixed system showed antibacterial activity against S. epidermidis: Lauric acid impaired the selectivity of antibacterial activity of myristic acid.	34373405	2021	DDI-effect
rifampin	C0035608	Rifampin	9384	rivaroxaban	C1739768	Rivaroxaban	1114195	From this model, it could be simulated that when rifampin starts or stops, gradually changing rivaroxaban dose during the first few days would elevate the efficacy and safety of rivaroxaban.	34366862	2021	DDI-effect
mitoxantrone	C0026259	Mitoxantrone	7005	piroxicam	C0031990	Piroxicam	8356	Finally, the combination of the non-steroidal anti-inflammatory drug piroxicam with cannabidiol did not significantly affect cell viability, although, some cell lines demonstrated decreased cell viability when mitoxantrone was combined with piroxicam.	34352013	2021	DDI-effect
Fluoxetine	C0016365	Fluoxetine	4493	gefitinib	C1122962	Gefitinib	328134	Erlotinib is significantly metabolized by CYP3A4, CYP2D6, and CYP1A2. Although gefitinib and erlotinib were metabolized by the same CYP isoenzymes, the metabolites formed from degradation of the two drugs were different.Fluoxetine inhibited CYP2D6 and CYP3A4 metabolism of gefitinib with an IC<sub>50</sub> of 65.12......1.88....M and 4.11......2.26....M, respectively. Fluoxetine also inhibited CYP…	34345864	2021	DDI-mechanism
Fluoxetine	C0016365	Fluoxetine	4493	erlotinib	C1135135	Erlotinib	337525	Erlotinib is significantly metabolized by CYP3A4, CYP2D6, and CYP1A2. Although gefitinib and erlotinib were metabolized by the same CYP isoenzymes, the metabolites formed from degradation of the two drugs were different.Fluoxetine inhibited CYP2D6 and CYP3A4 metabolism of gefitinib with an IC<sub>50</sub> of 65.12......1.88....M and 4.11......2.26....M, respectively. Fluoxetine also inhibited CYP…	34345864	2021	DDI-mechanism
fluoxetine	C0016365	Fluoxetine	4493	gefitinib	C1122962	Gefitinib	328134	Erlotinib is significantly metabolized by CYP3A4, CYP2D6, and CYP1A2. Although gefitinib and erlotinib were metabolized by the same CYP isoenzymes, the metabolites formed from degradation of the two drugs were different.Fluoxetine inhibited CYP2D6 and CYP3A4 metabolism of gefitinib with an IC<sub>50</sub> of 65.12......1.88....M and 4.11......2.26....M, respectively. Fluoxetine also inhibited CYP…	34345864	2021	DDI-mechanism
fluoxetine	C0016365	Fluoxetine	4493	erlotinib	C1135135	Erlotinib	337525	Erlotinib is significantly metabolized by CYP3A4, CYP2D6, and CYP1A2. Although gefitinib and erlotinib were metabolized by the same CYP isoenzymes, the metabolites formed from degradation of the two drugs were different.Fluoxetine inhibited CYP2D6 and CYP3A4 metabolism of gefitinib with an IC<sub>50</sub> of 65.12......1.88....M and 4.11......2.26....M, respectively. Fluoxetine also inhibited CYP…	34345864	2021	DDI-mechanism
Gefitinib	C1122962	Gefitinib	328134	fluoxetine	C0016365	Fluoxetine	4493	Gefitinib and erlotinib inhibited the metabolism of fluoxetine and losartan.	34345864	2021	DDI-mechanism
Gefitinib	C1122962	Gefitinib	328134	losartan	C0126174	Losartan	52175	Gefitinib and erlotinib inhibited the metabolism of fluoxetine and losartan.	34345864	2021	DDI-mechanism
erlotinib	C1135135	Erlotinib	337525	fluoxetine	C0016365	Fluoxetine	4493	Gefitinib and erlotinib inhibited the metabolism of fluoxetine and losartan.	34345864	2021	DDI-mechanism
erlotinib	C1135135	Erlotinib	337525	losartan	C0126174	Losartan	52175	Gefitinib and erlotinib inhibited the metabolism of fluoxetine and losartan.	34345864	2021	DDI-mechanism
fluoxetine	C0016365	Fluoxetine	4493	gefitinib	C1122962	Gefitinib	328134	Three drug combinations involving fluoxetine and losartan with gefitinib or erlotinib yielded significant degrees of inhibition of the metabolism of gefitinib, but not for that of erlotinib.	34345864	2021	DDI-mechanism
fluoxetine	C0016365	Fluoxetine	4493	erlotinib	C1135135	Erlotinib	337525	Three drug combinations involving fluoxetine and losartan with gefitinib or erlotinib yielded significant degrees of inhibition of the metabolism of gefitinib, but not for that of erlotinib.	34345864	2021	DDI-mechanism
losartan	C0126174	Losartan	52175	gefitinib	C1122962	Gefitinib	328134	Three drug combinations involving fluoxetine and losartan with gefitinib or erlotinib yielded significant degrees of inhibition of the metabolism of gefitinib, but not for that of erlotinib.	34345864	2021	DDI-mechanism
losartan	C0126174	Losartan	52175	erlotinib	C1135135	Erlotinib	337525	Three drug combinations involving fluoxetine and losartan with gefitinib or erlotinib yielded significant degrees of inhibition of the metabolism of gefitinib, but not for that of erlotinib.	34345864	2021	DDI-mechanism
fluoxetine	C0016365	Fluoxetine	4493	gefitinib	C1122962	Gefitinib	328134	As could be predicted by previous studies involving the inhibitory effect of fluoxetine on CYP3A4 and CYP2D6, and studies involving CYP metabolism of gefitinib and erlotinib, the tests performed here confirmed that fluoxetine has an inhibitory effect on metabolism of gefitinib or erlotinib by the main CYP isoenzymes involved.	34345864	2021	DDI-mechanism
fluoxetine	C0016365	Fluoxetine	4493	erlotinib	C1135135	Erlotinib	337525	As could be predicted by previous studies involving the inhibitory effect of fluoxetine on CYP3A4 and CYP2D6, and studies involving CYP metabolism of gefitinib and erlotinib, the tests performed here confirmed that fluoxetine has an inhibitory effect on metabolism of gefitinib or erlotinib by the main CYP isoenzymes involved.	34345864	2021	DDI-mechanism
fluoxetine	C0016365	Fluoxetine	4493	gefitinib	C1122962	Gefitinib	328134	This study suggests a variable inhibitory effect of fluoxetine particularly on CYP2D6 activity towards gefitinib or erlotinib; erlotinib metabolism is less affected.	34345864	2021	DDI-mechanism
fluoxetine	C0016365	Fluoxetine	4493	erlotinib	C1135135	Erlotinib	337525	This study suggests a variable inhibitory effect of fluoxetine particularly on CYP2D6 activity towards gefitinib or erlotinib; erlotinib metabolism is less affected.	34345864	2021	DDI-mechanism
nicotine	C0028040	Nicotine	7407	celecoxib	C0538927	Celecoxib	140587	The study revealed the combined use of nicotine and celecoxib may improve the cognitive function in ischemic rats, with a better effect than either alone. Both nicotine and celecoxib can inhibit inflammation, but through different mechanisms: nicotine can activate ..<sub>4</sub>..<sub>2</sub>-nAChRs while celecoxib is cyclooxygenase-2 inhibitor.	34333049	2021	DDI-effect
dichloroacetate	C0012066	Dichloroacetate	3347	sorafenib	C1516119	Sorafenib	495881	In the present study, we found that dichloroacetate (DCA) could significantly enhance the anti-tumor effect of sorafenib on liver cancer cells, including reduced viability and dramatically promoted apoptosis in liver cancer cells.	34332981	2021	DDI-effect
DCA	C0600203	Dichloroacetate	3347	sorafenib	C1516119	Sorafenib	495881	In the present study, we found that dichloroacetate (DCA) could significantly enhance the anti-tumor effect of sorafenib on liver cancer cells, including reduced viability and dramatically promoted apoptosis in liver cancer cells.	34332981	2021	DDI-effect
DCA	C0600203	Dichloroacetate	3347	sorafenib	C1516119	Sorafenib	495881	Moreover, compared to sorafenib alone, the combination of DCA and sorafenib markedly increased the degradation of anti-apoptotic protein Mcl-1 by enhancing its phosphorylation.	34332981	2021	DDI-effect
DCA	C0600203	Dichloroacetate	3347	sorafenib	C1516119	Sorafenib	495881	Overexpression of Mcl-1 could significantly attenuate the synergetic effect of DCA and sorafenib on apoptosis induction in liver cancer cells.	34332981	2021	DDI-effect
DCA	C0600203	Dichloroacetate	3347	sorafenib	C1516119	Sorafenib	495881	Antioxidant NAC could alleviate the synergetic effects of DCA and sorafenib on ROS generation, JNK activation, Mcl-1 degradation, and cell apoptosis.	34332981	2021	DDI-effect
DCA	C0600203	Dichloroacetate	3347	sorafenib	C1516119	Sorafenib	495881	These findings indicate that DCA enhances the anti-tumor effect of sorafenib via the ROS-JNK-Mcl-1 pathway in liver cancer cells.	34332981	2021	DDI-effect
warfarin	C0043031	Warfarin	11289	terbinafine	C0076110	Terbinafine	37801	A low-efficient INR level was found at the baseline, presumably due to warfarin interaction with terbinafine.	34331435	2021	DDI-effect
warfarin	C0043031	Warfarin	11289	oral terbinafine	C0076110	Terbinafine	37801	Conclusion: Combined therapy with warfarin and oral terbinafine is actually rarely prescribed but, if used, their interaction can have serious consequences in many clinical situations for which anticoagulation therapy with warfarin is indicated.	34331435	2021	DDI-advise
dolutegravir	C3253985	Dolutegravir	1433868	levonorgestrel	C0023566	Levonorgestrel	6373	In summary, this in vitro study suggests that dolutegravir has the potential to increase hepatic clearance of levonorgestrel by inducing both CYP3A and non-CYP3A enzymes.	34328253	2021	DDI-mechanism
Remifentanil	C0246631	Remifentanil	73032	naloxone	C0027358	Naloxone	7242	Remifentanil has been shown to increase the bioavailability of nasally administered naloxone.	34327552	2021	DDI-mechanism
naloxone	C0027358	Naloxone	7242	remifentanil	C0246631	Remifentanil	73032	The dose-corrected Cmax of N3G after intranasal administration of naloxone under remifentanil exposure was significantly lower (4.5..ng/mL) than in subjects not exposed to remifentanil (7.8-8.4..ng/mL).	34327552	2021	DDI-mechanism
Remifentanil	C0246631	Remifentanil	73032	naloxone	C0027358	Naloxone	7242	Remifentanil increases the bioavailability of naloxone after nasal administration by reducing the pre-systemic metabolism of the swallowed part of the nasal dose.	34327552	2021	DDI-mechanism
curcumin	C0010467	Curcumin	2955	amphotericin B	C0002679	Amphotericin B	732	The combination of curcumin with amphotericin B, co-trimoxazole, and itraconazole showed a synergistic or additive interaction.	34324170	2021	DDI-effect
curcumin	C0010467	Curcumin	2955	itraconazole	C0064113	Itraconazole	28031	The combination of curcumin with amphotericin B, co-trimoxazole, and itraconazole showed a synergistic or additive interaction.	34324170	2021	DDI-effect
baricitinib	C4044947	Baricitinib	2047232	docetaxel	C0246415	Docetaxel	72962	Furthermore, inhibition of JAK1/2 by baricitinib and ruxolitinib synergizes docetaxel sensitivity in both androgen receptor (AR)-negative DU145 and PC3 cells, but not in the AR-positive LNCaP cells.	34322995	2021	DDI-effect
tacrolimus	C0085149	Tacrolimus	42316	letermovir	C3852938	Letermovir	1988648	Additionally, despite a mean tacrolimus dose reduction of 30% at letermovir initiation, serum concentrations increased by over 40%.	34309158	2021	DDI-mechanism
chloramphenicol	C0008168	Chloramphenicol	2348	daptomycin	C0057144	Daptomycin	22299	Further, the addition of either the de novo protein synthesis inhibitor chloramphenicol or the fatty acid biosynthesis inhibitor cerulenin induced survival against daptomycin far better than controls.	34297729	2021	DDI-effect
daptomycin	C0057144	Daptomycin	22299	fosfomycin	C0016610	Fosfomycin	4550	This was further supported as removal of peptidoglycan induced physiological daptomycin tolerance, a synergistic relation between daptomycin and fosfomycin, an inhibitor of the fist committed step peptidoglycan synthesis, was observed, as well as an additive effect when daptomycin was combined with ampicillin, which targets crosslinking of peptidoglycan strands.	34297729	2021	DDI-effect
daptomycin	C0057144	Daptomycin	22299	ampicillin	C0002680	Ampicillin	733	This was further supported as removal of peptidoglycan induced physiological daptomycin tolerance, a synergistic relation between daptomycin and fosfomycin, an inhibitor of the fist committed step peptidoglycan synthesis, was observed, as well as an additive effect when daptomycin was combined with ampicillin, which targets crosslinking of peptidoglycan strands.	34297729	2021	DDI-effect
Bacillus subtilis	C0004595	Bacillus Subtilis	1311119	daptomycin	C0057144	Daptomycin	22299	Removal of the peptidoglycan of Enterococcus faecium, Staphylococcus aureus, and Bacillus subtilis also resulted in significant protection against daptomycin in comparison to whole cells with intact cell walls.	34297729	2021	DDI-effect
Nifedipine	C0028066	Nifedipine	7417	tacrolimus	C0085149	Tacrolimus	42316	Nifedipine, frequently prescribed for hypertension, is a competitive CYP3A5 inhibitor which can inhibit tacrolimus metabolism.	34290611	2021	DDI-mechanism
tacrolimus	C0085149	Tacrolimus	42316	nifedipine	C0028066	Nifedipine	7417	Therefore, personalized therapy accounting for CYP3A5 genotype detection as well as therapeutic drug monitoring are necessary for renal transplant patients when treating with tacrolimus and nifedipine.	34290611	2021	DDI-advise
oral semaglutide	C3885068	Semaglutide	1991302	placebo	C1696465	Placebo	8375	A 34% decrease in semaglutide exposure was observed when oral semaglutide was co-administered with placebo tablets, and <i>C</i><sub>max</sub> also decreased.	34289755	2021	DDI-mechanism
Levothyroxine	C0040165	Levothyroxine	10582	oral semaglutide	C3885068	Semaglutide	1991302	Levothyroxine pharmacokinetics were influenced by co-administration with oral semaglutide.	34289755	2021	DDI-mechanism
oral semaglutide	C3885068	Semaglutide	1991302	levothyroxine	C0040165	Levothyroxine	10582	Monitoring of thyroid parameters should be considered when treating patients with both oral semaglutide and levothyroxine.	34289755	2021	DDI-advise
rivaroxaban	C1739768	Rivaroxaban	1114195	verapamil	C0042523	Verapamil	11170	Concurrent prescriptions of dabigatran or rivaroxaban with verapamil, and of rivaroxaban with amiodarone, are associated with increased risk for serious bleeding.	34287842	2021	DDI-effect
rivaroxaban	C1739768	Rivaroxaban	1114195	amiodarone	C0002598	Amiodarone	703	Concurrent prescriptions of dabigatran or rivaroxaban with verapamil, and of rivaroxaban with amiodarone, are associated with increased risk for serious bleeding.	34287842	2021	DDI-effect
Tramadol	C0040610	Tramadol	10689	serotonin	C0036751	Serotonin	1311214	Tramadol poisoning rarely causes serotonin toxicity, which mechanisms remain poorly understood.	34287102	2022	DDI-effect
Hydroxyzine	C0020404	Hydroxyzine	5553	propofol	C0033487	Propofol	8782	We analyzed 40 patients scheduled for elective surgery under sevoflurane anesthesia (n...=...20) or propofol anesthesia (n...=...20). Anesthesia was adjusted at a bispectral index value of 50-60, and then 0.5...mg/kg of hydroxyzine was administered intravenously. We analyzed frontal electroencephalograms before and after hydroxyzine injection with power spectral and bicoherence analyses, which ar…	34284240	2021	DDI-effect
Hydroxyzine	C0020404	Hydroxyzine	5553	propofol	C0033487	Propofol	8782	Hydroxyzine enhances both sevoflurane anesthesia and propofol anesthesia probably by facilitation of GABAergic neural circuit mechanisms.	34284240	2021	DDI-effect
Rifampicin	C0035608	Rifampin	9384	gadoxetate	C2356037	Gadoxetate	802624	Rifampicin was estimated to inhibit active uptake transport of gadoxetate into the liver by 96%.	34283621	2021	DDI-mechanism
trametinib	C2697961	Trametinib	1425099	cisplatin	C0008838	Cisplatin	2555	We first showed that trametinib at nanomolar concentrations was active against NPC cells and acted synergistically with cisplatin.	34282746	2021	DDI-effect
cisplatin	C0008838	Cisplatin	2555	trametinib	C2697961	Trametinib	1425099	We next showed that cisplatin treatment stimulates ERK signaling, and furthermore that this can be abolished by trametinib.	34282746	2021	DDI-effect
erdafitinib	C4519323	Erdafitinib	2123125	digoxin	C0012265	Digoxin	3407	h after dosing, and simulations showed this interaction can be avoided by staggering erdafitinib and digoxin dosing. Other than a simulated ~..60% exposure reduction with strong CYP3A/2C inducers such as rifampicin, other DDI liabilities were minimal and considered not clinically relevant.	34273250	2021	DDI-advise
ketoconazole	C0022625	Ketoconazole	6135	rivaroxaban	C1739768	Rivaroxaban	1114195	Ketoconazole and posaconazole were the strongest perpetrators, showing similar increases as apixaban (area under the concentration-time curve ratio [AUCR] 1.64 and 1.62, respectively) and edoxaban (AUCR 2.08 and 2.1, respectively), whereas ketoconazole increased rivaroxaban 2.32-fold but only increased posaconazole 1.37-fold.	34273071	2022	DDI-mechanism
ketoconazole	C0022625	Ketoconazole	6135	posaconazole	C0936148	Posaconazole	282446	Ketoconazole and posaconazole were the strongest perpetrators, showing similar increases as apixaban (area under the concentration-time curve ratio [AUCR] 1.64 and 1.62, respectively) and edoxaban (AUCR 2.08 and 2.1, respectively), whereas ketoconazole increased rivaroxaban 2.32-fold but only increased posaconazole 1.37-fold.	34273071	2022	DDI-mechanism
diclofenac	C0012091	Diclofenac	3355	ABT	C3713436	Abt-925	1661017	ABT preferentially binds in the distal warfarin-binding pocket, supporting that diclofenac is minimally deterred from access to the CYP2C9 active site in the presence of ABT, thus resulting in minimal inactivation.	34272716	2021	DDI-mechanism
metformin	C0025598	Metformin	6809	morphine	C0026549	Morphine	7052	Concomitant oral and i.v. metformin increased the plasma levels of morphine, M3G and M6G.	34268884	2021	DDI-mechanism
metformin	C0025598	Metformin	6809	codeine	C0009214	Codeine	2670	Hence, a clinically relevant drug-drug interaction between metformin and codeine seems plausible.	34268884	2021	DDI-int
simvastatin	C0074554	Simvastatin	36567	cyclosporin	C0010592	Cyclosporine	3008	Here, we present a case of rhabdomyolysis due to a rare drug-to-drug interaction of simvastatin, diltiazem, and cyclosporin in a patient with IgA nephropathy.	34267441	2021	DDI-effect
diltiazem	C0012373	Diltiazem	3443	cyclosporin	C0010592	Cyclosporine	3008	Here, we present a case of rhabdomyolysis due to a rare drug-to-drug interaction of simvastatin, diltiazem, and cyclosporin in a patient with IgA nephropathy.	34267441	2021	DDI-effect
tenofovir disoproxil fumarate	C1099776	Tenofovir Disoproxil	300195	lopinavir/ritonavir	C0939237	Ritonavir	85762	Tenofovir exposure is increased in non-pregnant adults when tenofovir disoproxil fumarate is coadministered with lopinavir/ritonavir.	34254323	2021	DDI-mechanism
tenofovir disoproxil fumarate	C1099776	Tenofovir Disoproxil	300195	lopinavir/ritonavir	C0939237	Lopinavir	195088	Tenofovir exposure is increased in non-pregnant adults when tenofovir disoproxil fumarate is coadministered with lopinavir/ritonavir.	34254323	2021	DDI-mechanism
lopinavir/ritonavir	C0939237	Ritonavir	85762	tenofovir	C0384228	Tenofovir	117466	In women not receiving lopinavir/ritonavir (n..=..28), tenofovir AUC<sub>0-24</sub> was 27% lower (2.2..mcg..h/ml vs 2.8..mcg..h/ml, p..=..0.002) and oral clearance was 27% higher (61..L/h vs 48..L/h, p..=..0.001) during the third trimester compared to paired postpartum data.	34254323	2021	DDI-mechanism
lopinavir/ritonavir	C0939237	Lopinavir	195088	tenofovir	C0384228	Tenofovir	117466	In women not receiving lopinavir/ritonavir (n..=..28), tenofovir AUC<sub>0-24</sub> was 27% lower (2.2..mcg..h/ml vs 2.8..mcg..h/ml, p..=..0.002) and oral clearance was 27% higher (61..L/h vs 48..L/h, p..=..0.001) during the third trimester compared to paired postpartum data.	34254323	2021	DDI-mechanism
Sorafenib	C1516119	Sorafenib	495881	warfarin	C0043031	Warfarin	11289	Sorafenib was suggested to cause drug-drug interaction (DDI) with the common anticoagulant, warfarin based on published studies.	34242938	2021	DDI-effect
cisplatin	C0008838	Cisplatin	2555	salicylic acid	C0036079	Salicylic Acid	9525	IC50 value of cisplatin was reduced by 14 fold in combination with salicylic acid at IC20 (4....M).	34237314	2021	DDI-effect
salicylic acid	C0036079	Salicylic Acid	9525	cisplatin	C0008838	Cisplatin	2555	Reduction in cisplatin concentration, enhanced anti-cancer effects and UHRF1 downregulation due to synergistic interaction between salicylic acid and cisplatin underscores the therapeutic importance of the combination to overcome chemo-resistance and side effects of cisplatin.	34237314	2021	DDI-effect
Clozapine	C0009079	Clozapine	2626	fluvoxamine	C0085228	Fluvoxamine	42355	Clozapine plasma levels may be increased with CYP inhibitors such as fluvoxamine.	34234701	2021	DDI-mechanism
fluvoxamine	C0085228	Fluvoxamine	42355	clozapine	C0009079	Clozapine	2626	Our four patients clinically improved after the introduction of fluvoxamine, enhancing clozapine metabolism and therefore the clozapine plasma level within therapeutic range.	34234701	2021	DDI-mechanism
meloxicam	C0083381	Meloxicam	41493	esomeprazole	C0937846	Esomeprazole	283742	Furthermore, we have identified a novel and potentially hepatotoxic interaction that might occur during concomitant use of meloxicam and esomeprazole, which are commonly prescribed together to allay NSAID-induced gastrointestinal (GI) bleeding.	34228716	2021	DDI-int
edaravone	C0070694	Edaravone	1921877	dexamethasone	C0011777	Dexamethasone	3264	The results of blood gas and inflammatory cytokine analysis and the histopathological data demonstrated that edaravone combined with dexamethasone had obvious protective effects on smoke infiltration and tissue injury.	34225014	2021	DDI-effect
edaravone	C0070694	Edaravone	1921877	dexamethasone	C0011777	Dexamethasone	3264	Moreover, after the co-administration of edaravone and dexamethasone, malondialdehyde and myeloperoxidase levels in the lung tissue decreased, whereas those of glutathione peroxidase and superoxide dismutase were elevated.	34225014	2021	DDI-effect
edaravone	C0070694	Edaravone	1921877	dexamethasone	C0011777	Dexamethasone	3264	In conclusion, edaravone combined with dexamethasone had a protective effect on smoke-induced inhalational lung injury in rats and can be further explored as an attractive therapeutic option for the treatment of smoke inhalation-induced pulmonary dysfunction.	34225014	2021	DDI-effect
Dasatinib	C1455147	Dasatinib	475342	Vorinostat	C0672708	Vorinostat	194337	Finally, Dasatinib significantly enhances the therapeutic efficacy of Vorinostat in SCLC xenografts.	34224975	2021	DDI-effect
venetoclax	C4079830	Venetoclax	1747556	embelin	C1330246	Clobetasol	2590	Combinatory treatment of venetoclax and embelin potentiated cytotoxic effects of these drugs, demonstrating that both in combination present lower IC<sub>50</sub> values than single treatment of either venetoclax or embelin alone in both cell lines analyzed.	34216723	2021	DDI-effect
imipramine	C0020934	Imipramine	5691	citicoline	C0010725	Citicoline	997602	Co-administration of different doses of imipramine (1.25, 2.5, and 5..mg/kg) along with an ineffective dose of citicoline (6.25..mg/kg) increased tail-flick latency and decreased immobility time in the FST, suggesting an analgesic and antidepressant-like behaviors.	34216716	2021	DDI-effect
imipramine	C0020934	Imipramine	5691	citicoline	C0010725	Citicoline	997602	Interestingly, there is a synergistic effect between imipramine and citicoline upon the induction of analgesic and antidepressant effects.	34216716	2021	DDI-effect
citicoline	C0010725	Citicoline	997602	imipramine	C0020934	Imipramine	5691	Based on these results, it can be concluded that the administration of citicoline (as an adjuvant drug) in combination with imipramine increased the efficacy of TCA drugs for modulation of pain and depression behaviors.	34216716	2021	DDI-effect
aspirin	C0004057	Aspirin	1191	allopurinol	C0002144	Allopurinol	519	However, drug interactions with aspirin, clopidogrel, and allopurinol increased the risk of bleeding.	34214300	2021	DDI-effect
Oritavancin	C1144403	Oritavancin	1547611	cefoxitin	C0007557	Cefoxitin	2189	Oritavancin significantly reduced bacterial load in lung when it was used alone or in combination with cefoxitin and meropenem.	34198513	2021	DDI-effect
Oritavancin	C1144403	Oritavancin	1547611	meropenem	C0066005	Meropenem	29561	Oritavancin significantly reduced bacterial load in lung when it was used alone or in combination with cefoxitin and meropenem.	34198513	2021	DDI-effect
Caffeine	C0006644	Caffeine	1886	ciprofloxacin	C0008809	Ciprofloxacin	2551	The antibacterial profiles of xanthines, and xanthine-antibiotic mixtures, towards important human pathogens <i>Staphylococcus aureus</i>, <i>Enterococcus faecium</i>, <i>Escherichia coli</i>, <i>Acinetobacter baumannii</i>, <i>Klebsiella pneumoniae</i>, and <i>Enterobacter cloacae</i> were examined. Caffeine and pentoxifylline directly interact with ciprofloxacin and tetracycline, with neighborh…	34198510	2021	DDI-int
Caffeine	C0006644	Caffeine	1886	tetracycline	C0039644	Tetracycline	10395	The antibacterial profiles of xanthines, and xanthine-antibiotic mixtures, towards important human pathogens <i>Staphylococcus aureus</i>, <i>Enterococcus faecium</i>, <i>Escherichia coli</i>, <i>Acinetobacter baumannii</i>, <i>Klebsiella pneumoniae</i>, and <i>Enterobacter cloacae</i> were examined. Caffeine and pentoxifylline directly interact with ciprofloxacin and tetracycline, with neighborh…	34198510	2021	DDI-int
pentoxifylline	C0030899	Pentoxifylline	8013	ciprofloxacin	C0008809	Ciprofloxacin	2551	The antibacterial profiles of xanthines, and xanthine-antibiotic mixtures, towards important human pathogens <i>Staphylococcus aureus</i>, <i>Enterococcus faecium</i>, <i>Escherichia coli</i>, <i>Acinetobacter baumannii</i>, <i>Klebsiella pneumoniae</i>, and <i>Enterobacter cloacae</i> were examined. Caffeine and pentoxifylline directly interact with ciprofloxacin and tetracycline, with neighborh…	34198510	2021	DDI-int
pentoxifylline	C0030899	Pentoxifylline	8013	tetracycline	C0039644	Tetracycline	10395	The antibacterial profiles of xanthines, and xanthine-antibiotic mixtures, towards important human pathogens <i>Staphylococcus aureus</i>, <i>Enterococcus faecium</i>, <i>Escherichia coli</i>, <i>Acinetobacter baumannii</i>, <i>Klebsiella pneumoniae</i>, and <i>Enterobacter cloacae</i> were examined. Caffeine and pentoxifylline directly interact with ciprofloxacin and tetracycline, with neighborh…	34198510	2021	DDI-int
caffeine	C0006644	Caffeine	1886	ciprofloxacin	C0008809	Ciprofloxacin	2551	However, antagonistic effects of caffeine were also observed, but only with ciprofloxacin toward Gram-positive pathogens.	34198510	2021	DDI-effect
fluconazole	C0016277	Fluconazole	4450	tacrolimus	C0085149	Tacrolimus	42316	We found fluconazole initiation leads to a 25% reduction in both tacrolimus and cyclosporine doses in order to maintain goal serum concentrations.	34192963	2022	DDI-mechanism
fluconazole	C0016277	Fluconazole	4450	cyclosporine	C0010592	Cyclosporine	3008	We found fluconazole initiation leads to a 25% reduction in both tacrolimus and cyclosporine doses in order to maintain goal serum concentrations.	34192963	2022	DDI-mechanism
Posaconazole	C0936148	Posaconazole	282446	tacrolimus	C0085149	Tacrolimus	42316	Posaconazole and isavuconazole initiation requires tacrolimus dose reductions by 53% and 21%, respectively.	34192963	2022	DDI-advise
curcumin	C0010467	Curcumin	2955	gemcitabine	C0045093	Gemcitabine	12574	Co-treatment with curcumin increased gemcitabine cellular accumulation in a concentration-dependent manner, and resulted in synergistic cytotoxicity towards MIA PaCa-2cells.Both these effects were augmented by the use of PSL, particularly when the two drugs were co-loaded in PSL.	34189639	2021	DDI-mechanism
curcumin	C0010467	Curcumin	2955	gemcitabine	C0045093	Gemcitabine	12574	Additionally, curcumin slightly increase the plasma concentrations of gemcitabine possibly also via the MRP5 inhibition effect.	34189639	2021	DDI-mechanism
Tolfenamic acid	C0076799	Tolfenamic Acid	38377	azithromycin	C0052796	Azithromycin	18631	Tolfenamic acid significantly altered the pharmacokinetics of azithromycin in both normal and febrile animals.	34179168	2021	DDI-mechanism
Tolfenamic acid	C0076799	Tolfenamic Acid	38377	azithromycin	C0052796	Azithromycin	18631	Tolfenamic acid, being a better anti-inflammatory agent, suppresses the inflammatory mediators, reducing the possibility of increased utilization of azithromycin in febrile condition.	34179168	2021	DDI-effect
Lithium	C0023870	Lithium	6448	hydroxychloroquine	C0020336	Hydroxychloroquine	5521	Lithium is contraindicated with hydroxychloroquine, chloroquine, and azithromycin.	34171927	2022	DDI-advise
Lithium	C0023870	Lithium	6448	chloroquine	C0008269	Chloroquine	2393	Lithium is contraindicated with hydroxychloroquine, chloroquine, and azithromycin.	34171927	2022	DDI-advise
Lithium	C0023870	Lithium	6448	azithromycin	C0052796	Azithromycin	18631	Lithium is contraindicated with hydroxychloroquine, chloroquine, and azithromycin.	34171927	2022	DDI-advise
valproic acid	C0042291	Valproate	40254	lopinavir-ritonavir	C0939237	Ritonavir	85762	Precaution should be taken in using valproic acid with lopinavir-ritonavir.	34171927	2022	DDI-advise
valproic acid	C0042291	Valproate	40254	lopinavir-ritonavir	C0939237	Lopinavir	195088	Precaution should be taken in using valproic acid with lopinavir-ritonavir.	34171927	2022	DDI-advise
cisplatin	C0008838	Cisplatin	2555	levofloxacin	C0282386	Levofloxacin	82122	The apoptotic effect of cisplatin on MRC-5 has been shown to be suppressed when combined with levofloxacin.	34170451	2021	DDI-effect
colistin	C0009316	Colistin	2709	meropenem	C0066005	Meropenem	29561	Fisher's exact test was carried out for statistical comparison of categorical variables. A synergistic effect between colistin and meropenem was observed in 18/25 (72%) and 6/25 (24%) isolates of Acinetobacter baumannnii and P. Aeruginosa, respectively, with fractional inhibitory concentration indices of ...0.5.	34169905	2021	DDI-effect
colistin	C0009316	Colistin	2709	meropenem	C0066005	Meropenem	29561	Our results showed that combinations of colistin and meropenem are associated with improvement in minimum inhibitory concentration and may be a promising strategy in treating meropenem-resistant A. baumannii respiratory tract infections.	34169905	2021	DDI-effect
efavirenz	C0674428	Efavirenz	195085	ruxolitinib	C2931926	Ruxolitinib	1193326	Post hoc predicted apparent oral clearance was likewise more variable and higher (P &lt; .0001) in those administered efavirenz. There was ..an ...25% variation in ruxolitinib plasma exposures between week 1 and week 4/5.	34169526	2021	DDI-mechanism
dexamethasone	C0011777	Dexamethasone	3264	monomethyl fumarate	C3848524	Monomethyl Fumarate	1546433	The most potent synergy was observed between dexamethasone (DXM) and fumaric acid esters (e.g., monomethyl fumarate (MMF)). Furthermore, this combination was found to synergistically inhibit inflammatory nuclear factor ..B (NF-..B) transcription factor activity.	34165285	2021	DDI-effect
nystatin	C0028741	Nystatin	7597	chlorhexidine	C0008196	Chlorhexidine	2358	Either in biofilm colorimetric assay or determination of CFUs, the combined treatments with nystatin administered before chlorhexidine had less effect on chlorhexidine efficacy.	34160701	2022	DDI-effect
Nystatin	C0028741	Nystatin	7597	chlorhexidine	C0008196	Chlorhexidine	2358	Nystatin interferes with the action of chlorhexidine against S. mutans.	34160701	2022	DDI-effect
chlorhexidine	C0008196	Chlorhexidine	2358	nystatin	C0028741	Nystatin	7597	Given the high prevalence of prescriptions of chlorhexidine and nystatin in dentistry, dental professionals should be aware of their possible antagonistic effect.	34160701	2022	DDI-effect
memantine	C0025242	Memantine	6719	amantadine	C0002403	Amantadine	620	There is a caution to refrain from administrating memantine in combination with some specific drugs such as amantadine or dextromethorphan due to potential interactions that might augment the adverse effects of memantine.	34151816	2021	DDI-advise
memantine	C0025242	Memantine	6719	dextromethorphan	C0011816	Dextromethorphan	3289	There is a caution to refrain from administrating memantine in combination with some specific drugs such as amantadine or dextromethorphan due to potential interactions that might augment the adverse effects of memantine.	34151816	2021	DDI-advise
phenobarbital	C0031412	Phenobarbital	8134	tacrolimus	C0085149	Tacrolimus	42316	To compare drug-drug interaction (DDI) between tacrolimus and different formulations of phenobarbital in paediatrics and adults.Physiologically based pharmacokinetics (PBPK) models were used to evaluate DDI between phenobarbital (oral (p.o.) and intravenous (i.v.) formulations) and tacrolimus in paediatrics and adults. All dosing regimens were maintained for 7...days.Compared to i.v. phenobarbita…	34151692	2021	DDI-mechanism
phenobarbital	C0031412	Phenobarbital	8134	tacrolimus	C0085149	Tacrolimus	42316	PK parameters of tacrolimus decreased more significantly in paediatrics compared to adults.In paediatric, phenobarbital had a greater impact on PK of tacrolimus than that in adults.	34151692	2021	DDI-mechanism
phenobarbital	C0031412	Phenobarbital	8134	tacrolimus	C0085149	Tacrolimus	42316	P.o. phenobarbital reduced PK parameters of tacrolimus even more than i.v. administration.	34151692	2021	DDI-mechanism
tacrolimus	C0085149	Tacrolimus	42316	phenobarbital	C0031412	Phenobarbital	8134	In clinical practice, the concentration monitoring and dosage adjustment of tacrolimus should be emphasised when co-administrated with phenobarbital, especially in paediatric or in p.o. formulation.Key pointsThe results indicated that p.o. and i.v. phenobarbital both had a significant DDI with tacrolimus in paediatrics and adults.Phenobarbital had a greater impact on the PK of tacrolimus over tim…	34151692	2021	DDI-advise
phenobarbital	C0031412	Phenobarbital	8134	tacrolimus	C0085149	Tacrolimus	42316	In clinical practice, the concentration monitoring and dosage adjustment of tacrolimus should be emphasised when co-administrated with phenobarbital, especially in paediatric or in p.o. formulation.Key pointsThe results indicated that p.o. and i.v. phenobarbital both had a significant DDI with tacrolimus in paediatrics and adults.Phenobarbital had a greater impact on the PK of tacrolimus over tim…	34151692	2021	DDI-effect
Phenobarbital	C0031412	Phenobarbital	8134	tacrolimus	C0085149	Tacrolimus	42316	In clinical practice, the concentration monitoring and dosage adjustment of tacrolimus should be emphasised when co-administrated with phenobarbital, especially in paediatric or in p.o. formulation.Key pointsThe results indicated that p.o. and i.v. phenobarbital both had a significant DDI with tacrolimus in paediatrics and adults.Phenobarbital had a greater impact on the PK of tacrolimus over tim…	34151692	2021	DDI-mechanism
Medroxyprogesterone	C0025147	Medroxyprogesterone	6691	efavirenz	C0674428	Efavirenz	195085	Medroxyprogesterone acetate clearance increased by 24.7% with efavirenz coadministration.	34151439	2021	DDI-mechanism
acetate	C0000975	Acetate	164	efavirenz	C0674428	Efavirenz	195085	Medroxyprogesterone acetate clearance increased by 24.7% with efavirenz coadministration.	34151439	2021	DDI-mechanism
Efavirenz	C0674428	Efavirenz	195085	rifampicin	C0035608	Rifampin	9384	Efavirenz plus antituberculosis treatment (rifampicin + isoniazid) increased clearance by 52.4%.	34151439	2021	DDI-mechanism
rifampicin	C0035608	Rifampin	9384	isoniazid	C0022209	Isoniazid	6038	Efavirenz plus antituberculosis treatment (rifampicin + isoniazid) increased clearance by 52.4%.	34151439	2021	DDI-mechanism
lopinavir/ritonavir	C0939237	Ritonavir	85762	medroxyprogesterone acetate's	C0065864	Medroxyprogesterone	6691	Conversely, lopinavir/ritonavir and nelfinavir decreased clearance (28.7% and 15.8%, respectively), but lopinavir/ritonavir also accelerated medroxyprogesterone acetate's appearance into the systemic circulation, thus shortening the terminal half-life.	34151439	2021	DDI-mechanism
lopinavir/ritonavir	C0939237	Lopinavir	195088	medroxyprogesterone acetate's	C0065864	Medroxyprogesterone	6691	Conversely, lopinavir/ritonavir and nelfinavir decreased clearance (28.7% and 15.8%, respectively), but lopinavir/ritonavir also accelerated medroxyprogesterone acetate's appearance into the systemic circulation, thus shortening the terminal half-life.	34151439	2021	DDI-mechanism
eugenol oleate	C0015153	Eugenol	4186	miltefosine	C0068006	Miltefosine	1494066	In this study, we evaluated the potential of combination therapy with eugenol oleate and miltefosine in Leishmania donovani infected macrophages and in the BALB/c mouse model. The interactions between eugenol oleate and miltefosine were found to be additive against promastigotes and amastigotes with x..FIC 1.13 and 0.68, respectively.	34144446	2021	DDI-effect
eugenol oleate	C0015153	Eugenol	4186	miltefosine	C0068006	Miltefosine	1494066	Significantly (p..&lt;..0.001) decreased arginase activity, increased nitrite generation, improved pro-inflammatory cytokines, and phosphorylated p38MAPK were observed after combination therapy with eugenol oleate and miltefosine.	34144446	2021	DDI-effect
pelargonium	C0070210	Pelargonate	2054105	colistin	C0009316	Colistin	2709	The combination of rosemary essential oil or pelargonium essential oil with colistin showed strong synergistic activity in most of the bacterial strains tested (fractional inhibitory concentration index.......0.5; synergy).	34142518	2022	DDI-effect
dexamethasone	C0011777	Dexamethasone	3264	apixaban	C1831808	Apixaban	1364430	The concurrent use of dexamethasone and apixaban or rivaroxaban in such patients carries the potential for reduced anticoagulant effect during a state of heightened thrombotic risk.	34137279	2022	DDI-effect
dexamethasone	C0011777	Dexamethasone	3264	rivaroxaban	C1739768	Rivaroxaban	1114195	The concurrent use of dexamethasone and apixaban or rivaroxaban in such patients carries the potential for reduced anticoagulant effect during a state of heightened thrombotic risk.	34137279	2022	DDI-effect
dexamethasone	C0011777	Dexamethasone	3264	apixaban	C1831808	Apixaban	1364430	Concurrent use of dexamethasone and apixaban or rivaroxaban in hospitalized COVID-19 patients with laboratory evidence of COVID coagulopathy should be avoided until higher-quality data are available.	34137279	2022	DDI-advise
dexamethasone	C0011777	Dexamethasone	3264	rivaroxaban	C1739768	Rivaroxaban	1114195	Concurrent use of dexamethasone and apixaban or rivaroxaban in hospitalized COVID-19 patients with laboratory evidence of COVID coagulopathy should be avoided until higher-quality data are available.	34137279	2022	DDI-advise
erlotinib	C1135135	Erlotinib	337525	crizotinib	C2974289	Crizotinib	1148495	Co-inhibition of EGFR and c-MET using erlotinib and crizotinib synergistically reduced cell viability in chordoma cell lines but did not result in enhanced in vivo activity.	34124783	2021	DDI-effect
hydroxyurea	C0020402	Hydroxyurea	5552	gemcitabine	C0045093	Gemcitabine	12574	RRM1 inhibition with specific siRNA or hydroxyurea enhanced the cytotoxic effects of gemcitabine for pancreatic cancer cells.	34111175	2021	DDI-effect
rosuvastatin	C0965129	Rosuvastatin	301542	upadacitinib	C4726929	Upadacitinib	2196092	In Part 1, rosuvastatin maximum observed plasma concentration (C<sub>max</sub> ) and area under the plasma concentration-time curve from time 0 to infinity (AUC<sub>inf</sub> ) were 23% and 33% lower, respectively, when administered with upadacitinib relative to when administered alone.	34109764	2021	DDI-mechanism
atorvastatin	C0286651	Atorvastatin	83367	upadacitinib	C4726929	Upadacitinib	2196092	In part 2, atorvastatin C<sub>max</sub> and AUC<sub>inf</sub> was 11% and 23% lower, respectively, when administered with upadacitinib relative to when administered alone.	34109764	2021	DDI-mechanism
Acarbose	C0050393	Acarbose	16681	warfarin	C0043031	Warfarin	11289	Acarbose, enoxaparin, and moxifloxacin had a likely effect on warfarin treatment-related indicators.	34107695	2021	DDI-effect
enoxaparin	C0206460	Enoxaparin	67108	warfarin	C0043031	Warfarin	11289	Acarbose, enoxaparin, and moxifloxacin had a likely effect on warfarin treatment-related indicators.	34107695	2021	DDI-effect
moxifloxacin	C0536495	Moxifloxacin	139462	warfarin	C0043031	Warfarin	11289	Acarbose, enoxaparin, and moxifloxacin had a likely effect on warfarin treatment-related indicators.	34107695	2021	DDI-effect
clozapine	C0009079	Clozapine	2626	sodium valproate	C0037567	Valproate	40254	The awareness of an interaction between clozapine and sodium valproate could help reduce the risk of clozapine-induced neutropenia and subsequent clozapine discontinuation.	34104448	2021	DDI-advise
Ribociclib	C4045494	Ribociclib	1873916	fulvestrant	C0935916	Fulvestrant	282357	Ribociclib plus fulvestrant demonstrated significant progression-free survival (PFS) and overall survival (OS) benefits in patients with hormone receptor-positive, human epidermal growth factor receptor 2-negative (HR+/HER2-) advanced breast cancer (ABC).	34102253	2021	DDI-effect
dopamine	C0013030	Dopamine	3628	Maraviroc	C1667052	Maraviroc	620216	Myeloid cells are generally infected by HIV strains that use the chemokine receptor CCR5 as a co-receptor, and our data indicate that in a subset of individuals, drug-induced levels of dopamine could interfere with the effectiveness of the CCR5 inhibitor Maraviroc.	34093554	2021	DDI-effect
romidepsin	C1527027	Romidepsin	877510	mechlorethamine	C0025033	Mechlorethamine	6674	However, clinical responses to romidepsin are typically transient, highlighting the need for more effective therapies. In this study, we show synergistic antilymphoma effects of romidepsin in combination with mechlorethamine, an alkylating agent, in cutaneous T-cell lymphoma cell lines and primary samples with strong antitumor effects in an in..vivo model of S..zary syndrome.	34089720	2021	DDI-effect
mechlorethamine	C0025033	Mechlorethamine	6674	romidepsin	C1527027	Romidepsin	877510	Mechanistically, gene expression profiling points to abrogation of Jak/signal transducer and activator of transcription (STAT) signaling as an important mediator of this interaction. Consistently, the combination of mechlorethamine plus romidepsin resulted in downregulation of STAT5 phosphorylation in romidepsin-sensitive cell lines and primary S..zary syndrome samples, but not in romidepsin-resi…	34089720	2021	DDI-effect
imatinib	C0935989	Imatinib	282388	sorafenib	C1516119	Sorafenib	495881	Moreover, imatinib reversed the autophagy induced by sorafenib, and combined treatment with imatinib and sorafenib exerted a synergetic effect in HCC cells compared with monotherapy.	34087223	2021	DDI-effect
imatinib	C0935989	Imatinib	282388	sorafenib	C1516119	Sorafenib	495881	Moreover, imatinib reversed the autophagy induced by sorafenib, and combined treatment with imatinib and sorafenib exerted a synergetic effect in HCC cells compared with monotherapy.	34087223	2021	DDI-effect
Lidocaine	C0023660	Lidocaine	6387	bosutinib	C1831731	Bosutinib	1307619	Lidocaine and bosutinib alone or combined inhibited 4T1 cell viability and migration, but only at supratherapeutic concentrations.	34083273	2021	DDI-effect
paroxetine	C0070122	Paroxetine	32937	oxycodone	C0030049	Oxycodone	7804	At clinically relevant exposures, paroxetine, trazodone, and quetiapine given with oxycodone significantly increased pCO<sub>2</sub> above the oxycodone effect.	34080766	2021	DDI-effect
quetiapine	C0123091	Quetiapine	51272	oxycodone	C0030049	Oxycodone	7804	At clinically relevant exposures, paroxetine, trazodone, and quetiapine given with oxycodone significantly increased pCO<sub>2</sub> above the oxycodone effect.	34080766	2021	DDI-effect
quetiapine	C0123091	Quetiapine	51272	oxycodone	C0030049	Oxycodone	7804	This study identified drug-drug interaction effects depressing respiration in an animal model when quetiapine or paroxetine were co-administered with oxycodone.	34080766	2021	DDI-effect
vincristine	C0042679	Vincristine	11202	ibrutinib	C3501358	Ibrutinib	1442981	While simulations suggested no DDI between vincristine and ibrutinib or acalabrutinib in plasma, simulated vincristine exposure in muscle tissue was increased in the presence of ibrutinib but not acalabrutinib.	34080039	2021	DDI-mechanism
ibrutinib	C3501358	Ibrutinib	1442981	venetoclax	C4079830	Venetoclax	1747556	Extrapolation of the vincristine mechanistic PBPK model to other P-gp substrates further suggested DDI risk when ibrutinib (area under the concentration-time curve [AUC] ratio: 1.8), but not acalabrutinib (AUC ratio: 0.92), was given orally with venetoclax or digoxin.	34080039	2021	DDI-effect
ibrutinib	C3501358	Ibrutinib	1442981	digoxin	C0012265	Digoxin	3407	Extrapolation of the vincristine mechanistic PBPK model to other P-gp substrates further suggested DDI risk when ibrutinib (area under the concentration-time curve [AUC] ratio: 1.8), but not acalabrutinib (AUC ratio: 0.92), was given orally with venetoclax or digoxin.	34080039	2021	DDI-effect
bevacizumab	C0796392	Bevacizumab	253337	temsirolimus	C1707080	Temsirolimus	657797	After screening multiple combinations, we determined that glioblastoma-induced angiogenesis was significantly reduced using a combination of bevacizumab (Avastin..) and temsirolimus (Torisel..) at doses below those where neither monotherapy demonstrated activity.	34077449	2021	DDI-effect
bevacizumab	C0796392	Bevacizumab	253337	Torisel	C1951646	Temsirolimus	657797	After screening multiple combinations, we determined that glioblastoma-induced angiogenesis was significantly reduced using a combination of bevacizumab (Avastin..) and temsirolimus (Torisel..) at doses below those where neither monotherapy demonstrated activity.	34077449	2021	DDI-effect
Avastin	C1135130	Bevacizumab	253337	temsirolimus	C1707080	Temsirolimus	657797	After screening multiple combinations, we determined that glioblastoma-induced angiogenesis was significantly reduced using a combination of bevacizumab (Avastin..) and temsirolimus (Torisel..) at doses below those where neither monotherapy demonstrated activity.	34077449	2021	DDI-effect
bevacizumab	C0796392	Bevacizumab	253337	temsirolimus	C1707080	Temsirolimus	657797	Thus, combining bevacizumab and temsirolimus has great potential to increase the efficacy of angiostatic therapy and lower required dosing for improved clinical success and reduced side effects in glioblastoma patients.	34077449	2021	DDI-effect
Indacaterol	C1722260	Indacaterol	1114326	methacholine	C0600370	Methacholine	155080	Indacaterol (0.01, 0.1, 1 and 10 ..M) also provided concentration-dependent protection, which was greater in large airways against methacholine and in small airways against EFS.	34069899	2021	DDI-effect
indacaterol	C1722260	Indacaterol	1114326	glycopyrrolate	C0017970	Glycopyrronium	1546438	Synergy of low indacaterol (10 nM) and glycopyrrolate (1 nM) concentrations was greater in LPS-challenged guinea pigs (COPD model) compared to saline-challenged controls.	34069899	2021	DDI-effect
indacaterol	C1722260	Indacaterol	1114326	glycopyrrolate	C0017970	Glycopyrronium	1546438	Moreover, findings in a guinea pig model indicate that the synergistic bronchoprotective effect of indacaterol and glycopyrrolate is enhanced in COPD.	34069899	2021	DDI-effect
naloxone	C0027358	Naloxone	7242	ketamine	C0022614	Ketamine	6130	SCH50911 (GABA<sub>B</sub> receptor antagonist), but not naloxone, improved GHB-induced respiratory depression in the presence of ketamine.	34069815	2021	DDI-effect
tofacitinib	C2930696	Tofacitinib	1357536	voriconazole	C0393080	Voriconazole	121243	An in vitro metabolism study showed non-competitive inhibition of tofacitinib metabolism in the liver and intestine by voriconazole.	34069798	2021	DDI-mechanism
tofacitinib	C2930696	Tofacitinib	1357536	voriconazole	C0393080	Voriconazole	121243	In conclusion, the significantly greater AUC and slower CL<sub>NR</sub> of tofacitinib after intravenous and oral administration of both drugs were attributable to the non-competitive inhibition of tofacitinib metabolism via CYP3A1/2 and CYP2C11 by voriconazole in rats.	34069798	2021	DDI-mechanism
perampanel	C2698764	Perampanel	1356552	temozolomide	C0076080	Temozolomide	37776	A strong synergistic effect of the combination of perampanel with temozolomide was detected in U87 and A172, but not in U138.	34068749	2021	DDI-effect
temozolomide	C0076080	Temozolomide	37776	perampanel	C2698764	Perampanel	1356552	The observed synergistic effect of the combination of temozolomide with perampanel suggests further investigation on the impact of this combination on oncologic outcomes in glioblastoma.	34068749	2021	DDI-effect
eucalyptus	C0163069	Eucalyptus Oil	59087	tea tree	C0216194	Tea Tree Oil	69627	The combination of black pepper + tea tree, eucalyptus + tea tree (ET), and tea tree + rosemary showed enhanced activity, with synergy rates of 3.24, 2.65, and 2.74, respectively.	34065463	2021	DDI-effect
gliclazide	C0017631	Gliclazide	4816	omeprazole	C0028978	Omeprazole	7646	The PBPK simulations predicted 1.4-1.6-fold higher gliclazide area under the curve (AUC) after 5-day treatment with 20 mg omeprazole in all CYP2C19 phenotype groups except in poor metabolizers.	34063566	2021	DDI-mechanism
gliclazide	C0017631	Gliclazide	4816	omeprazole	C0028978	Omeprazole	7646	The predicted gliclazide AUC increased 2.1 and 2.5-fold in intermediate metabolizers, and 2.6- and 3.8-fold in NM/RM/UM group, after simulated 20-day dosing with 40 mg omeprazole once and twice daily, respectively.	34063566	2021	DDI-mechanism
omeprazole	C0028978	Omeprazole	7646	gliclazide	C0017631	Gliclazide	4816	Our results indicate that omeprazole may increase exposure to gliclazide and thus increase the risk of gliclazide-associated hypoglycemia in the majority of patients.	34063566	2021	DDI-mechanism
azathioprine	C0004482	Azathioprine	1256	linezolid	C0663241	Linezolid	190376	The most worrisome drug interaction was between azathioprine and linezolid, with life-threatening thrombocytopenia.	34057810	2021	DDI-effect
tobramycin	C0040341	Tobramycin	10627	azithromycin	C0052796	Azithromycin	18631	His tag we demonstrated that tobramycin suppressed the azithromycin and ciprofloxacin-elicited activation of trans-translation.	34050325	2021	DDI-effect
tobramycin	C0040341	Tobramycin	10627	azithromycin	C0052796	Azithromycin	18631	Compared to each individual antibiotic, combination of tobramycin with azithromycin or ciprofloxacin synergistically enhanced the killing activities against planktonic K. pneumoniae cells and improved bacterial clearance in a murine cutaneous abscess infection model.	34050325	2021	DDI-effect
tobramycin	C0040341	Tobramycin	10627	ciprofloxacin	C0008809	Ciprofloxacin	2551	Compared to each individual antibiotic, combination of tobramycin with azithromycin or ciprofloxacin synergistically enhanced the killing activities against planktonic K. pneumoniae cells and improved bacterial clearance in a murine cutaneous abscess infection model.	34050325	2021	DDI-effect
tobramycin	C0040341	Tobramycin	10627	ciprofloxacin	C0008809	Ciprofloxacin	2551	In addition, the combination of tobramycin and ciprofloxacin increased the bactericidal activities against biofilm-associated cells.	34050325	2021	DDI-effect
lenvatinib	C2986924	Lenvatinib	1603296	pembrolizumab	C3658706	Pembrolizumab	1547545	Recently, clinical trials of lenvatinib plus pembrolizumab in HCC have displayed an impressive objective response rate.	34036623	2021	DDI-effect
methadone	C0025605	Methadone	6813	clarithromycin	C0055856	Clarithromycin	21212	After administration of only two concomitant doses of methadone and oral clarithromycin, he developed an opioid toxidrome with type-2 respiratory failure, a decreased level of consciousness and pinpoint pupils.	34035018	2021	DDI-effect
clarithromycin	C0055856	Clarithromycin	21212	methadone	C0025605	Methadone	6813	Retrospectively, it was suspected that an interaction between clarithromycin and methadone might have contributed to the toxidrome.	34035018	2021	DDI-effect
Febuxostat	C0249529	Febuxostat	73689	gentamicin	C3854019	Gentamicin	1596450	Febuxostat and mirtazapine significantly (<i>p</i> &lt;..0.05) alleviated biochemical and histopathological alterations that were induced by gentamicin and, for the first time, significantly decreased the renal levels of ERK1/2 and MCP-1.	34030558	2021	DDI-effect
mirtazapine	C0049506	Mirtazapine	15996	gentamicin	C3854019	Gentamicin	1596450	Febuxostat and mirtazapine significantly (<i>p</i> &lt;..0.05) alleviated biochemical and histopathological alterations that were induced by gentamicin and, for the first time, significantly decreased the renal levels of ERK1/2 and MCP-1.	34030558	2021	DDI-effect
Febuxostat	C0249529	Febuxostat	73689	mirtazapine	C0049506	Mirtazapine	15996	The utility of nonpurine xanthine oxidase inhibitor, such as febuxostat and mirtazapine are offering a new potential opportunity for the future nephroprotective effects therapy: Febuxostat and mirtazapine are found to have a synergistic impact in reducing gentamicin-induced nephrotoxicity.	34030558	2021	DDI-effect
colchicine's	C0009262	Colchicine	2683	rosuvastatin	C0965129	Rosuvastatin	301542	Therefore, once colchicine's use is commenced, a hydrophilic statin selection, such as rosuvastatin, seems favorable regarding the risk of myotoxicity.	34028728	2021	DDI-effect
rosuvastatin	C0965129	Rosuvastatin	301542	colchicine	C0009262	Colchicine	2683	Herein, we aim to describe a patient with chronic kidney disease stage III and nephrotic syndrome that developed acute rhabdomyolysis soon after the administration of rosuvastatin while receiving colchicine.	34028728	2021	DDI-effect
fluconazole	C0016277	Fluconazole	4450	tacrolimus	C0085149	Tacrolimus	42316	Acute kidney injury secondary to L-AmB therapy was observed in only one case, but all patients had a tacrolimus overdose following initiation of maintenance therapy due to drug-drug interactions between fluconazole and tacrolimus.	34026474	2021	DDI-int
cisapride	C0072916	Cisapride	35255	ketoconazole	C0022625	Ketoconazole	6135	As seen in patients, metabolic conversion of cisapride to non-arrhythmogenic norcisapride in the liver MPS by the cytochrome P450 enzyme CYP3A4 was inhibited by ketoconazole, leading to arrhythmia in the cardiac MPS.	34025426	2021	DDI-mechanism
mecamylamine	C0025029	Mecamylamine	6673	clozapine	C0009079	Clozapine	2626	mg/kg dose of mecamylamine independently reversed the large increase in peripheral epinephrine caused by treatment with clozapine. To study the influence of specific adrenoceptors, rats were treated with multiple doses of ..<sub>1</sub> (prazosin), ..<sub>2</sub> (idazoxan), ..<sub>1</sub> (atenolol) and ..<sub>2</sub> (butoxamine) adrenoceptor antagonists after the onset of clozapine-induced ins…	34023734	2021	DDI-effect
retigabine	C0530684	Ezogabine	1112990	gefitinib	C1122962	Gefitinib	328134	We also identified that retigabine, an FDA-approved drug for adjunctive treatment of seizures, increased the sensitivity of EGFR to gefitinib in gefitinib-resistant cells.	34023418	2021	DDI-effect
lorlatinib	C4080091	Lorlatinib	2103164	rifampin	C0035608	Rifampin	9384	Lorlatinib is a potent small-molecule anaplastic lymphoma kinase inhibitor approved for the treatment of patients with nonsmall cell lung cancer. In a drug-drug interaction study in healthy human participants, liver enzyme elevations were observed when a single 100...mg dose of lorlatinib was administered after multiple doses of rifampin, a strong cytochrome P450 (CYP) 3A inducer and a pregnane X…	34021354	2021	DDI-mechanism
Atorvastatin	C0286651	Atorvastatin	83367	ambrisentan	C1176329	Ambrisentan	358274	Atorvastatin and ambrisentan act synergistically in combination to completely normalize liver hemodynamics and reverse histological NASH by 75%.	34014280	2021	DDI-effect
atorvastatin	C0286651	Atorvastatin	83367	ambrisentan	C1176329	Ambrisentan	358274	The combination of atorvastatin and ambrisentan remarkably improves liver histology and PH in a diet-induced NASH model.	34014280	2021	DDI-effect
zidovudine	C0043474	Zidovudine	11413	fosfomycin	C0016610	Fosfomycin	4550	For 7 of 8 fosfomycin-resistant strains (MIC &gt; 32 mg/L), zidovudine combination was able to restore fosfomycin susceptibility.	34010710	2021	DDI-effect
Fosfomycin	C0016610	Fosfomycin	4550	zidovudine	C0043474	Zidovudine	11413	These results were confirmed by time-kill assays. Fosfomycin..+..zidovudine presented greater larval survival (20-50%) than monotherapy. Synergistic activity was observed for fosfomycin..+..zidovudine in 69.4% of the tested strains.	34010710	2021	DDI-effect
ritonavir	C0292818	Ritonavir	85762	ivacaftor	C3264621	Ivacaftor	1243041	The strong CYP3A4 inhibitor ritonavir, increased exposure to ivacaftor 7 times.	34006500	2021	DDI-mechanism
tafenoquine	C0903411	Tafenoquine	2054023	mefloquine	C0025153	Mefloquine	6694	Firstly, tafenoquine inhibited the growth of Mycobacterium smegmatis and Mycobacterium tuberculosis with lower MICs values as compared to other antimalarial drugs, such as mefloquine, chloroquine, and primaquine.	34004588	2021	DDI-effect
tafenoquine	C0903411	Tafenoquine	2054023	chloroquine	C0008269	Chloroquine	2393	Firstly, tafenoquine inhibited the growth of Mycobacterium smegmatis and Mycobacterium tuberculosis with lower MICs values as compared to other antimalarial drugs, such as mefloquine, chloroquine, and primaquine.	34004588	2021	DDI-effect
tafenoquine	C0903411	Tafenoquine	2054023	primaquine	C0033126	Primaquine	8687	Firstly, tafenoquine inhibited the growth of Mycobacterium smegmatis and Mycobacterium tuberculosis with lower MICs values as compared to other antimalarial drugs, such as mefloquine, chloroquine, and primaquine.	34004588	2021	DDI-effect
tafenoquine	C0903411	Tafenoquine	2054023	mefloquine	C0025153	Mefloquine	6694	Importantly, tafenoquine displayed a synergistic effect when combined with mefloquine.	34004588	2021	DDI-effect
voriconazole	C0393080	Voriconazole	121243	cyclophosphamide	C0010583	Cyclophosphamide	3002	When voriconazole and cyclophosphamide were co-administered in mice, cyclophosphamide-induced alopecia and leukopenia were significantly suppressed by approximately 50% with increased blood concentrations of cyclophosphamide.	33992954	2021	DDI-effect
cyclophosphamide	C0010583	Cyclophosphamide	3002	voriconazole	C0393080	Voriconazole	121243	The formation of an active metabolite of cyclophosphamide was suppressed effectively by voriconazole in the mouse liver microsomes.	33992954	2021	DDI-mechanism
bedaquiline	C1664205	Bedaquiline	1364504	clarithromycin	C0055856	Clarithromycin	21212	Being a cytochrome P450 3A substrate, pharmacokinetic interactions of bedaquiline are anticipated with clarithromycin (a cytochrome P450 3A inhibitor), which is routinely used in pulmonary nontuberculous mycobacteria treatment.	33991350	2021	DDI-mechanism
bedaquiline	C1664205	Bedaquiline	1364504	clarithromycin	C0055856	Clarithromycin	21212	Although no effect was observed on maximum plasma concentration of bedaquiline and time to achieve maximum plasma concentration, its mean plasma exposure increased by 14% after 10 days of clarithromycin coadministration, with slower formation of M2.	33991350	2021	DDI-mechanism
bedaquiline	C1664205	Bedaquiline	1364504	clarithromycin	C0055856	Clarithromycin	21212	Simulations showed that bedaquiline plasma trough concentration at steady state was higher (up to 41% until week 48) with clarithromycin coadministration as compared to its monotherapy (400 mg once daily for 2 weeks, followed by 200 mg 3 times a week for 46 weeks; reference regimen).	33991350	2021	DDI-mechanism
sorafenib	C1516119	Sorafenib	495881	metformin	C0025598	Metformin	6809	Recent clinical studies have evidenced that patients treated with sorafenib together with the antidiabetic drug metformin have a survival disadvantage compared with patients receiving sorafenib only.	33990407	2021	DDI-effect
metformin	C0025598	Metformin	6809	sorafenib	C1516119	Sorafenib	495881	We observed that the administration of metformin 6 hours prior to sorafenib was significantly less effective in inhibiting tumor growth (15.4% tumor growth inhibition) than concomitant administration of the two drugs (59.5% tumor growth inhibition).	33990407	2021	DDI-effect
metformin	C0025598	Metformin	6809	sorafenib	C1516119	Sorafenib	495881	In vitro experiments confirmed that pretreatment of different human HCC cell lines with metformin reduced the effects of sorafenib on cell viability, proliferation, and signaling.	33990407	2021	DDI-effect
metformin	C0025598	Metformin	6809	sorafenib	C1516119	Sorafenib	495881	Taken together, these observations call into question the benefit of parallel use of metformin and sorafenib in patients with advanced HCC and diabetes, as the interaction between the two drugs could ultimately compromise patient survival.	33990407	2021	DDI-effect
metformin	C0025598	Metformin	6809	sorafenib	C1516119	Sorafenib	495881	SIGNIFICANCE STATEMENT: When drugs are administered sequentially, metformin alters the antitumor effect of sorafenib, the reference treatment for advanced hepatocellular carcinoma, in a preclinical murine xenograft model of liver cancer progression as well as in hepatic cancer cell lines.	33990407	2021	DDI-effect
metformin	C0025598	Metformin	6809	sorafenib	C1516119	Sorafenib	495881	These results echo recent clinical work reporting a poorer prognosis for patients with liver cancer who were cotreated with metformin and sorafenib.	33990407	2021	DDI-effect
chloroquine	C0008269	Chloroquine	2393	cisplatin	C0008838	Cisplatin	2555	Suppression of the autophagic response using chloroquine (CQ) which is autophagy inhibitor improved the ability of cisplatin to kill cancer cells, as did FYN combined with cisplatin.	33984457	2021	DDI-effect
metformin	C0025598	Metformin	6809	vancomycin	C0042313	Vancomycin	11124	In conclusion, a decrease in the antihyperglycemic effect of metformin was observed after concomitant administration with vancomycin, without changes in metformin pharmacokinetics.	33982376	2021	DDI-effect
nalidixic acid	C0027353	Nalidixate	618425	tetracycline	C0039644	Tetracycline	10395	However, in the present study, we report a synergistic interaction between nalidixic acid and tetracycline against clinical multi-drug resistant A. baumannii and E. coli.	33972678	2021	DDI-effect
Nalidixic acid	C0027353	Nalidixate	618425	tetracycline	C0039644	Tetracycline	10395	Nalidixic acid and tetracycline combination displayed synergy against most of the MDR clinical isolates of A. baumannii and E. coli but not against susceptible isolates.	33972678	2021	DDI-effect
caffeine	C0006644	Caffeine	1886	acetaminophen	C0000970	Acetaminophen	161	In this setting, high-dose caffeine used for apnea in premature infants may increase acetaminophen toxicity by inhibiting ataxia telangiectasia mutated (ATM) gene activity during DNA damage response.	33971260	2021	DDI-effect
Caffeine	C0006644	Caffeine	1886	acetaminophen	C0000970	Acetaminophen	161	Caffeine markedly exacerbated acetaminophen toxicity by suppressing ATM activity in otherwise nontoxic 2.5 millimolar amount.	33971260	2021	DDI-effect
acetaminophen	C0000970	Acetaminophen	161	caffeine	C0006644	Caffeine	1886	Replicative stress from combined acetaminophen and caffeine toxicity depleted cells undergoing DNA synthesis in S phase and activated checkpoints for G0/G1 or G2/M restrictions.	33971260	2021	DDI-effect
caffeine	C0006644	Caffeine	1886	acetaminophen	C0000970	Acetaminophen	161	Synergistic caffeine and acetaminophen toxicity in liver organoids indicated these consequences should apply in vivo.	33971260	2021	DDI-effect
N-acetylcysteine	C0001047	Acetylcysteine	197	caffeine	C0006644	Caffeine	1886	The antioxidant, N-acetylcysteine, decreased oxidative damage, mitochondrial dysfunction and ATM pathway disruption to mitigate caffeine and acetaminophen toxicity.	33971260	2021	DDI-effect
N-acetylcysteine	C0001047	Acetylcysteine	197	acetaminophen	C0000970	Acetaminophen	161	The antioxidant, N-acetylcysteine, decreased oxidative damage, mitochondrial dysfunction and ATM pathway disruption to mitigate caffeine and acetaminophen toxicity.	33971260	2021	DDI-effect
caffeine	C0006644	Caffeine	1886	acetaminophen	C0000970	Acetaminophen	161	We concluded that hepatic DNA damage, mitochondrial impairment and growth-arrest after combined caffeine and acetaminophen toxicity will be harmful for premature infants.	33971260	2021	DDI-effect
Warfarin potassium	C0282378	Warfarin	11289	miconazole	C0025942	Miconazole	6932	Warfarin potassium and miconazole (19 reports), azathioprine and febuxostat (11 reports), and warfarin potassium and iguratimod (six reports) were among the 20 most-commonly reported oral medication pairs that were contraindicated for coadministration, for which recognition rates of drug-drug interactions were high.	33967165	2021	DDI-advise
darunavir	C1435444	Darunavir	460132	glycyrrhizin	C0061751	Glycyrrhizic Acid	26143	Additionally, chloroquine reduced the production of genipin and quercitin by more than 75% (P&lt;0.05), whereas arbidol had no significant influence on the metabolism of polydatin, quercitrin and glycyrrhizin (P&gt;0.05) so that its risk may be lower. The inhibition of darunavir on ..-glucosidase was relatively strong (IC<sub>50</sub> = 193..23 ..M), and the inhibition became weaker on ..-glucuro…	33964992	2021	DDI-mechanism
</i>-hydroxybutyric acid	C0673093	Oxybate	2387302	ethanol	C0001962	Ethanol	448	The drug of abuse, <i>..</i>-hydroxybutyric acid (GHB), is commonly co-ingested with ethanol, resulting in a high incidence of toxicity and death.	33963018	2021	DDI-effect
tacrolimus	C0085149	Tacrolimus	42316	clotrimazole	C0009074	Clotrimazole	2623	Overall, a reduction in tacrolimus level was observed in 60% of patients after discontinuation of clotrimazole.	33962777	2021	DDI-mechanism
clotrimazole	C0009074	Clotrimazole	2623	tacrolimus	C0085149	Tacrolimus	42316	In conclusion, clotrimazole exerts a significant interaction on tacrolimus where close monitoring of tacrolimus trough levels after discontinuation of clotrimazole is warranted.	33962777	2021	DDI-int
tacrolimus	C0085149	Tacrolimus	42316	clotrimazole	C0009074	Clotrimazole	2623	In conclusion, clotrimazole exerts a significant interaction on tacrolimus where close monitoring of tacrolimus trough levels after discontinuation of clotrimazole is warranted.	33962777	2021	DDI-advise
miconazole	C0025942	Miconazole	6932	phenytoin	C0031507	Phenytoin	8183	The present investigation conducted in vitro-in vivo extrapolation to predict the potential risks. Our data indicated that miconazole potently inhibited phenytoin hydroxylation in both pooled human liver microsomes (HLMs) and recombinant cytochrome P450 2C9 (CYP2C9) with the K<sub>i</sub> values of 125......7..nM and 30......2..	33961833	2021	DDI-mechanism
phenytoin	C0031507	Phenytoin	8183	miconazole	C0025942	Miconazole	6932	Quantitative prediction of DDI risk suggests that, beside intravenous administration or swallowed tablet, combination of phenytoin and miconazole high dose oral gel or buccal tablet may also result in a clinically significant increase of phenytoin AUC (&gt;53%) by the inhibition of miconazole against phenytoin hydroxylation, consequently a higher frequency of adverse events, while the coadministr…	33961833	2021	DDI-mechanism
miconazole	C0025942	Miconazole	6932	phenytoin	C0031507	Phenytoin	8183	Quantitative prediction of DDI risk suggests that, beside intravenous administration or swallowed tablet, combination of phenytoin and miconazole high dose oral gel or buccal tablet may also result in a clinically significant increase of phenytoin AUC (&gt;53%) by the inhibition of miconazole against phenytoin hydroxylation, consequently a higher frequency of adverse events, while the coadministr…	33961833	2021	DDI-effect
polysorbate	C0032600	Polysorbate 20	8559	pyrilamine	C0034282	Pyrilamine	9009	Third, Solutol HS 15, polysorbate 40, and polysorbate 60 showed <i>cis</i>-inhibitory effects on the uptake of either pyrilamine (prototypical substrate of the pyrilamine-sensitive H<sup>+</sup>/OC<sup>+</sup> antiporter) or 1-methyl-4-phenylpyridinium (substrate of traditional cation-selective transporters including OCTs, MATEs, PMAT, SERT, and THTR-2), indicating that their suppression on MTF u…	33956455	2021	DDI-mechanism
Rifampicin	C0035608	Rifampin	9384	dolutegravir	C3253985	Dolutegravir	1433868	Rifampicin is a key agent in the treatment of tuberculosis but induces genes involved in dolutegravir metabolism and efflux.	33954265	2021	DDI-mechanism
dolutegravir	C3253985	Dolutegravir	1433868	rifampicin	C0035608	Rifampin	9384	3) a DDI study reported dolutegravir trough concentrations were maintained above its minimum effective concentration when using 50 mg dolutegravir with rifampicin; and	33954265	2021	DDI-mechanism
telmisartan	C0248719	Telmisartan	73494	rivaroxaban	C1739768	Rivaroxaban	1114195	Since telmisartan is an inhibitor of P-glycoprotein (P-gp), the elimination of rivaroxaban and apixaban, which are substrates of P-gp, is hindered, resulting in increased blood levels of both drugs, thereby increasing the risk of hemorrhage.	33952817	2021	DDI-mechanism
talazoparib	C4042960	Talazoparib	2099704	bazedoxifene	C2346970	Bazedoxifene	1441386	The combination of talazoparib and bazedoxifene showed synergistic inhibition of cell viability, cell migration, cell growth, and cell colony formation on all the studied cell lines. The expression of p-AKT, c-myc, p-ERK, ER.. was inhibited, and ..-H2AX expression was induced.	33952453	2021	DDI-effect
lorlatinib	C4080091	Lorlatinib	2103164	modafinil	C0066677	Modafinil	30125	The ratios of the adjusted geometric means (90% confidence interval) for lorlatinib area under the plasma concentration-time profile extrapolated to infinity and maximum plasma concentration were 76.69% (70.15-83.83%) and 77.78% (65.92-91.77), respectively, when lorlatinib 100 mg was co-administered with steady-state modafinil compared with lorlatinib administration alone.	33937953	2021	DDI-mechanism
neostigmine	C0027679	Neostigmine	7315	celecoxib	C0538927	Celecoxib	140587	Livers, kidneys and hind paws were also examined histopathologically. Addition of neostigmine to selective or non-selective NSAIDs (celecoxib or diclofenac) causes an increased level of analgesia of NSAIDs with rapid onset of action and short duration, while causing potentiation of the anti-inflammatory effect of neostigmine as seen in the tail clip, writhing, formalin test, Cox-1 and Cox-2 activ…	33933169	2021	DDI-effect
neostigmine	C0027679	Neostigmine	7315	diclofenac	C0012091	Diclofenac	3355	Livers, kidneys and hind paws were also examined histopathologically. Addition of neostigmine to selective or non-selective NSAIDs (celecoxib or diclofenac) causes an increased level of analgesia of NSAIDs with rapid onset of action and short duration, while causing potentiation of the anti-inflammatory effect of neostigmine as seen in the tail clip, writhing, formalin test, Cox-1 and Cox-2 activ…	33933169	2021	DDI-effect
dabrafenib	C3467876	Dabrafenib	1424911	rosuvastatin	C0965129	Rosuvastatin	301542	Repeat dabrafenib dosing resulted in a 2.56-fold increase in rosuvastatin maximum observed concentration (C<sub>max</sub> ), an earlier time to C<sub>max</sub> , but only a 7% increase in area under the concentration-time curve from time 0 (predose) extrapolated to infinite time. Midazolam C<sub>max</sub> and AUC extrapolated to infinite time decreased by 47%..and 65%, respectively, with little e…	33932130	2021	DDI-mechanism
citalopram	C0008845	Citalopram	2556	oxytocin	C0030095	Oxytocin	7824	These results support the existence of synergy between citalopram and oxytocin in reversing the molecular and behavioral changes induced by corticosterone treatment and point to possible molecular mechanisms behind antidepressant-like effect of oxytocin.	33930757	2021	DDI-effect
resveratrol	C0073096	Resveratrol	1000492	cisplatin	C0008838	Cisplatin	2555	In vitro, MTS assays showed that resveratrol combined with cisplatin inhibits cell viability as a concentration-dependent manner, and produced synergistic effects (CI &lt; 1). Transwell assay showed that the combined treatment inhibits TGF-..1-induced cell migration and invasion.	33921192	2021	DDI-effect
resveratrol	C0073096	Resveratrol	1000492	cisplatin	C0008838	Cisplatin	2555	Immunofluorescence assays confirmed that resveratrol upregulated E-cadherin expression and downregulated vimentin expression. Western blot assay demonstrated that resveratrol combined with cisplatin significantly reduced the expression of fibronectin, vimentin, P-AKT, P-PI3K, P-JNK, P-ERK, Sma2, and Smad3 induced by TGF-..1 (<i>p</i> &lt; 0.05), and increased the expression of E-cadherin (<i>p</i…	33921192	2021	DDI-effect
resveratrol	C0073096	Resveratrol	1000492	cisplatin	C0008838	Cisplatin	2555	These results indicated that resveratrol combined with cisplatin inhibits the viability of breast cancer MDA231 cells synergistically, and inhibits MDA231 cells invasion and migration through Epithelial-mesenchymal transition (EMT) approach, and resveratrol enhanced anti-tumor effect and reduced side of cisplatin in MDA231 xenografts. The mechanism may be involved in the regulations of PI3K/AKT, …	33921192	2021	DDI-effect
resveratrol	C0073096	Resveratrol	1000492	cisplatin	C0008838	Cisplatin	2555	These results indicated that resveratrol combined with cisplatin inhibits the viability of breast cancer MDA231 cells synergistically, and inhibits MDA231 cells invasion and migration through Epithelial-mesenchymal transition (EMT) approach, and resveratrol enhanced anti-tumor effect and reduced side of cisplatin in MDA231 xenografts. The mechanism may be involved in the regulations of PI3K/AKT, …	33921192	2021	DDI-effect
caffeine	C0006644	Caffeine	1886	cyclodextrins	C0010558	Cyclodextrins	1426609	Therefore, the observed high toxicity could be the result of the synergistic effect of caffeine and cyclodextrins.	33919556	2021	DDI-effect
Doxycycline	C0013090	Doxycycline	3640	colistin	C0009316	Colistin	2709	Doxycycline (55%), azithromycin (35%), and co-trimoxazole (35%) had the most frequency of synergistic effect with colistin.	33906750	2021	DDI-effect
azithromycin	C0052796	Azithromycin	18631	colistin	C0009316	Colistin	2709	Doxycycline (55%), azithromycin (35%), and co-trimoxazole (35%) had the most frequency of synergistic effect with colistin.	33906750	2021	DDI-effect
amikacin	C0002499	Amikacin	641	ampicillin/sulbactam	C2930041	Ampicillin	733	On the other hand, amikacin and gentamicin (55%), doxycycline (50%), co-trimoxazole (45%), azithromycin (40%), and cefepime (40%) had the most frequency of synergistic effect with ampicillin/sulbactam.	33906750	2021	DDI-effect
amikacin	C0002499	Amikacin	641	ampicillin/sulbactam	C2930041	Sulbactam	10167	On the other hand, amikacin and gentamicin (55%), doxycycline (50%), co-trimoxazole (45%), azithromycin (40%), and cefepime (40%) had the most frequency of synergistic effect with ampicillin/sulbactam.	33906750	2021	DDI-effect
gentamicin	C3854019	Gentamicin	1596450	ampicillin/sulbactam	C2930041	Ampicillin	733	On the other hand, amikacin and gentamicin (55%), doxycycline (50%), co-trimoxazole (45%), azithromycin (40%), and cefepime (40%) had the most frequency of synergistic effect with ampicillin/sulbactam.	33906750	2021	DDI-effect
gentamicin	C3854019	Gentamicin	1596450	ampicillin/sulbactam	C2930041	Sulbactam	10167	On the other hand, amikacin and gentamicin (55%), doxycycline (50%), co-trimoxazole (45%), azithromycin (40%), and cefepime (40%) had the most frequency of synergistic effect with ampicillin/sulbactam.	33906750	2021	DDI-effect
doxycycline	C0013090	Doxycycline	3640	ampicillin/sulbactam	C2930041	Ampicillin	733	On the other hand, amikacin and gentamicin (55%), doxycycline (50%), co-trimoxazole (45%), azithromycin (40%), and cefepime (40%) had the most frequency of synergistic effect with ampicillin/sulbactam.	33906750	2021	DDI-effect
doxycycline	C0013090	Doxycycline	3640	ampicillin/sulbactam	C2930041	Sulbactam	10167	On the other hand, amikacin and gentamicin (55%), doxycycline (50%), co-trimoxazole (45%), azithromycin (40%), and cefepime (40%) had the most frequency of synergistic effect with ampicillin/sulbactam.	33906750	2021	DDI-effect
azithromycin	C0052796	Azithromycin	18631	ampicillin/sulbactam	C2930041	Ampicillin	733	On the other hand, amikacin and gentamicin (55%), doxycycline (50%), co-trimoxazole (45%), azithromycin (40%), and cefepime (40%) had the most frequency of synergistic effect with ampicillin/sulbactam.	33906750	2021	DDI-effect
azithromycin	C0052796	Azithromycin	18631	ampicillin/sulbactam	C2930041	Sulbactam	10167	On the other hand, amikacin and gentamicin (55%), doxycycline (50%), co-trimoxazole (45%), azithromycin (40%), and cefepime (40%) had the most frequency of synergistic effect with ampicillin/sulbactam.	33906750	2021	DDI-effect
cefepime	C0055003	Cefepime	20481	ampicillin/sulbactam	C2930041	Ampicillin	733	On the other hand, amikacin and gentamicin (55%), doxycycline (50%), co-trimoxazole (45%), azithromycin (40%), and cefepime (40%) had the most frequency of synergistic effect with ampicillin/sulbactam.	33906750	2021	DDI-effect
cefepime	C0055003	Cefepime	20481	ampicillin/sulbactam	C2930041	Sulbactam	10167	On the other hand, amikacin and gentamicin (55%), doxycycline (50%), co-trimoxazole (45%), azithromycin (40%), and cefepime (40%) had the most frequency of synergistic effect with ampicillin/sulbactam.	33906750	2021	DDI-effect
Colistin	C0009316	Colistin	2709	doxycycline	C0013090	Doxycycline	3640	Colistin and ampicillin/sulbactam have substantial synergistic effect with several antibiotics especially doxycycline, co-trimoxazole, azithromycin, and amikacin (with ampicillin/sulbactam) against MDR strains of Acinetobacter baumannii.	33906750	2021	DDI-effect
Colistin	C0009316	Colistin	2709	azithromycin	C0052796	Azithromycin	18631	Colistin and ampicillin/sulbactam have substantial synergistic effect with several antibiotics especially doxycycline, co-trimoxazole, azithromycin, and amikacin (with ampicillin/sulbactam) against MDR strains of Acinetobacter baumannii.	33906750	2021	DDI-effect
Colistin	C0009316	Colistin	2709	amikacin	C0002499	Amikacin	641	Colistin and ampicillin/sulbactam have substantial synergistic effect with several antibiotics especially doxycycline, co-trimoxazole, azithromycin, and amikacin (with ampicillin/sulbactam) against MDR strains of Acinetobacter baumannii.	33906750	2021	DDI-effect
ampicillin/sulbactam	C2930041	Ampicillin	733	doxycycline	C0013090	Doxycycline	3640	Colistin and ampicillin/sulbactam have substantial synergistic effect with several antibiotics especially doxycycline, co-trimoxazole, azithromycin, and amikacin (with ampicillin/sulbactam) against MDR strains of Acinetobacter baumannii.	33906750	2021	DDI-effect
ampicillin/sulbactam	C2930041	Sulbactam	10167	doxycycline	C0013090	Doxycycline	3640	Colistin and ampicillin/sulbactam have substantial synergistic effect with several antibiotics especially doxycycline, co-trimoxazole, azithromycin, and amikacin (with ampicillin/sulbactam) against MDR strains of Acinetobacter baumannii.	33906750	2021	DDI-effect
ampicillin/sulbactam	C2930041	Ampicillin	733	azithromycin	C0052796	Azithromycin	18631	Colistin and ampicillin/sulbactam have substantial synergistic effect with several antibiotics especially doxycycline, co-trimoxazole, azithromycin, and amikacin (with ampicillin/sulbactam) against MDR strains of Acinetobacter baumannii.	33906750	2021	DDI-effect
ampicillin/sulbactam	C2930041	Sulbactam	10167	azithromycin	C0052796	Azithromycin	18631	Colistin and ampicillin/sulbactam have substantial synergistic effect with several antibiotics especially doxycycline, co-trimoxazole, azithromycin, and amikacin (with ampicillin/sulbactam) against MDR strains of Acinetobacter baumannii.	33906750	2021	DDI-effect
ampicillin/sulbactam	C2930041	Ampicillin	733	amikacin	C0002499	Amikacin	641	Colistin and ampicillin/sulbactam have substantial synergistic effect with several antibiotics especially doxycycline, co-trimoxazole, azithromycin, and amikacin (with ampicillin/sulbactam) against MDR strains of Acinetobacter baumannii.	33906750	2021	DDI-effect
ampicillin/sulbactam	C2930041	Sulbactam	10167	amikacin	C0002499	Amikacin	641	Colistin and ampicillin/sulbactam have substantial synergistic effect with several antibiotics especially doxycycline, co-trimoxazole, azithromycin, and amikacin (with ampicillin/sulbactam) against MDR strains of Acinetobacter baumannii.	33906750	2021	DDI-effect
Cobimetinib	C4049146	Cobimetinib	1722365	sorafenib	C1516119	Sorafenib	495881	M, and acted synergistically with standard-of-care therapy. Cobimetinib at nontoxic doses prevented tumor formation, inhibited tumor growth..and enhanced efficacy of 5-fluorouracil, sorafenib and sunitinib..via suppressing Raf/MEK/ERK, leading to MAPK pathway inhibition.	33906367	2021	DDI-effect
Cobimetinib	C4049146	Cobimetinib	1722365	sunitinib	C1176020	Sunitinib	357977	M, and acted synergistically with standard-of-care therapy. Cobimetinib at nontoxic doses prevented tumor formation, inhibited tumor growth..and enhanced efficacy of 5-fluorouracil, sorafenib and sunitinib..via suppressing Raf/MEK/ERK, leading to MAPK pathway inhibition.	33906367	2021	DDI-effect
phenytoin	C0031507	Phenytoin	8183	busulfan	C0006463	Busulfan	1828	Historically, phenytoin was the most commonly utilized seizure prophylaxis agent; however, phenytoin is associated with CYP450 drug interactions and potentially increases the clearance of busulfan.	33894096	2021	DDI-mechanism
Levetiracetam	C0377265	Levetiracetam	114477	busulfan	C0006463	Busulfan	1828	Levetiracetam is effective at preventing seizures associated with busulfan administration with no clinically significant adverse effects when compared to phenytoin.	33894096	2021	DDI-effect
Propofol	C0033487	Propofol	8782	paclitaxel	C0144576	Paclitaxel	56946	Propofol enhanced paclitaxel sensitivity in prostatic cancer cells through modulation of HOTAIR in vitro.	33893626	2021	DDI-effect
Dronedarone	C0766326	Dronedarone	233698	digoxin	C0012265	Digoxin	3407	Dronedarone may increase digoxin plasma levels through inhibition of P-glycoprotein.	33888353	2021	DDI-mechanism
Chlorpromazine	C0008286	Chlorpromazine	2403	ceftazidime	C0007559	Ceftazidime	2191	Chlorpromazine showed synergy with antibiotics such as ceftazidime, meropenem, and colistin and was an effective treatment for experimentally infected Galleria mellonella when combined with ceftazidime.	33884726	2021	DDI-effect
Chlorpromazine	C0008286	Chlorpromazine	2403	meropenem	C0066005	Meropenem	29561	Chlorpromazine showed synergy with antibiotics such as ceftazidime, meropenem, and colistin and was an effective treatment for experimentally infected Galleria mellonella when combined with ceftazidime.	33884726	2021	DDI-effect
Chlorpromazine	C0008286	Chlorpromazine	2403	colistin	C0009316	Colistin	2709	Chlorpromazine showed synergy with antibiotics such as ceftazidime, meropenem, and colistin and was an effective treatment for experimentally infected Galleria mellonella when combined with ceftazidime.	33884726	2021	DDI-effect
Chlorpromazine	C0008286	Chlorpromazine	2403	ceftazidime	C0007559	Ceftazidime	2191	Chlorpromazine showed synergy with antibiotics such as ceftazidime, meropenem, and colistin and was an effective treatment for experimentally infected Galleria mellonella when combined with ceftazidime.	33884726	2021	DDI-effect
selinexor	C3852671	Selinexor	2178390	posaconazole	C0936148	Posaconazole	282446	Therefore, when selinexor and posaconazole are combined, we should pay attention to the possible drug-drug interactions to reduce adverse reactions.	33883879	2021	DDI-advise
rifampin	C0035608	Rifampin	9384	fluvastatin	C0082608	Fluvastatin	41127	The results demonstrated that i.v. rifampin increased the mean area under the plasma fluvastatin concentration-time curve (AUC<sub>0-...</sub> ) by 255%, mean peak plasma concentration (C<sub>max</sub> ) by 254%, decreased oral volume of distribution by 71%, whereas the mean elimination terminal half-life (T<sub>1/2</sub> ), mean absorption time (MAT), and time to peak concentration (T<sub>peak</…	33880760	2021	DDI-mechanism
rifampin	C0035608	Rifampin	9384	fluvastatin	C0082608	Fluvastatin	41127	The study demonstrated that rifampin exhibited a significant drug interaction with fluvastatin.	33880760	2021	DDI-int
diclofenac sodium	C0700583	Diclofenac	3355	oxacillin	C0029983	Oxacillin	7773	<b>Results:</b> The synergistic activity of diclofenac sodium with oxacillin was observed against plactonic cells, antibiofilm and in biofilm formed from clinical methicillin-resistant <i>Staphylococcus aureus</i> strains.	33870731	2021	DDI-effect
omeprazole	C0028978	Omeprazole	7646	caffeine	C0006644	Caffeine	1886	There was a 5-fold increase in AUC for omeprazole and approximately 2-fold increases for caffeine, losartan, dextromethorphan, and midazolam.	33855722	2021	DDI-mechanism
omeprazole	C0028978	Omeprazole	7646	losartan	C0126174	Losartan	52175	There was a 5-fold increase in AUC for omeprazole and approximately 2-fold increases for caffeine, losartan, dextromethorphan, and midazolam.	33855722	2021	DDI-mechanism
omeprazole	C0028978	Omeprazole	7646	dextromethorphan	C0011816	Dextromethorphan	3289	There was a 5-fold increase in AUC for omeprazole and approximately 2-fold increases for caffeine, losartan, dextromethorphan, and midazolam.	33855722	2021	DDI-mechanism
omeprazole	C0028978	Omeprazole	7646	midazolam	C0026056	Midazolam	6960	There was a 5-fold increase in AUC for omeprazole and approximately 2-fold increases for caffeine, losartan, dextromethorphan, and midazolam.	33855722	2021	DDI-mechanism
Ibuprofen	C0020740	Ibuprofen	5640	Tobramycin	C0040341	Tobramycin	10627	Differential response in the anti-inflammatory efficacy of Ibuprofen:Tobramycin combination was observed between the two concentrations due to changes in the structural conformation of the paired Ibuprofen:Tobramycin complex at High concentration, confirmed by <sup>1</sup>H NMR.	33848541	2021	DDI-effect
Ibuprofen	C0020740	Ibuprofen	5640	Colistin	C0009316	Colistin	2709	In contrast, the non-pairing of the Ibuprofen:Colistin and Ibuprofen:Tadim combinations showed a significant decrease in IL-8 secretion at both the concentrations.	33848541	2021	DDI-effect
clopidogrel	C0070166	Clopidogrel	32968	eszopiclone	C1436328	Eszopiclone	461016	In a previous drug-drug interaction (DDI) screening study intended to generate hypotheses, clopidogrel + either eszopiclone or zolpidem (vs. clopidogrel alone) were associated with serious bleeding.	33845372	2021	DDI-effect
clopidogrel	C0070166	Clopidogrel	32968	zolpidem	C0078839	Zolpidem	39993	In a previous drug-drug interaction (DDI) screening study intended to generate hypotheses, clopidogrel + either eszopiclone or zolpidem (vs. clopidogrel alone) were associated with serious bleeding.	33845372	2021	DDI-effect
amiodarone	C0002598	Amiodarone	703	rivaroxaban	C1739768	Rivaroxaban	1114195	Renal drug-drug interactions (DDIs) between amiodarone or dronedarone and rivaroxaban were previously ascribed to inhibition of rivaroxaban secretion by P-glycoprotein at the apical membrane of renal proximal tubular epithelial cells.	33836300	2021	DDI-mechanism
dronedarone	C0766326	Dronedarone	233698	rivaroxaban	C1739768	Rivaroxaban	1114195	Renal drug-drug interactions (DDIs) between amiodarone or dronedarone and rivaroxaban were previously ascribed to inhibition of rivaroxaban secretion by P-glycoprotein at the apical membrane of renal proximal tubular epithelial cells.	33836300	2021	DDI-mechanism
amiodarone	C0002598	Amiodarone	703	rivaroxaban	C1739768	Rivaroxaban	1114195	Static modelling predicted 1.29-, 1.01-, 1.29- and 1.16-fold increase in rivaroxaban exposure, culminating in a predicted 1.29-, 1.01-, 1.28- and 1.15-fold increase in major bleeding risk respectively, suggesting potential OAT3-mediated DDI between amiodarone and rivaroxaban.	33836300	2021	DDI-effect
risperidone	C0073393	Risperidone	35636	quetiapine	C0123091	Quetiapine	51272	When comparing atypical antipsychotics, 9.5% of patients receiving risperidone had a prolonged QTc interval, versus 23% of patients receiving quetiapine (p = 0.04).	33833629	2021	DDI-effect
vancomycin	C0042313	Vancomycin	11124	chlorhexidine	C0008196	Chlorhexidine	2358	However, vancomycin susceptibility actually increased for VanA-type E. faecium in the presence of chlorhexidine.	33831063	2021	DDI-effect
tamoxifen	C0039286	Tamoxifen	10324	lovastatin	C0024027	Lovastatin	6472	Four of the ten chemotherapy drugs - tamoxifen, doxorubicin, methotrexate and rapamycin - exhibited net synergism with lovastatin.	33823841	2021	DDI-effect
doxorubicin	C0013089	Doxorubicin	3639	lovastatin	C0024027	Lovastatin	6472	Four of the ten chemotherapy drugs - tamoxifen, doxorubicin, methotrexate and rapamycin - exhibited net synergism with lovastatin.	33823841	2021	DDI-effect
methotrexate	C0025677	Methotrexate	6851	lovastatin	C0024027	Lovastatin	6472	Four of the ten chemotherapy drugs - tamoxifen, doxorubicin, methotrexate and rapamycin - exhibited net synergism with lovastatin.	33823841	2021	DDI-effect
glyburide	C0017628	Glyburide	4815	regorafenib	C2980094	Regorafenib	1312397	Moreover, we validate the synergistic effect of regorafenib and glyburide, and found that glyburide could significantly improve the regorafenib response.	33822887	2021	DDI-effect
ivosidenib	C4682397	Ivosidenib	2049873	bupropion	C0085208	Bupropion	42347	The AUC ratios following multiple doses of ivosidenib and a single dose of CYP2B6 (bupropion), CYP2C8 (repaglinide), CYP2C9 (warfarin), P-gp (digoxin), OATP1B1/1B3 (rosuvastatin), and OAT3 (methotrexate) substrates were 0.90, 0.52, 0.84, 1.01, 1.02, and 1.27, respectively.	33822485	2021	DDI-mechanism
ivosidenib	C4682397	Ivosidenib	2049873	repaglinide	C0246689	Repaglinide	73044	The AUC ratios following multiple doses of ivosidenib and a single dose of CYP2B6 (bupropion), CYP2C8 (repaglinide), CYP2C9 (warfarin), P-gp (digoxin), OATP1B1/1B3 (rosuvastatin), and OAT3 (methotrexate) substrates were 0.90, 0.52, 0.84, 1.01, 1.02, and 1.27, respectively.	33822485	2021	DDI-mechanism
ivosidenib	C4682397	Ivosidenib	2049873	warfarin	C0043031	Warfarin	11289	The AUC ratios following multiple doses of ivosidenib and a single dose of CYP2B6 (bupropion), CYP2C8 (repaglinide), CYP2C9 (warfarin), P-gp (digoxin), OATP1B1/1B3 (rosuvastatin), and OAT3 (methotrexate) substrates were 0.90, 0.52, 0.84, 1.01, 1.02, and 1.27, respectively.	33822485	2021	DDI-mechanism
ivosidenib	C4682397	Ivosidenib	2049873	digoxin	C0012265	Digoxin	3407	The AUC ratios following multiple doses of ivosidenib and a single dose of CYP2B6 (bupropion), CYP2C8 (repaglinide), CYP2C9 (warfarin), P-gp (digoxin), OATP1B1/1B3 (rosuvastatin), and OAT3 (methotrexate) substrates were 0.90, 0.52, 0.84, 1.01, 1.02, and 1.27, respectively.	33822485	2021	DDI-mechanism
ivosidenib	C4682397	Ivosidenib	2049873	rosuvastatin	C0965129	Rosuvastatin	301542	The AUC ratios following multiple doses of ivosidenib and a single dose of CYP2B6 (bupropion), CYP2C8 (repaglinide), CYP2C9 (warfarin), P-gp (digoxin), OATP1B1/1B3 (rosuvastatin), and OAT3 (methotrexate) substrates were 0.90, 0.52, 0.84, 1.01, 1.02, and 1.27, respectively.	33822485	2021	DDI-mechanism
lopinavir	C0674432	Lopinavir	195088	ritonavir	C0292818	Ritonavir	85762	The clearance rate of lopinavir in neonatal HLMs was much slower and comparable to the rate observed in adult HLMs in the presence of ritonavir, suggesting that the addition of ritonavir in the cocktail therapy may not be necessary to maintain effective concentrations of lopinavir in neonates.	33821626	2021	DDI-mechanism
blockade	C3540676	Iodine	5933	cisplatin	C0008838	Cisplatin	2555	Meanwhile, blockade of CXCR2 could enhance therapeutic effect of cisplatin via regulation of neutrophils infiltration.	33814009	2021	DDI-effect
ketotifen	C0022642	Ketotifen	6146	indomethacin	C0021246	Indomethacin	5781	The findings showed that the combination of ketotifen with indomethacin (SJP-002C) or naproxen both reduce viral yield. Compared to ketotifen alone (60% inhibition at EC<sub>50</sub>), an increase in percentage inhibition of SARS-CoV-2 to 79%, 83% and 93% was found when co-administered with 25, 50 and 100 ..M indomethacin, respectively. Compared to ketotifen alone, an increase in percentage inhib…	33810356	2021	DDI-effect
ketotifen	C0022642	Ketotifen	6146	naproxen	C0027396	Naproxen	7258	The findings showed that the combination of ketotifen with indomethacin (SJP-002C) or naproxen both reduce viral yield. Compared to ketotifen alone (60% inhibition at EC<sub>50</sub>), an increase in percentage inhibition of SARS-CoV-2 to 79%, 83% and 93% was found when co-administered with 25, 50 and 100 ..M indomethacin, respectively. Compared to ketotifen alone, an increase in percentage inhib…	33810356	2021	DDI-effect
metformin	C0025598	Metformin	6809	trametinib	C2697961	Trametinib	1425099	The combination of metformin with trametinib and paclitaxel showed differential growth inhibitory effects; synergistic effects were observed in a cell line in which metformin suppresses ERK activity, whereas the combination showed antagonistic effects in a cell line with metformin-induced ERK activation.	33788730	2021	DDI-effect
metformin	C0025598	Metformin	6809	paclitaxel	C0144576	Paclitaxel	56946	The combination of metformin with trametinib and paclitaxel showed differential growth inhibitory effects; synergistic effects were observed in a cell line in which metformin suppresses ERK activity, whereas the combination showed antagonistic effects in a cell line with metformin-induced ERK activation.	33788730	2021	DDI-effect
metformin	C0025598	Metformin	6809	trametinib	C2697961	Trametinib	1425099	Trametinib or paclitaxel increased the expression of EMT regulators and melanoma cell motility, which were suppressed by combining metformin with trametinib and paclitaxel.	33788730	2021	DDI-effect
metformin	C0025598	Metformin	6809	trametinib	C2697961	Trametinib	1425099	The combined treatment of metformin with trametinib and paclitaxel showed divergent effects on melanoma cell viability.	33788730	2021	DDI-effect
metformin	C0025598	Metformin	6809	paclitaxel	C0144576	Paclitaxel	56946	The combined treatment of metformin with trametinib and paclitaxel showed divergent effects on melanoma cell viability.	33788730	2021	DDI-effect
ethanol	C0001962	Ethanol	448	caffeine	C0006644	Caffeine	1886	Interestingly, adulterating a plain ethanol solution with the same concentration of caffeine (without sweetener) found in the energy drink also increased ethanol intake (5.47......0.3 vs. 4.11......0.3..g/kg; Cohen's d..=..1.4).	33781922	2021	DDI-effect
ethanol	C0001962	Ethanol	448	caffeine	C0006644	Caffeine	1886	These findings suggest that altering the bitterness profile of an ethanol solution with the addition of caffeine can increase intake in a similar manner as sweetening the solution.	33781922	2021	DDI-effect
Ketoconazole	C0022625	Ketoconazole	6135	tacrolimus	C0085149	Tacrolimus	42316	Ketoconazole decreases tacrolimus metabolism by inhibiting cytochrome P450-3A5 enzymes and P-glycoprotein.	35769623	2021	DDI-mechanism
apixaban	C1831808	Apixaban	1364430	amiodarone	C0002598	Amiodarone	703	His symptoms resolved after undergoing successful pericardiocentesis. Although hemopericardium is a rare side effect associated with the use of non-vitamin K oral anticoagulants (NOACs), we suspect that a drug-drug interaction between apixaban and amiodarone (via the cytochrome p450 system and p-glycoprotein efflux pumps),..the patient's advanced age, and borderline creatinine are possible risk f…	33777573	2021	DDI-int
vorinostat	C0672708	Vorinostat	194337	brigatinib	C4287815	Brigatinib	1921217	We showed that combining vorinostat, a histone deacetylase inhibitor (HDACi), with brigatinib, a TKI, enhanced antitumor effects in primary culture and cell lines of lung adenocarcinomas harboring EGFR L858R/T790M/C797S mutations (EGFR-3M).	33775711	2021	DDI-effect
atorvastatin	C0286651	Atorvastatin	83367	ramipril	C0072973	Ramipril	35296	As ramipril is known to be subject to a site-dependent absorption in the upper small intestine, it is hypothesized that slowing of intestinal motility by atorvastatin or amlodipine or a combined effect of both, increased the residence time of ramipril in its "absorption window," thereby enhancing its bioavailability.	33773093	2021	DDI-mechanism
[truncated: 49,238 more rows]
